# Supplementary material for: An octa­nuclear nickel(II) pyrazolate cluster with a cubic Ni8 core and its methyl- and n-octyl-functionalized derivatives
Source: Acta Crystallogr E Crystallogr Commun. 2023 Nov 30;79(Pt 12):1199–206. doi: 10.1107/S2056989023010101 (PMC10833398; doi:10.1107/S2056989023010101)
Supplement: Supplementary file 1 [file e-79-01199-sup1.cif]

##############################################################################
#                                                                            #
# This CIF contains the data in a paper accepted for publication in          #
# Acta Crystallographica Section E. It conforms to the requirements of       #
# Notes for Authors for Acta Crystallographica Section E, and has been       #
# peer reviewed under the auspices of the IUCr Commission on Journals.       #
#                                                                            #
# Full details of the Crystallographic Information File format               #
# are given in the paper "The Crystallographic Information File (CIF):       #
# a New Standard Archive File for Crystallography" by S. R. Hall, F. H.      #
# Allen and I. D. Brown [Acta Cryst. (1991), A47, 655-685].                  #
#                                                                            #
# The current version of the core CIF dictionary is obtainable from          #
# ftp://ftp.iucr.org/pub/cif_core.dic.                                       #
#                                                                            #
# Software is freely available for graphical display of the structure(s)     #
# in this CIF. For information consult the CIF software page                 #
# http://www.iucr.org/resources/cif/software.                                #
#                                                                            #
# This file may be used for bona fide research purposes within the           #
# scientific community so long as proper attribution is given to the journal # 
# article from which it was obtained.                                        #
#                                                                            #
##############################################################################
data_1
_audit_creation_method     'SHELXL-2018/3'
_chemical_name_systematic
;
Tetrabutylazanium tetramethylazanium
hexa-\m~4~-hydroxido-dodeca-\m~2~-pyrazolato-<i>hexahedro</i>-octanickel
;
_chemical_name_common     ?
_chemical_formula_moiety     'C16 H36 N +, C4 H12 N +, C36 H42 N24 Ni8 O6 2-'
_chemical_formula_sum     'C56 H90 N26 Ni8 O6'
_chemical_formula_iupac     '(C16 H36 N) (C4 H12 N) [Ni8 (C3 H3 N2)12 (O H)6]'
_chemical_formula_weight     1693.21
_chemical_melting_point     ?
_space_group_crystal_system     tetragonal
_space_group_name_H-M_alt     'I 4/m m m'
_space_group_name_Hall     '-I 4 2'
loop_
    _space_group_symop_operation_xyz
    'x, y, z'
    '-x, -y, z'
    '-y, x, z'
    'y, -x, z'
    '-x, y, -z'
    'x, -y, -z'
    'y, x, -z'
    '-y, -x, -z'
    'x+1/2, y+1/2, z+1/2'
    '-x+1/2, -y+1/2, z+1/2'
    '-y+1/2, x+1/2, z+1/2'
    'y+1/2, -x+1/2, z+1/2'
    '-x+1/2, y+1/2, -z+1/2'
    'x+1/2, -y+1/2, -z+1/2'
    'y+1/2, x+1/2, -z+1/2'
    '-y+1/2, -x+1/2, -z+1/2'
    '-x, -y, -z'
    'x, y, -z'
    'y, -x, -z'
    '-y, x, -z'
    'x, -y, z'
    '-x, y, z'
    '-y, -x, z'
    'y, x, z'
    '-x+1/2, -y+1/2, -z+1/2'
    'x+1/2, y+1/2, -z+1/2'
    'y+1/2, -x+1/2, -z+1/2'
    '-y+1/2, x+1/2, -z+1/2'
    'x+1/2, -y+1/2, z+1/2'
    '-x+1/2, y+1/2, z+1/2'
    '-y+1/2, -x+1/2, z+1/2'
    'y+1/2, x+1/2, z+1/2'
_cell_length_a     16.6921(4)
_cell_length_b     16.6921(4)
_cell_length_c     12.4112(4)
_cell_angle_alpha     90
_cell_angle_beta     90
_cell_angle_gamma     90
_cell_volume     3458.09(18)
_cell_formula_units_Z     2
_cell_measurement_reflns_used     8487
_cell_measurement_theta_min     6.9223
_cell_measurement_theta_max     79.4875
_cell_measurement_temperature     150(2)
_exptl_crystal_description     block
_exptl_crystal_colour     blue
_exptl_crystal_size_max     0.250
_exptl_crystal_size_mid     0.230
_exptl_crystal_size_min     0.190
_exptl_crystal_density_diffrn     1.626
_exptl_crystal_density_meas     ?
_exptl_crystal_density_method     ?
_exptl_crystal_F_000     1760
_exptl_absorpt_coefficient_mu     2.863
_exptl_absorpt_correction_type     multi-scan
_exptl_absorpt_process_details
;
(SADABS; Krause <i>et al.</i>,  2015)
;
_exptl_absorpt_correction_T_min     0.5966
_exptl_absorpt_correction_T_max     0.7543
_diffrn_ambient_temperature     150(2)
_diffrn_source     'I-mu-S microsource X-ray tube'
_diffrn_source_voltage     '50 kV'
_diffrn_source_current     '1.0 mA'
_diffrn_radiation_type     CuK\a
_diffrn_radiation_wavelength     1.54178
_diffrn_radiation_monochromator
                                   'laterally graded multilayer (Goebel) mirror'
_diffrn_measurement_device_type
;
Bruker AXS D8 Quest diffractometer with PhotonIII_C14 charge-integrating and
photon counting pixel array detector
;
_diffrn_measurement_method     'omega and phi scans'
_diffrn_detector_area_resol_mean     7.4074
_diffrn_reflns_number     10921
_diffrn_reflns_av_R_equivalents     0.0515
_diffrn_reflns_av_unetI/netI     0.0287
_diffrn_reflns_theta_min     6.921
_diffrn_reflns_theta_max     79.620
_diffrn_reflns_theta_full     67.679
_diffrn_measured_fraction_theta_max     0.991
_diffrn_measured_fraction_theta_full     0.997
_diffrn_reflns_limit_h_min     -21
_diffrn_reflns_limit_h_max     21
_diffrn_reflns_limit_k_min     -19
_diffrn_reflns_limit_k_max     15
_diffrn_reflns_limit_l_min     -15
_diffrn_reflns_limit_l_max     15
_refine_special_details
;
A Bu~4~N^+^ cation is extensively disordered by symmetry. The
nitrogen atom is located at the intersection of two mirror planes and two-fold
axes. The C atoms of the single unique butyl chain are located in general
positions and are disordered over two alternative sets for each cation.
Overlap of the butyl chain with is counterpart from a neighboring cation
further reduces the occupancy by one quarter (the entire cation site is
half-occupied). The C--C bonds of C6--C7 and C7--C8 were restrained to target
values (1.53(2) and 1.55(2) \%A). A Me~4~N^+^ ion is disordered over four
alternative orientations, with the single unique methyl group being located in
sixteen symmetry-equivalent positions. Hydroxyl H atom positions within the
anion were refined and O--H distances were restrained to 0.84(2) \%A.
;
_reflns_number_total     1094
_reflns_number_gt     1052
_reflns_threshold_expression     'I > 2\s(I)'
_refine_ls_structure_factor_coef     Fsqd
_refine_ls_matrix_type     full
_refine_ls_R_factor_all     0.0446
_refine_ls_R_factor_gt     0.0435
_refine_ls_wR_factor_gt     0.1125
_refine_ls_wR_factor_ref     0.1133
_refine_ls_goodness_of_fit_ref     1.122
_refine_ls_restrained_S_all     1.120
_refine_ls_number_reflns     1094
_refine_ls_number_parameters     109
_refine_ls_number_restraints     4
_refine_ls_hydrogen_treatment     mixed
_refine_ls_weighting_scheme     calc
_refine_ls_weighting_details
             'w=1/[\s^2^(Fo^2^)+(0.0406P)^2^+14.3393P] where P=(Fo^2^+2Fc^2^)/3'
_atom_sites_solution_hydrogens     mixed
_atom_sites_solution_primary     dual
_atom_sites_solution_secondary     difmap
_refine_ls_shift/su_max     0.000
_refine_ls_shift/su_mean     0.000
_refine_diff_density_max     0.556
_refine_diff_density_min     -0.403
_refine_ls_extinction_method
;
<i>SHELXL2018/3</i> (Sheldrick, 2015b)
;
_refine_ls_extinction_coef     0.00094(14)
_refine_ls_extinction_expression
                                  'Fc^*^=kFc[1+0.001xFc^2^\l^3^/sin(2\q)]^-1/4^'
loop_
    _atom_type_symbol
    _atom_type_description
    _atom_type_scat_dispersion_real
    _atom_type_scat_dispersion_imag
    _atom_type_scat_source
    'C' 'C' 0.0181 0.0091
                         'International Tables Vol C Tables 4.2.6.8 and 6.1.1.4'
    'H' 'H' 0.0000 0.0000
                         'International Tables Vol C Tables 4.2.6.8 and 6.1.1.4'
    'N' 'N' 0.0311 0.0180
                         'International Tables Vol C Tables 4.2.6.8 and 6.1.1.4'
    'O' 'O' 0.0492 0.0322
                         'International Tables Vol C Tables 4.2.6.8 and 6.1.1.4'
    'Ni' 'Ni' -3.0029 0.5091
                         'International Tables Vol C Tables 4.2.6.8 and 6.1.1.4'
_computing_data_collection
;
APEX4 v2021.10-RC6 (Bruker, 2021)
;
_computing_cell_refinement
;
SAINT V8.40B (Bruker, 2020)
;
_computing_data_reduction
;
SAINT V8.40B (Bruker, 2020)
;
_computing_structure_solution
;
SHELXT (Sheldrick, 2015a)
;
_computing_structure_refinement
;
<i>SHELXL2018/3</i> (Sheldrick, 2015b),
<i>ShelXle</i> Rev1275(H\"ubschle <i>et al.</i>,  2011)
;
_computing_molecular_graphics     ?
_computing_publication_material     ?
loop_
    _atom_site_type_symbol
    _atom_site_label
    _atom_site_fract_x
    _atom_site_fract_y
    _atom_site_fract_z
    _atom_site_U_iso_or_equiv
    _atom_site_adp_type
    _atom_site_calc_flag
    _atom_site_occupancy
    _atom_site_disorder_assembly
    _atom_site_disorder_group
    Ni Ni1 0.41066(2) 0.41066(2) 0.12052(4) 0.0213(3) Uani d 1 . .
    O O1 0.500000 0.3798(2) 0.000000 0.0209(7) Uani d 1 . .
    H H1 0.500000 0.3298(12) 0.000000 0.031 Uiso d 1 . .
    O O2 0.500000 0.500000 0.1620(4) 0.0181(9) Uani d 1 . .
    H H2 0.500000 0.500000 0.2297(17) 0.027 Uiso d 1 . .
    N N1 0.33287(13) 0.33287(13) 0.0541(2) 0.0353(8) Uani d 1 . .
    N N2 0.45968(14) 0.33272(13) 0.22698(17) 0.0299(5) Uani d 1 . .
    C C1 0.27880(19) 0.27880(19) 0.0875(4) 0.0668(19) Uani d 1 . .
    H H1A 0.266967 0.266967 0.160683 0.080 Uiso calc 1 . .
    C C2 0.2431(3) 0.2431(3) 0.000000 0.094(4) Uani d 1 . .
    H H2A 0.202853 0.202853 0.000000 0.113 Uiso calc 1 . .
    C C3 0.4349(2) 0.2795(2) 0.3003(3) 0.0540(9) Uani d 1 . .
    H H3 0.380575 0.267830 0.316641 0.065 Uiso calc 1 . .
    C C4 0.500000 0.2442(4) 0.3482(5) 0.079(2) Uani d 1 . .
    H H4 0.500001 0.204215 0.402647 0.095 Uiso calc 1 . .
    N N3 0.500000 0.000000 0.250000 0.031(3) Uani d 0.5 . .
    C C5 0.4783(6) 0.0721(7) 0.1826(9) 0.036(3) Uani d 0.25 A -1
    H H5A 0.468859 0.117955 0.231542 0.043 Uiso calc 0.25 A -1
    H H5B 0.427289 0.060735 0.144993 0.043 Uiso calc 0.25 A -1
    C C6 0.5403(9) 0.0970(8) 0.0990(12) 0.049(3) Uani d 0.25 A -1
    H H6A 0.552850 0.050796 0.051982 0.058 Uiso calc 0.25 A -1
    H H6B 0.590225 0.113460 0.135851 0.058 Uiso calc 0.25 A -1
    C C7 0.509(2) 0.1665(8) 0.0300(11) 0.051(6) Uani d 0.25 A -1
    H H7A 0.554558 0.188280 -0.012533 0.062 Uiso calc 0.25 A -1
    H H7B 0.490304 0.209624 0.078433 0.062 Uiso calc 0.25 A -1
    C C8 0.4406(15) 0.1440(12) -0.0483(16) 0.092(7) Uani d 0.25 A -1
    H H8A 0.428498 0.189868 -0.094870 0.137 Uiso calc 0.25 A -1
    H H8B 0.392763 0.129637 -0.006811 0.137 Uiso calc 0.25 A -1
    H H8C 0.457069 0.098365 -0.092701 0.137 Uiso calc 0.25 A -1
    N N4 0.500000 0.500000 0.500000 0.087(5) Uani d 1 . .
    C C9 0.4686(14) 0.5660(12) 0.4394(18) 0.127(13) Uani d 0.25 B -1
    H H9A 0.482964 0.616355 0.474958 0.191 Uiso calc 0.25 B -1
    H H9B 0.410149 0.561458 0.435149 0.191 Uiso calc 0.25 B -1
    H H9C 0.491223 0.565160 0.366504 0.191 Uiso calc 0.25 B -1
loop_
    _atom_site_aniso_label
    _atom_site_aniso_U_11
    _atom_site_aniso_U_22
    _atom_site_aniso_U_33
    _atom_site_aniso_U_12
    _atom_site_aniso_U_13
    _atom_site_aniso_U_23
    Ni1 0.0237(3) 0.0237(3) 0.0164(4) -0.0053(2) 0.00026(15) 0.00026(15)
    O1 0.0300(18) 0.0152(15) 0.0174(15) 0.000 0.000 0.000
    O2 0.0188(13) 0.0188(13) 0.017(2) 0.000 0.000 0.000
    N1 0.0427(12) 0.0427(12) 0.0204(16) -0.0218(16) -0.0004(9) -0.0004(9)
    N2 0.0372(12) 0.0268(11) 0.0257(11) -0.0035(9) 0.0009(9) 0.0067(9)
    C1 0.087(3) 0.087(3) 0.026(2) -0.068(4) 0.0009(13) 0.0009(13)
    C2 0.126(7) 0.126(7) 0.030(3) -0.107(7) 0.000 0.000
    C3 0.054(2) 0.057(2) 0.0513(19) -0.0084(17) 0.0072(17) 0.0307(17)
    C4 0.076(4) 0.085(5) 0.076(4) 0.000 0.000 0.059(4)
    N3 0.032(4) 0.032(4) 0.029(6) 0.000 0.000 0.000
    C5 0.042(8) 0.035(5) 0.031(5) -0.001(4) -0.005(4) 0.001(4)
    C6 0.056(8) 0.034(7) 0.055(8) -0.007(6) -0.003(7) 0.006(6)
    C7 0.076(18) 0.034(5) 0.044(7) 0.000(11) 0.018(15) 0.011(4)
    C8 0.14(2) 0.054(12) 0.080(13) -0.004(13) -0.021(15) 0.031(11)
    N4 0.090(8) 0.090(8) 0.081(12) 0.000 0.000 0.000
    C9 0.13(3) 0.080(14) 0.18(2) -0.004(14) -0.005(16) 0.050(16)
_geom_special_details
;
 All esds (except the esd in the dihedral angle between two l.s. planes)
 are estimated using the full covariance matrix.  The cell esds are taken
 into account individually in the estimation of esds in distances, angles
 and torsion angles; correlations between esds in cell parameters are only
 used when they are defined by crystal symmetry.  An approximate (isotropic)
 treatment of cell esds is used for estimating esds involving l.s. planes.
;
loop_
    _geom_bond_atom_site_label_1
    _geom_bond_atom_site_label_2
    _geom_bond_site_symmetry_2
    _geom_bond_distance
    _geom_bond_publ_flag
    Ni1 N1 . 2.013(3) ?
    Ni1 N2 . 2.027(2) ?
    Ni1 N2 24 2.027(2) ?
    Ni1 O2 . 2.1710(12) ?
    Ni1 O1 19_565 2.1742(9) ?
    Ni1 O1 . 2.1742(9) ?
    Ni1 Ni1 3_655 2.9826(8) ?
    Ni1 Ni1 4_565 2.9826(8) ?
    Ni1 Ni1 18 2.9916(11) ?
    O1 H1 . 0.83(2) ?
    O2 H2 . 0.84(2) ?
    N1 C1 . 1.342(5) ?
    N1 N1 18 1.343(6) ?
    N2 C3 . 1.337(4) ?
    N2 N2 22_655 1.346(5) ?
    C1 C2 . 1.375(6) ?
    C1 H1A . 0.9500 ?
    C2 H2A . 0.9500 ?
    C3 C4 . 1.371(5) ?
    C3 H3 . 0.9500 ?
    C4 H4 . 0.9500 ?
    N3 C5 . 1.509(11) ?
    C5 C6 . 1.523(18) ?
    C5 H5A . 0.9900 ?
    C5 H5B . 0.9900 ?
    C6 C7 . 1.531(15) ?
    C6 H6A . 0.9900 ?
    C6 H6B . 0.9900 ?
    C7 C8 . 1.55(2) ?
    C7 H7A . 0.9900 ?
    C7 H7B . 0.9900 ?
    C8 H8A . 0.9800 ?
    C8 H8B . 0.9800 ?
    C8 H8C . 0.9800 ?
    N4 C9 . 1.433(19) ?
    C9 H9A . 0.9800 ?
    C9 H9B . 0.9800 ?
    C9 H9C . 0.9800 ?
loop_
    _geom_angle_atom_site_label_1
    _geom_angle_atom_site_label_2
    _geom_angle_atom_site_label_3
    _geom_angle_site_symmetry_1
    _geom_angle_site_symmetry_3
    _geom_angle
    _geom_angle_publ_flag
    N1 Ni1 N2 . . 96.51(9) ?
    N1 Ni1 N2 . 24 96.51(9) ?
    N2 Ni1 N2 . 24 95.35(13) ?
    N1 Ni1 O2 . . 169.54(15) ?
    N2 Ni1 O2 . . 90.51(10) ?
    N2 Ni1 O2 24 . 90.51(10) ?
    N1 Ni1 O1 . 19_565 90.44(9) ?
    N2 Ni1 O1 . 19_565 169.90(11) ?
    N2 Ni1 O1 24 19_565 91.11(8) ?
    O2 Ni1 O1 . 19_565 81.65(11) ?
    N1 Ni1 O1 . . 90.44(9) ?
    N2 Ni1 O1 . . 91.11(8) ?
    N2 Ni1 O1 24 . 169.90(11) ?
    O2 Ni1 O1 . . 81.65(11) ?
    O1 Ni1 O1 19_565 . 81.48(13) ?
    N1 Ni1 Ni1 . 3_655 130.17(3) ?
    N2 Ni1 Ni1 . 3_655 66.19(6) ?
    N2 Ni1 Ni1 24 3_655 129.93(6) ?
    O2 Ni1 Ni1 . 3_655 46.61(3) ?
    O1 Ni1 Ni1 19_565 3_655 103.71(9) ?
    O1 Ni1 Ni1 . 3_655 46.69(2) ?
    N1 Ni1 Ni1 . 4_565 130.17(3) ?
    N2 Ni1 Ni1 . 4_565 129.93(6) ?
    N2 Ni1 Ni1 24 4_565 66.19(6) ?
    O2 Ni1 Ni1 . 4_565 46.61(3) ?
    O1 Ni1 Ni1 19_565 4_565 46.69(2) ?
    O1 Ni1 Ni1 . 4_565 103.71(9) ?
    Ni1 Ni1 Ni1 3_655 4_565 90.0 ?
    N1 Ni1 Ni1 . 18 65.82(9) ?
    N2 Ni1 Ni1 . 18 130.68(6) ?
    N2 Ni1 Ni1 24 18 130.69(6) ?
    O2 Ni1 Ni1 . 18 103.72(12) ?
    O1 Ni1 Ni1 19_565 18 46.53(2) ?
    O1 Ni1 Ni1 . 18 46.53(2) ?
    Ni1 Ni1 Ni1 3_655 18 90.0 ?
    Ni1 Ni1 Ni1 4_565 18 90.0 ?
    Ni1 O1 Ni1 3_655 18 152.57(17) ?
    Ni1 O1 Ni1 3_655 20_655 86.94(5) ?
    Ni1 O1 Ni1 18 20_655 86.61(5) ?
    Ni1 O1 Ni1 3_655 . 86.61(5) ?
    Ni1 O1 Ni1 18 . 86.94(5) ?
    Ni1 O1 Ni1 20_655 . 152.57(17) ?
    Ni1 O1 H1 3_655 . 103.72(9) ?
    Ni1 O1 H1 18 . 103.72(8) ?
    Ni1 O1 H1 20_655 . 103.72(9) ?
    Ni1 O1 H1 . . 103.71(8) ?
    Ni1 O2 Ni1 2_665 4_565 86.77(5) ?
    Ni1 O2 Ni1 2_665 3_655 86.77(5) ?
    Ni1 O2 Ni1 4_565 3_655 152.6(2) ?
    Ni1 O2 Ni1 2_665 . 152.6(2) ?
    Ni1 O2 Ni1 4_565 . 86.78(5) ?
    Ni1 O2 Ni1 3_655 . 86.78(5) ?
    Ni1 O2 H2 2_665 . 103.72(12) ?
    Ni1 O2 H2 4_565 . 103.72(12) ?
    Ni1 O2 H2 3_655 . 103.72(12) ?
    Ni1 O2 H2 . . 103.72(12) ?
    C1 N1 N1 . 18 108.0(2) ?
    C1 N1 Ni1 . . 137.8(3) ?
    N1 N1 Ni1 18 . 114.18(9) ?
    C3 N2 N2 . 22_655 108.0(2) ?
    C3 N2 Ni1 . . 138.2(2) ?
    N2 N2 Ni1 22_655 . 113.81(6) ?
    N1 C1 C2 . . 109.8(4) ?
    N1 C1 H1A . . 125.1 ?
    C2 C1 H1A . . 125.1 ?
    C1 C2 C1 18 . 104.4(6) ?
    C1 C2 H2A 18 . 127.8 ?
    C1 C2 H2A . . 127.8 ?
    N2 C3 C4 . . 109.6(3) ?
    N2 C3 H3 . . 125.2 ?
    C4 C3 H3 . . 125.2 ?
    C3 C4 C3 22_655 . 104.8(5) ?
    C3 C4 H4 22_655 . 127.6 ?
    C3 C4 H4 . . 127.6 ?
    N3 C5 C6 . . 115.7(9) ?
    N3 C5 H5A . . 108.4 ?
    C6 C5 H5A . . 108.4 ?
    N3 C5 H5B . . 108.4 ?
    C6 C5 H5B . . 108.4 ?
    H5A C5 H5B . . 107.4 ?
    C5 C6 C7 . . 111.1(15) ?
    C5 C6 H6A . . 109.4 ?
    C7 C6 H6A . . 109.4 ?
    C5 C6 H6B . . 109.4 ?
    C7 C6 H6B . . 109.4 ?
    H6A C6 H6B . . 108.0 ?
    C6 C7 C8 . . 114.6(15) ?
    C6 C7 H7A . . 108.6 ?
    C8 C7 H7A . . 108.6 ?
    C6 C7 H7B . . 108.6 ?
    C8 C7 H7B . . 108.6 ?
    H7A C7 H7B . . 107.6 ?
    C7 C8 H8A . . 109.5 ?
    C7 C8 H8B . . 109.5 ?
    H8A C8 H8B . . 109.5 ?
    C7 C8 H8C . . 109.5 ?
    H8A C8 H8C . . 109.5 ?
    H8B C8 H8C . . 109.5 ?
    N4 C9 H9A . . 109.5 ?
    N4 C9 H9B . . 109.5 ?
    H9A C9 H9B . . 109.5 ?
    N4 C9 H9C . . 109.5 ?
    H9A C9 H9C . . 109.5 ?
    H9B C9 H9C . . 109.5 ?
loop_
    _geom_torsion_atom_site_label_1
    _geom_torsion_atom_site_label_2
    _geom_torsion_atom_site_label_3
    _geom_torsion_atom_site_label_4
    _geom_torsion_site_symmetry_1
    _geom_torsion_site_symmetry_2
    _geom_torsion_site_symmetry_3
    _geom_torsion_site_symmetry_4
    _geom_torsion
    _geom_torsion_publ_flag
    N1 N1 C1 C2 18 . . . 0.000000 ?
    Ni1 N1 C1 C2 . . . . 180.000000 ?
    N1 C1 C2 C1 . . . 18 0.0000(10)
                                  ?
    N2 N2 C3 C4 22_655 . . . -0.2(5) ?
    Ni1 N2 C3 C4 . . . . -179.9(4) ?
    N2 C3 C4 C3 . . . 22_655 0.3(8) ?
    N3 C5 C6 C7 . . . . 175.7(11) ?
    C5 C6 C7 C8 . . . . -70(2) ?
_shelx_space_group_comment
;
The symmetry employed for this shelxl refinement is uniquely defined
by the following loop, which should always be used as a source of
symmetry information in preference to the above space-group names.
They are only intended as comments.
;
_shelx_estimated_absorpt_T_min     0.535
_shelx_estimated_absorpt_T_max     0.612
_shelx_hkl_file
;
   2  -2   0 32.8138 3.52201   1
   2  -2   0 36.0313 2.85719   5
   2   2   0 33.9473 4.40964   1
  -2   2   0 34.4553 3.53967   1
  -2  -2   0 35.0691 4.40115   1
  -1   3   0 1296.43 85.1903   1
   3   1   0 1408.80 86.4067   1
   1   3   0 1332.19 86.2316   1
   3  -1   0 1285.22 85.2247   1
   1  -3   0 1282.50 85.1417   1
   3   1   0 1305.71 86.0534   1
  -1  -3   0 1259.81 85.9013   1
  -3   1   0 1350.91 85.3240   1
   3  -3   0 35.8107 4.29782   1
   3   3   0 39.1891 5.81280   1
  -3  -3   0 36.0115 3.35578   3
   3  -3   0 34.4877 3.26577   5
  -3   3   0 39.7839 4.58064   1
   0  -4   0 51.8764 4.00396   3
   0   4   0 56.4800 4.03835   3
   0  -4   0 49.0754 5.88470   1
  -4   0   0 49.7726 6.14848   1
   0   4   0 52.2325 6.13404   1
   4  -2   0 2188.40 148.308   1
  -4   2   0 2458.22 148.570   1
   4   2   0 2419.18 150.550   1
  -2   4   0 2324.76 148.284   1
   4   2   0 2171.63 149.715   1
   2   4   0 2321.46 150.317   1
  -2  -4   0 2273.26 149.847   1
   2  -4   0 2259.23 148.205   1
   4   4   0 2317.17 124.841   1
   4  -4   0 1554.90 115.934   1
   4   4   0 1691.60 119.379   1
  -4   4   0 1738.57 116.222   1
  -4  -4   0 1677.18 114.530   3
  -1  -5   0 965.147 66.9621   1
   1   5   0 986.350 67.4086   1
   5   1   0 986.604 67.1530   1
   1  -5   0 987.806 63.6063   5
   1   5   0 983.388 63.2473   3
  -1   5   0 957.306 63.4878   3
   1  -5   0 959.959 66.0082   1
  -1   5   0 994.753 66.3366   1
   5   1   0 1012.34 67.5415   1
   5  -1   0 983.998 66.3588   1
  -1  -5   0 1008.16 63.2947   3
  -5   1   0 1018.00 66.5575   1
   5  -3   0 17.0356 2.36510   5
  -3  -5   0 17.8676 2.26190   3
   3  -5   0 17.2813 2.27738   5
   5   3   0 25.7313 7.52939   1
   3  -5   0 21.7826 4.23135   1
   5  -3   0 19.6092 4.34162   1
  -5   3   0 16.8726 4.41197   1
  -3   5   0 17.9920 4.07073   1
  -3   5   0 15.7737 2.68185   3
   5   3   0 18.8089 6.98400   1
   3   5   0 9.73522 3.68622   1
   5   5   0 3714.45 253.783   1
  -5   5   0 4175.83 250.354   1
   5  -5   0 3716.15 249.954   1
   5   5   0 3954.46 255.168   1
   0  -6   0 2723.36 180.840   1
   6   0   0 2951.10 181.844   1
   0   6   0 2795.88 181.547   1
   0   6   0 2664.41 176.906   3
   6  -2   0 256.562 20.5144   1
   2   6   0 247.721 22.1893   1
  -2   6   0 259.470 20.2469   1
   6  -2   0 246.621 17.5979   5
   6   2   0 260.458 22.6213   1
   2  -6   0 236.560 19.8880   1
   6   2   0 243.044 21.8226   1
  -2   6   0 245.262 17.6010   3
  -2  -6   0 261.051 17.0656   3
  -6   2   0 244.193 20.4061   1
  -2  -6   0 278.229 22.3311   1
   2  -6   0 234.759 17.2850   5
   6   4   0 1214.49 83.3783   1
  -4   6   0 1112.05 76.6034   3
   4  -6   0 1092.79 75.6029   5
   6   4   0 1170.07 82.3273   1
  -4  -6   0 1198.71 75.7642   3
   4   6   0 1144.21 82.8276   1
   4   6   0 1147.70 82.2328   1
   6  -4   0 1179.94 78.6972   1
   6  -4   0 1127.69 75.8644   5
   4  -6   0 1187.30 78.2262   1
  -4   6   0 1197.04 78.2240   1
  -6   4   0 1247.40 78.8243   1
  -6   6   0 7847.52 462.976   1
   6  -6   0 6846.78 460.894   1
   6   6   0 6970.91 467.074   1
   6   6   0 7213.86 468.656   1
   1  -7   0 1220.59 87.4741   1
  -1   7   0 1250.59 83.6414   3
  -1   7   0 1409.34 89.0245   1
   1   7   0 1298.17 89.7340   1
   7   1   0 1324.03 90.0202   1
   1   7   0 1275.70 83.3199   3
   7  -1   0 1347.78 88.8033   1
   7   1   0 1280.89 89.3699   1
  -3  -7   0 550.551 35.4655   3
   7   3   0 486.496 41.7750   1
  -7   3   0 566.173 40.0530   1
   7  -3   0 520.333 36.1772   5
   3  -7   0 541.205 35.8957   5
   3   7   0 545.508 43.2837   1
  -3   7   0 496.593 36.3354   3
   7  -3   0 547.390 40.1391   1
   3  -7   0 538.853 39.0416   1
  -3   7   0 575.973 39.5809   1
  -5  -7   0 2098.92 143.004   3
   5  -7   0 2136.11 145.580   1
  -5   7   0 2305.06 146.119   1
   7   5   0 2162.42 155.026   1
   5   7   0 2115.80 152.711   1
   5   7   0 2605.79 157.127   1
   7  -5   0 2127.30 143.343   5
   7   5   0 2250.98 153.392   1
   5  -7   0 2098.15 143.083   5
  -7  -5   0 2096.47 143.769   3
   7  -5   0 2375.54 147.973   1
  -7   5   0 2389.47 150.256   1
  -7  -7   0 3302.32 211.545   3
   7  -7   0 3143.18 210.995   5
  -7  -7   0 3218.87 214.587   4
   7   7   0 3321.14 225.687   1
  -7   7   0 3476.48 216.333   1
   0  -8   0 299.590 25.9134   1
   8   0   0 276.917 25.8574   1
   0   8   0 311.207 26.6452   1
   0   8   0 261.021 19.5057   3
   8   0   0 299.690 26.6799   1
   2  -8   0 27.6870 8.10305   1
  -2   8   0 24.9521 3.86389   3
  -2   8   0 28.9411 8.42092   1
   8  -2   0 27.0376 7.54141   1
   8  -2   0 33.7793 8.53929   1
   8   2   0 36.7797 10.5543   1
   2   8   0 23.0234 7.91176   1
   8   2   0 31.3713 9.63669   1
   8   4   0 678.947 52.2653   1
   8   4   0 551.882 47.8920   1
   8  -4   0 520.411 41.8820   1
  -4  -8   0 530.028 36.6105   3
   4   8   0 647.977 51.6526   1
  -8  -4   0 519.225 38.2581   3
  -4   8   0 572.370 41.5977   1
   4  -8   0 533.106 37.2630   5
   8  -4   0 541.279 37.7320   5
   4  -8   0 492.016 40.2039   1
   4   8   0 543.481 48.0054   1
  -6  -8   0 120.003 10.0884   2
   8   6   0 105.290 26.1273   1
   8   6   0 145.146 30.7908   1
   8  -6   0 163.644 11.5164   5
   6   8   0 104.781 26.1909   1
   8  -6   0 118.451 15.4633   1
  -8  -6   0 126.500 13.3120   4
  -8  -6   0 121.006 11.2599   3
   6  -8   0 52.1445 16.0437   1
   6  -8   0 122.915 10.4566   5
  -6  -8   0 120.408 12.9770   4
  -6  -8   0 125.187 10.4467   3
  -8  -8   0 254.050 19.4455   2
  -8  -8   0 294.739 23.8788   4
   8  -8   0 257.643 20.4463   6
   8  -8   0 238.907 17.5610   2
   8  -8   0 269.500 20.2115   5
  -8  -8   0 257.041 20.6174   3
  -1   9   0 224.064 15.7159   3
   1   9   0 217.000 24.2971   1
   1  -9   0 193.663 22.1605   1
   9  -1   0 218.675 16.5737   5
  -1   9   0 238.603 23.0654   1
  -1  -9   0 210.691 23.7392   1
   9  -1   0 218.487 23.4343   1
   9   1   0 221.596 24.6944   1
   3  -9   0 286.050 26.5271   1
   9   3   0 268.772 31.6937   1
  -3   9   0 269.655 21.9150   3
   9  -3   0 324.824 22.2585   5
   9  -3   0 289.809 28.2916   1
  -3   9   0 318.343 34.1733   1
   3   9   0 366.639 39.0043   1
   9  -5   0 1093.93 65.1981   5
  -5   9   0 953.339 77.1366   1
  -5  -9   0 1051.66 67.8636   4
   5  -9   0 1010.45 64.1712   5
   9  -5   0 943.404 69.2078   1
   9  -5   0 1014.86 65.1977   6
  -9  -5   0 1007.76 65.7838   3
   5  -9   0 659.775 67.8920   1
  -9  -7   0 255.999 22.3421   4
  -9  -7   0 219.520 18.0059   2
   7  -9   0 233.312 18.8890   6
   7  -9   0 217.382 16.1317   2
  -7  -9   0 237.746 18.0519   2
  -9  -7   0 245.865 19.9539   3
   7  -9   0 240.132 18.5698   5
  -7  -9   0 228.642 18.3781   3
   9  -7   0 263.619 19.3271   5
  -7  -9   0 262.860 22.1265   4
   9  -7   0 243.248 19.2895   6
  -9  -9   0 630.088 45.3610   4
   9  -9   0 547.200 40.9099   5
   9  -9   0 569.968 41.3592   6
  10   0   0 1010.49 66.0388   5
   0 -10   0 971.194 64.5519   2
   2 -10   0 695.622 49.6567   2
  10  -2   0 840.865 51.6706   5
 -10  -2   0 739.011 54.0246   4
  -4 -10   0 441.004 31.4224   2
   4 -10   0 428.046 30.3022   2
 -10  -4   0 452.946 33.9032   3
  -4 -10   0 481.855 34.8745   4
  10  -4   0 503.109 33.1080   5
 -10  -4   0 463.370 35.7400   4
  10  -4   0 441.382 32.7092   6
 -10  -6   0 2265.49 147.956   4
  -6 -10   0 2097.37 142.679   2
  10  -6   0 2212.31 144.316   6
  10  -6   0 2256.25 144.271   5
   6 -10   0 2162.52 143.848   6
 -10  -6   0 2124.74 143.111   2
 -10  -6   0 2244.30 145.380   3
  -6 -10   0 2342.80 147.304   4
  -8 -10   0 29.2157 6.52944   4
  10  -8   0 40.3734 6.16880   6
   8 -10   0 28.5923 5.15777   6
 -10  -8   0 33.9750 8.17652   3
  10  -8   0 38.8301 6.11027   5
  -8 -10   0 29.1788 4.51577   2
 -10  -8   0 31.2786 6.96745   4
  10 -10   0 734.702 52.2042   6
 -10 -10   0 740.473 51.0322   2
 -10 -10   0 772.140 56.1139   4
  10 -10   0 747.947 52.0725   5
 -11   1   0 1962.18 128.619   4
   1 -11   0 1872.02 123.468   2
  -1 -11   0 1911.11 123.811   2
 -11  -1   0 1934.12 128.631   4
  11  -1   0 1935.19 125.521   5
  -3 -11   0 20.9378 3.40246   2
 -11  -3   0 20.7096 5.40835   4
  11  -3   0 24.2234 4.43524   6
 -11  -3   0 18.5672 5.35571   3
  -3 -11   0 21.6178 5.30945   4
   3 -11   0 24.3121 3.00738   2
 -11  -5   0 2652.71 168.133   4
  -5 -11   0 2693.37 166.578   4
   5 -11   0 2373.89 160.638   2
  -5 -11   0 2403.57 162.286   2
 -11  -5   0 2293.49 165.122   3
  11  -5   0 2790.41 164.606   5
 -11  -5   0 2424.23 162.937   2
  11  -5   0 2552.79 164.118   6
  11  -7   0 480.746 34.3066   6
  -7 -11   0 431.864 32.4853   2
  -7 -11   0 486.495 36.8299   4
 -11  -7   0 460.517 37.6001   4
  11  -7   0 466.475 34.3743   5
 -11  -9   0 275.390 21.3041   2
   9 -11   0 272.043 21.9208   6
 -11  -9   0 304.702 26.3046   4
  -9 -11   0 299.121 25.5692   4
  11  -9   0 263.856 22.5657   5
  -9 -11   0 276.784 21.1836   2
  11  -9   0 281.669 22.5363   6
   9 -11   0 255.067 23.3793   5
 -11 -11   0 1365.73 80.5996   2
  11 -11   0 969.339 77.1728   6
 -11 -11   0 1011.44 81.1917   4
   0 -12   0 3276.04 219.671   2
  12   0   0 3452.08 222.023   5
 -12   0   0 3597.08 225.596   4
  -2 -12   0 841.308 55.9228   2
 -12  -2   0 822.711 60.3118   3
 -12   2   0 866.507 60.8091   4
 -12  -2   0 842.794 61.1194   4
  12   2   0 857.986 57.9267   5
   2 -12   0 816.645 55.1799   2
  12  -2   0 825.430 57.6593   6
  12  -2   0 866.168 58.0449   5
  12  -4   0 267.453 20.4944   5
   4 -12   0 243.721 16.8636   2
 -12  -4   0 274.216 24.4719   4
  -4 -12   0 242.324 18.2655   2
 -12  -4   0 208.343 21.6959   3
 -12  -4   0 229.224 18.8299   2
  -4 -12   0 225.499 20.2553   4
  12  -4   0 248.209 20.2721   6
   6 -12   0 688.526 48.8485   2
  -6 -12   0 762.324 54.2893   4
 -12  -6   0 616.851 53.9712   3
  12  -6   0 803.858 52.7648   6
 -12  -6   0 804.513 56.7642   4
  -6 -12   0 750.123 50.6911   2
 -12  -6   0 749.645 51.4710   2
  12  -6   0 807.184 53.0103   5
 -12  -8   0 7.12283 2.88957   2
 -12  -8   0 6.58686 4.14326   4
  -8 -12   0 7.25981 4.05615   4
  -8 -12   0 4.88303 2.33855   2
  12  -8   0 3.97334 2.39777   6
  12  -8   0 2.10417 3.63215   5
 -10 -12   0 497.873 40.1405   4
  12 -10   0 558.236 37.7218   6
 -12 -10   0 489.400 41.5103   4
 -12 -10   0 476.933 36.0555   2
 -10 -12   0 531.999 37.1307   2
 -12 -12   0 273.014 21.4258   2
 -12 -12   0 300.674 25.1779   4
 -13  -1   0 546.393 47.4085   3
   1 -13   0 587.220 40.3139   2
  13  -1   0 625.213 43.3888   5
  -1 -13   0 595.991 40.7273   2
 -13   1   0 547.507 51.9852   4
  13  -1   0 598.593 42.8742   6
 -13  -1   0 610.030 46.6742   4
  13   1   0 707.519 43.9175   5
  13  -3   0 9.79514 4.11383   5
  13  -3   0 11.1450 3.41693   6
   3 -13   0 9.99874 2.18668   2
  -3 -13   0 11.0421 2.76857   2
  13   3   0 12.5796 4.36458   5
 -13  -3   0 8.55614 4.33764   4
   5 -13   0 542.333 36.4893   2
 -13  -5   0 552.425 39.5086   2
  -5 -13   0 439.515 39.9173   4
  13  -5   0 630.193 41.7824   5
  13  -5   0 613.724 41.1844   6
  -5 -13   0 577.950 38.9275   2
 -13  -5   0 597.889 44.9839   4
  13  -7   0 255.055 36.2221   5
  13  -7   0 504.039 33.9244   6
 -13  -7   0 469.461 32.2480   2
 -13  -7   0 500.682 37.9369   4
  -7 -13   0 484.986 31.8749   2
  -7 -13   0 411.802 33.9566   4
  13   9   0 121.809 11.2793   6
  -9 -13   0 122.681 13.6587   4
 -13  -9   0 131.373 15.2397   4
  -9 -13   0 124.811 11.1459   2
 -13  -9   0 122.547 11.3284   2
  13  -9   0 119.399 12.1661   6
 -11 -13   0 76.3632 10.3725   4
 -13 -11   0 95.7051 9.07506   2
 -13 -11   0 99.9441 12.2060   4
 -11 -13   0 100.206 9.15246   2
 -13 -13   0 1.23291 2.01767   4
 -13 -13   0 3.19311 2.26277   2
  14   0   0 0.27361 2.96820   5
 -14   0   0 1.25018 2.65964   4
  14   2   0 5.72590 2.56336   6
 -14  -2   0 6.54176 3.99710   4
 -14   2   0 5.87973 3.71334   4
  14  -2   0 11.0323 4.26049   5
  -2 -14   0 7.29224 2.39725   2
  14   2   0 5.34960 3.48305   5
  14  -2   0 6.52928 2.62964   6
   2 -14   0 9.22254 2.17230   2
  -4 -14   0 41.5685 5.33481   2
  14  -4   0 52.3687 11.6057   5
  14  -4   0 39.4149 6.35344   6
 -14  -4   0 41.1080 8.35577   4
   4 -14   0 37.1117 3.60156   2
 -14   4   0 39.7005 7.70509   4
 -14  -6   0 116.994 14.7508   4
  -6 -14   0 122.414 10.6090   2
 -14  -6   0 99.0050 10.8571   2
  14  -6   0 116.011 11.9001   6
 -14   6   0 111.830 14.1975   4
  14  -6   0 114.183 12.8737   5
  14   6   0 119.111 12.4659   5
  14   8   0 75.8093 10.0325   5
  14  -8   0 33.5032 10.5794   5
  -8 -14   0 75.5966 7.76301   2
  14  -8   0 79.5702 9.08777   6
  14   8   0 79.7020 8.24846   6
 -14  -8   0 75.7197 8.12056   2
 -14  -8   0 76.6436 11.1737   4
 -10 -14   0 51.9467 6.06488   2
 -14 -10   0 52.4884 6.27679   2
  14 -10   0 52.1386 6.91394   6
 -10 -14   0 46.6520 6.94314   4
 -14 -10   0 51.1014 8.63196   4
 -14 -12   0 23.2691 5.07387   4
 -12 -14   0 19.1161 3.91772   4
 -12 -14   0 37.3278 6.04479   2
 -14 -12   0 30.8811 4.21777   2
 -14 -14   0 21.1308 3.13987   2
  -1 -15   0 462.694 34.4160   2
   1 -15   0 502.148 34.0903   2
  15   1   0 513.375 38.1315   5
 -15   1   0 507.030 40.6815   4
  15  -1   0 503.082 37.2006   6
 -15  -1   0 514.922 41.0398   4
  15   1   0 531.940 37.4459   6
  15  -1   0 510.355 38.0552   5
  15   3   0 65.5371 9.01382   5
  15   3   0 72.3702 8.54331   6
  -3 -15   0 62.0951 6.83840   2
  15  -3   0 69.0176 8.61843   6
 -15   3   0 57.3456 12.2972   4
   3 -15   0 58.2074 5.64652   2
  15  -3   0 67.6377 9.50958   5
 -15  -3   0 67.1167 11.8566   4
  15   5   0 189.296 16.7277   5
  15  -5   0 144.238 16.0129   5
  -5 -15   0 164.130 13.4652   2
  15  -5   0 165.609 15.2877   6
 -15   5   0 169.178 17.3205   4
  15   5   0 171.036 14.8758   6
 -15  -5   0 169.485 18.5269   4
 -15  -5   0 137.039 13.5342   2
 -15  -7   0 166.870 14.4226   2
  -7 -15   0 175.008 14.0003   2
 -15  -7   0 173.134 18.4219   4
  15  -7   0 165.392 15.3565   6
  15   7   0 150.099 17.3797   5
  15  -7   0 195.784 25.2828   5
  15   7   0 174.865 14.7731   6
 -15  -9   0 193.544 16.0179   2
 -15  -9   0 197.802 19.5625   4
  -9 -15   0 217.615 16.0390   2
  15   9   0 184.938 15.6418   6
  15  -9   0 216.089 17.2491   6
 -15 -11   0 117.420 13.1283   4
 -11 -15   0 141.333 11.7294   2
 -15 -11   0 145.692 11.4392   2
 -15 -13   0 15.0869 2.91034   4
 -13 -15   0 22.7739 3.05813   2
  16   0   0 841.905 62.9158   5
   0 -16   0 936.581 59.0794   2
  16   0   0 913.125 62.3815   6
 -16   0   0 899.017 66.0493   4
  16   2   0 170.332 15.3068   6
  16  -2   0 168.446 15.5035   6
  16  -2   0 160.439 16.4948   5
  16   2   0 164.510 16.4822   5
 -16  -2   0 176.193 18.6558   4
  -2 -16   0 170.574 13.1414   2
   2 -16   0 147.222 11.5730   2
 -16   2   0 167.414 17.9558   4
  16   4   0 554.000 39.5715   6
  16  -4   0 547.819 45.1438   5
 -16   4   0 562.145 42.8352   4
  -4 -16   0 552.314 37.6942   2
 -16  -4   0 538.549 43.6486   4
  16  -4   0 537.408 39.8705   6
  16   6   0 789.806 54.6072   6
  16  -6   0 785.860 55.3792   6
  -6 -16   0 800.816 53.4152   2
 -16  -6   0 868.315 56.2708   2
 -16  -6   0 749.401 58.7041   4
 -16   6   0 786.652 61.5784   4
 -16  -8   0 368.822 26.6853   2
  16   8   0 338.589 26.4526   6
  16  -8   0 371.791 27.7285   6
 -16  -8   0 370.714 30.7405   4
  -8 -16   0 401.707 26.5182   2
 -16 -10   0 76.5910 7.49828   2
 -10 -16   0 82.8447 7.43784   2
 -16 -10   0 80.6602 9.76309   4
 -12 -16   0 249.440 16.4764   2
 -16 -12   0 253.659 16.5459   2
 -16 -12   0 187.671 17.3589   4
 -14 -16   0 11.8646 1.84376   2
 -17  -1   0 246.280 23.0065   4
  17  -1   0 240.709 20.0041   6
   1 -17   0 217.708 15.9614   2
 -17   1   0 244.446 22.7479   4
  -1 -17   0 236.468 16.9964   2
  17   1   0 250.238 19.9715   6
  -3 -17   0 38.5190 4.80589   2
 -17  -3   0 41.1566 8.14613   4
 -17   3   0 35.1486 7.42527   4
  17   3   0 41.0583 6.27037   6
  17  -3   0 39.3617 6.29955   6
  17  -5   0 833.040 55.0317   6
 -17   5   0 740.720 56.4633   4
  -5 -17   0 856.498 52.7923   2
  17   5   0 807.369 54.1737   6
 -17  -5   0 713.138 57.5761   4
  17  -7   0 343.374 26.7796   6
  -7 -17   0 357.300 24.3469   2
 -17  -7   0 303.490 28.7886   4
 -17  -7   0 380.402 27.5655   2
  17   7   0 311.731 24.2528   6
 -17  -9   0 25.3456 3.83623   2
 -17  -9   0 29.9176 5.64121   4
  -9 -17   0 30.1186 3.76125   2
  17  -9   0 31.0135 4.35871   6
 -11 -17   0 440.192 27.5805   2
 -17 -11   0 294.728 28.2549   4
 -17 -11   0 492.967 28.4405   2
 -18   0   0 5.82567 3.80803   4
  18   0   0 5.98603 2.40735   6
  18  -2   0 23.2606 4.44588   6
 -18   2   0 12.0816 4.26821   4
  18   2   0 15.6312 3.79313   6
  -2 -18   0 14.2963 2.96034   2
 -18  -2   0 16.5416 6.06504   4
 -18   4   0 320.219 26.8978   4
  18   4   0 336.887 24.9099   6
  18  -4   0 322.562 26.5089   6
 -18  -4   0 340.478 30.6192   4
  -4 -18   0 354.504 23.5834   2
  18   6   0 370.335 28.9529   6
  18  -6   0 426.010 30.1295   6
  -6 -18   0 449.484 28.3839   2
 -18  -6   0 421.307 32.8008   4
  -8 -18   0 13.9121 2.31515   2
 -18  -8   0 7.76618 3.27039   4
  18  -8   0 10.1551 2.67010   6
 -18 -10   0 78.2349 7.59578   4
 -19   1   0 1.31783 1.87512   4
  19   1   0 1.94179 1.51211   6
 -19  -1   0 3.60416 2.73937   4
  19  -1   0 0.79996 1.41308   6
  19   3   0 3.71493 1.72143   6
 -19  -3   0 4.48604 2.71421   4
  19  -3   0 3.80530 1.87789   6
 -19   3   0 3.82682 2.36823   4
  19  -5   0 45.1430 5.34259   6
  -5 -19   0 49.5011 4.16306   2
 -19  -5   0 40.8659 6.40967   4
  19   5   0 29.2081 4.41602   6
 -19  -7   0 12.0627 3.41307   4
  -7 -19   0 13.9259 1.69380   2
  19  -7   0 10.0626 2.27487   6
 -19  -9   0 13.7688 2.75552   4
  20   0   0 2.29380 1.33980   6
 -20   0   0 1.86655 1.68203   4
 -20  -2   0 1.32131 1.86634   4
 -20   2   0 0.88520 1.63933   4
  20  -2   0 0.01347 0.90547   6
  20   2   0 0.55398 0.88009   6
  20   4   0 11.0031 1.98454   6
  20  -4   0 10.4053 2.58193   6
 -20  -4   0 9.58046 2.78321   4
 -20  -6   0 14.4632 2.88990   4
  21   1   0 17.7396 2.54884   6
  21  -3   0 4.54383 1.33750   6
  -2  -1   1 303.898 20.1013   3
   2  -1  -1 311.918 19.9743   1
   1  -2   1 280.876 19.3552   5
  -2  -1   1 284.219 21.3717   1
   2   1   1 312.285 21.7094   1
   1   2  -1 325.916 20.1240   3
  -1   2   1 311.280 19.6376   1
   2  -1  -1 285.656 20.2777   1
   1  -2   1 304.270 20.0864   3
  -2   1  -1 303.499 21.6602   1
  -1   2   1 305.805 19.6959   1
   2  -1  -1 280.456 20.1881   5
   1  -2   1 305.759 21.6868   1
   1   2  -1 321.705 21.9848   1
  -1   2  -1 290.420 21.4901   1
  -2  -1  -1 293.692 21.8178   1
   2   1  -1 316.613 21.5905   1
   1   2   1 307.111 21.2793   1
  -1  -2   1 304.056 21.8995   1
   1  -2  -1 313.421 20.0207   5
  -1   2  -1 320.565 20.2019   3
  -1  -2   1 304.160 20.0409   3
   2  -1   1 282.040 21.4869   1
   0  -3   1 534.289 35.9340   1
   3   0   1 713.147 38.7279   1
   0  -3   1 530.558 33.5624   3
   0   3   1 489.777 34.5098   1
   0   3  -1 477.632 35.5758   1
   0  -3  -1 485.912 33.4560   5
  -3   0  -1 477.818 35.4622   1
   0   3  -1 468.577 33.4094   3
   0   3   1 490.288 34.3580   1
   3   0  -1 495.528 34.7060   1
   2   3  -1 465.803 30.6276   3
   2  -3   1 410.843 34.6287   1
   2   3  -1 484.789 33.5082   1
  -3   2  -1 480.626 32.8155   1
   3   2   1 452.110 32.9479   1
   3  -2  -1 454.452 30.3450   1
  -3  -2   1 487.010 30.7196   3
   3  -2  -1 454.464 30.4185   5
   2  -3   1 449.686 29.8710   5
  -3  -2   1 474.395 33.2577   1
   3  -2  -1 481.905 30.3083   1
  -2   3  -1 479.405 30.8273   3
   2  -3  -1 445.185 30.3860   5
   2   3   1 491.707 33.0220   1
  -3  -2  -1 441.441 33.1136   1
  -2  -3   1 441.862 33.1853   1
   2   3   1 477.342 33.1671   1
  -2   3  -1 464.470 32.6161   1
  -2  -3   1 469.488 30.5643   3
   4  -1  -1 4345.14 271.653   1
   4   1   1 4162.65 273.439   1
   1   4  -1 4206.08 273.776   1
   4  -1  -1 4146.27 271.545   1
  -4   1  -1 4375.69 273.399   1
  -4  -1  -1 4265.19 273.687   1
   1   4   1 4242.29 272.630   1
   4   1  -1 4483.27 273.354   1
   4  -1   1 4060.41 272.954   1
   1   4   1 4309.78 273.061   1
   4  -3  -1 187.726 14.1121   5
   3  -4   1 188.115 16.6089   1
   4   3   1 188.730 17.4476   1
  -4  -3   1 194.700 14.3993   3
   4  -3  -1 204.000 14.2289   1
  -4  -3   1 190.627 17.5535   1
   3  -4   1 193.833 13.6216   5
  -3  -4  -1 209.291 13.6730   3
  -4   3  -1 207.797 17.0072   1
   4   3  -1 183.691 17.4913   1
   4  -3   1 174.394 16.4282   1
  -3  -4   1 250.804 14.6945   3
  -3  -4   1 192.024 17.8233   1
  -3   4  -1 200.370 16.7460   1
   4  -3   1 193.872 13.7832   5
   3  -4  -1 200.794 13.7090   1
   3   4   1 300.411 21.6939   1
  -3   4  -1 195.618 14.6918   3
   3  -4  -1 205.348 14.2113   5
   3   4   1 177.892 19.2196   1
   5   0  -1 1112.43 74.3527   1
   5   0  -1 1143.67 74.4528   1
  -5   0  -1 1131.42 75.7663   1
   0   5   1 1098.47 70.5434   3
   0  -5   1 1105.98 71.8296   3
   5   0   1 1097.34 75.2534   1
   0   5  -1 1049.76 71.7510   3
   0   5   1 1111.26 74.2774   1
   0   5  -1 1152.37 75.8490   1
   0  -5   1 1132.02 75.6849   1
   5  -2  -1 1391.93 90.1685   1
  -2   5   1 1475.10 89.6611   1
   5  -2  -1 1400.53 89.9762   1
   5   2   1 1302.10 92.6421   1
   2  -5   1 1384.12 88.1581   5
   2   5  -1 1330.76 88.7388   3
   2   5  -1 1399.34 93.5615   1
   2  -5   1 1364.30 92.1871   1
  -5   2  -1 1447.10 92.5319   1
  -5  -2   1 1268.58 89.1087   3
  -2   5   1 1266.19 88.3428   3
   5   2  -1 1377.31 94.0373   1
  -2  -5   1 1413.27 88.8288   3
  -2   5  -1 1383.14 89.1933   3
   2  -5  -1 1399.32 88.8058   5
   5  -2   1 1296.85 92.0030   1
   5   2  -1 1345.55 92.5828   1
   2  -5  -1 1342.45 89.2696   1
   2   5   1 1324.11 92.6627   1
  -2   5  -1 1411.51 92.1759   1
   2   5   1 1355.74 92.1934   1
  -2  -5   1 1682.34 96.4649   1
  -5  -4   1 675.633 44.7749   3
   5  -4  -1 623.607 44.2941   5
   5   4   1 964.466 56.6248   1
   5  -4  -1 672.949 44.3467   1
   4  -5   1 625.665 43.7153   5
   4   5  -1 661.910 50.1664   1
   5   4   1 667.518 49.5223   1
  -4  -5  -1 665.335 43.8392   3
  -5   4  -1 700.299 48.2075   1
   4  -5   1 670.723 48.0670   1
  -5   4  -1 625.391 45.2596   3
   5  -4   1 769.879 50.4498   1
  -4   5  -1 643.076 45.2184   3
   5   4  -1 670.151 51.2665   1
  -4   5  -1 648.087 47.4565   1
   4   5   1 616.340 50.2639   1
   4   5   1 683.823 50.1789   1
   5  -4   1 617.811 43.8954   5
  -4  -5   1 661.082 44.5760   3
   4  -5  -1 633.311 44.2917   5
  -1   6   1 504.217 33.5836   3
   1   6  -1 514.851 34.5576   3
   1  -6   1 526.111 38.8530   1
  -6   1  -1 546.337 39.3235   1
   1   6  -1 517.601 39.3971   1
   6  -1  -1 524.089 34.7155   5
   6   1   1 501.084 38.9694   1
   6  -1  -1 540.990 37.3315   1
  -1   6   1 527.900 37.0469   1
   6  -1  -1 547.773 37.5036   1
  -1  -6   1 501.044 39.1436   1
   1   6   1 510.174 38.0081   1
   1  -6  -1 514.128 36.3680   1
  -6  -1  -1 524.563 39.7435   1
   6  -1   1 419.836 41.9009   1
   1   6   1 527.907 38.6533   1
  -1  -6   1 556.432 34.6599   3
   6   1  -1 558.354 39.0258   1
  -1   6  -1 514.091 38.4713   1
   1  -6  -1 509.017 34.6154   5
  -1   6  -1 511.106 34.7244   3
   3   6  -1 14.6635 5.95762   1
  -3  -6  -1 12.9990 1.64701   3
  -3   6   1 16.5776 2.67879   3
   3  -6   1 13.8649 2.02129   5
  -3   6   1 16.5282 3.87557   1
   6   3   1 19.6421 10.2999   1
  -6  -3   1 13.2371 2.70354   3
   6  -3  -1 13.8962 3.82576   1
   6   3   1 16.4681 6.14459   1
  -6   3  -1 20.3070 6.08401   1
   6  -3  -1 32.8579 4.91665   1
   3  -6   1 9.79887 4.51686   1
  -3  -6   1 19.4007 8.48668   1
   6  -3   1 22.5629 6.12026   1
   3  -6  -1 19.7508 3.74899   1
   3   6   1 12.2886 5.21645   1
   6   3  -1 8.42927 4.50610   1
  -3  -6   1 12.2698 2.38551   3
   6  -3   1 22.2680 2.64874   5
   3  -6  -1 13.3368 2.47101   5
   6   3  -1 17.6232 8.75764   1
  -3   6  -1 9.03314 3.94071   1
   3   6   1 14.2643 5.59548   1
   6   5   1 4138.65 212.701   1
   5   6  -1 3098.62 208.841   1
   5  -6   1 2855.71 196.277   5
   5  -6   1 2791.39 200.841   1
  -6   5  -1 3068.50 201.524   1
  -6  -5   1 3065.45 197.554   3
  -5  -6  -1 2911.66 196.360   3
   6  -5   1 2732.14 196.373   5
   5   6   1 3144.00 205.655   1
   6   5  -1 3081.49 205.422   1
   6   5  -1 2865.32 204.016   1
   5   6   1 3639.21 208.596   1
  -5   6  -1 3100.87 201.337   1
   6  -5   1 2799.97 200.948   1
  -6  -5  -1 3026.04 196.926   3
  -5  -6   1 3036.01 197.312   3
   0   7  -1 535.847 41.7898   1
   0  -7   1 530.613 36.2834   3
   7   0  -1 524.253 36.5341   5
   7   0  -1 553.480 40.7236   1
   0   7   1 553.745 41.2142   1
   7   0  -1 529.004 40.5416   1
  -7   0  -1 558.207 42.5949   1
   0  -7   1 585.481 48.5805   1
   7   0   1 566.731 41.9999   1
   0   7  -1 533.657 36.5222   3
   7  -2  -1 23.9774 5.63330   1
  -2   7   1 34.8219 5.98495   1
  -7   2  -1 14.8457 5.84921   1
   2   7  -1 17.9267 2.99159   3
   7   2   1 33.0619 8.83422   1
  -2   7   1 15.8871 2.44183   3
   7  -2  -1 18.3454 2.97590   5
   7   2   1 9.97969 5.39083   1
   2  -7   1 16.5620 5.85353   1
   2   7  -1 27.1250 10.2610   1
   7  -2  -1 12.9491 4.63261   1
   7  -2   1 14.5146 5.50187   1
  -2   7  -1 17.8719 5.81876   1
  -2   7  -1 17.2786 3.43202   3
   2   7   1 27.2229 7.57766   1
   7   2  -1 20.2891 6.89801   1
   2  -7  -1 18.4753 2.87779   5
   7   2  -1 22.6455 7.53214   1
  -2  -7   1 15.7190 2.75056   3
   2   7   1 17.0735 6.32050   1
   7   4   1 245.440 25.2300   1
   7  -4  -1 250.236 19.2885   1
   4  -7   1 253.393 23.0967   1
  -4   7   1 272.565 18.5357   1
  -7  -4   1 240.228 18.9054   3
  -4  -7  -1 247.282 16.9359   3
   4  -7   1 239.497 17.5450   5
   7  -4  -1 234.038 19.4466   1
   7  -4  -1 236.238 18.3737   5
   4   7  -1 239.911 26.1529   1
  -7   4  -1 262.626 23.5602   1
   7   4   1 320.162 32.1771   1
   7   4  -1 241.818 25.3550   1
   7  -4   1 232.705 23.0468   1
  -4  -7   1 237.045 25.4489   1
   7  -4   1 252.149 18.1654   5
  -4   7  -1 251.321 22.8286   1
   4   7   1 241.989 24.7168   1
   4   7   1 249.667 25.8324   1
   4  -7  -1 248.495 18.3002   5
   7   4  -1 328.357 30.9358   1
  -4  -7   1 258.500 18.4258   3
   6   7  -1 2645.27 147.636   1
  -6  -7  -1 1962.30 122.050   3
   7  -6  -1 1800.77 122.613   5
  -7  -6   1 1885.05 123.301   3
   6   7  -1 1962.69 135.302   1
   6  -7   1 1827.20 127.846   1
  -7   6  -1 1902.67 128.027   1
   7   6   1 1742.12 131.566   1
   6  -7   1 1704.51 122.663   5
  -7  -6  -1 1868.33 122.585   3
  -6  -7   1 1930.48 123.119   3
   7   6  -1 2164.90 137.760   1
   6   7   1 1728.03 131.324   1
  -6   7  -1 1885.05 127.817   1
   7  -6   1 1761.95 127.678   1
   6  -7  -1 1804.42 122.541   5
   7  -6   1 1715.94 121.927   5
   7   6  -1 1910.29 134.309   1
   8   1   1 20.9912 8.23760   1
  -8   1  -1 22.8954 7.94154   1
   1   8  -1 23.7787 3.74268   3
   8  -1  -1 31.9134 8.36423   1
   1  -8   1 28.1516 8.63023   1
   8   1   1 31.8461 15.1872   1
   8  -1  -1 21.1897 6.50631   1
   1   8  -1 23.0808 8.72025   1
  -1   8   1 30.9173 8.03767   1
  -1   8   1 26.5872 2.27409   3
  -1  -8   1 19.8813 7.60110   1
   8   1  -1 34.9335 9.40533   1
  -1   8  -1 22.6210 3.97327   3
   1   8   1 14.1181 5.52527   1
  -1   8  -1 31.8233 8.87219   1
   8   1  -1 22.0852 7.12273   1
  -1  -8   1 25.5619 3.39330   3
   1   8   1 15.0192 6.42653   1
  -3   8   1 27.0554 4.23175   3
  -3   8   1 39.5610 7.61936   1
   8  -3  -1 30.6933 12.1894   1
   8   3   1 31.6600 10.1186   1
   8   3   1 44.6087 13.0290   1
   3   8  -1 38.5713 12.7330   1
   3  -8   1 25.5445 8.55287   1
   8  -3  -1 35.3870 4.52810   5
  -8  -3   1 34.3129 5.02693   3
  -8   3  -1 34.1409 10.4975   1
  -3  -8   1 33.7812 4.26133   3
  -3   8  -1 39.3989 10.3642   1
   8  -3   1 30.9543 4.13005   5
   3   8   1 39.1715 10.8304   1
   3   8   1 42.5643 12.5755   1
   8   3  -1 46.5075 12.7788   1
   8   3  -1 35.0554 10.8862   1
   8  -3   1 38.8769 10.9849   1
   3  -8  -1 33.1134 4.17230   5
  -3  -8   1 32.0089 10.6102   1
   5  -8   1 104.645 17.1995   1
   5  -8   1 85.0705 7.53709   5
  -8  -5   1 97.7431 9.41399   3
  -8   5  -1 93.1502 16.0648   1
   5   8  -1 88.5459 19.8475   1
   8   5   1 112.588 28.7570   1
   5   8  -1 126.428 28.7654   1
   8  -5  -1 87.0726 8.51676   5
   8   5   1 86.2929 19.6269   1
  -5  -8  -1 84.9013 6.81789   3
  -5  -8   1 86.1723 8.39948   3
   5   8   1 74.3217 20.4357   1
  -5   8  -1 85.8837 15.0645   1
  -8  -5  -1 88.0297 10.8092   4
   8  -5   1 88.8205 8.26805   5
  -8  -5  -1 82.8283 8.66504   3
   8   5  -1 82.8653 20.1341   1
   8   5  -1 136.272 29.6109   1
   5  -8  -1 87.0880 8.29278   5
   8  -5   1 85.2103 15.3006   1
  -8  -7   1 9.19958 2.35518   2
   7  -8   1 18.8896 2.30750   2
   7  -8   1 9.84046 2.70751   5
  -7  -8  -1 8.71146 2.38796   2
   8   7   1 10.3604 4.26965   4
  -8  -7   1 11.5281 3.87262   3
  -7  -8  -1 8.55308 3.99540   4
  -8  -7   1 10.0766 3.92478   4
   8  -7  -1 10.0297 3.55587   5
  -8  -7  -1 9.91984 3.50577   3
   7  -8  -1 13.4610 3.79566   5
   8  -7   1 10.6919 1.93700   2
   8  -7   1 8.48866 3.02839   5
  -7  -8   1 9.72098 3.72880   4
   7   8   1 11.8291 4.12208   4
  -7  -8   1 8.27704 2.21966   2
   8  -7   1 6.91674 2.48388   6
  -8  -7  -1 9.58345 4.25849   4
   7  -8  -1 6.76674 2.43073   6
  -7  -8   1 24.1406 5.19410   3
  -8  -7  -1 8.11896 2.57798   2
   9   0  -1 258.422 18.1204   5
   9   0   1 238.729 25.8194   1
   9   0  -1 225.113 24.5880   1
   0  -9   1 241.015 26.2692   1
   0   9  -1 218.389 18.0846   3
   0   9  -1 250.309 26.3614   1
   0   9   1 240.168 24.3667   1
  -2   9   1 234.964 21.2963   1
   2  -9   1 209.662 23.8642   1
   9  -2  -1 223.235 16.7665   5
  -2   9   1 212.907 15.9866   3
   9  -2  -1 206.718 21.7698   1
   2   9  -1 235.775 27.4653   1
  -9  -2   1 223.221 17.9018   3
   9   2   1 214.263 26.1160   1
   9  -2   1 212.419 16.4403   5
   9  -2   1 238.875 25.9141   1
   9   2  -1 196.367 24.7509   1
  -2  -9   1 216.881 26.8883   1
  -2   9  -1 212.708 23.8474   1
  -2  -9   1 199.525 15.6940   3
   2   9   1 220.902 25.4509   1
  -4   9   1 13.7611 4.45186   3
   4   9  -1 6.71244 11.7972   1
   4  -9   1 25.2474 13.5270   1
   9  -4  -1 32.0660 4.51853   6
  -4  -9  -1 19.2378 3.06302   2
   9   4   1 20.8788 4.53392   4
   9  -4  -1 23.2678 4.07758   5
  -9  -4   1 19.9944 4.73544   3
   9  -4  -1 23.8518 8.18493   1
   9   4   1 27.2126 15.5278   1
  -9  -4   1 24.5485 5.04625   4
   4  -9  -1 25.9308 3.93822   5
  -4  -9   1 19.8778 3.95728   3
  -9  -4  -1 25.4401 5.26442   4
   9  -4   1 41.4589 13.5468   1
   9  -4   1 22.2448 3.94671   5
  -4   9  -1 15.5942 9.28687   1
  -4  -9   1 19.6045 3.10532   2
   9  -4   1 21.1034 3.72424   6
  -6  -9  -1 242.322 20.6278   4
  -6  -9  -1 211.348 16.7955   2
   6  -9   1 223.912 16.7256   5
   6  -9   1 219.891 15.8815   2
   9  -6  -1 231.462 18.2583   6
   9  -6  -1 240.165 18.2557   5
  -9  -6   1 199.295 16.9224   2
  -9  -6   1 202.394 19.6265   3
   9   6   1 240.804 20.2422   4
  -9  -6   1 235.999 20.8197   4
  -9  -6  -1 212.050 18.2475   3
  -6  -9   1 204.124 16.7345   2
   9  -6   1 234.153 17.7193   5
   6  -9  -1 216.396 17.8870   6
  -6  -9   1 218.820 17.7811   3
  -6  -9   1 241.252 20.5625   4
  -9  -6  -1 233.104 20.8237   4
  -9  -6  -1 242.659 18.0870   2
   6  -9  -1 234.376 17.8474   5
  -8  -9  -1 59.5961 9.07929   4
  -9  -8   1 40.5580 8.17400   3
   8  -9   1 52.8242 4.81516   2
  -9  -8   1 54.8705 6.21722   2
  -9  -8   1 55.6353 8.90697   4
   8  -9   1 58.4079 6.72240   5
  -8  -9  -1 47.5859 5.98790   2
   9  -8  -1 55.1870 7.33733   5
   9  -8  -1 60.0471 7.26283   6
   8  -9   1 71.1913 7.56411   6
  -8  -9   1 50.6382 6.02814   2
  -9  -8  -1 48.9816 6.04623   2
   9  -8   1 54.4166 6.86280   6
   9  -8   1 51.2587 4.81304   2
  -8  -9   1 48.9534 8.84998   3
  -8  -9   1 57.6787 8.88984   4
   8  -9  -1 54.5061 6.99415   6
   9  -8   1 59.8432 6.87440   5
  -9  -8  -1 61.0071 9.31488   4
  10  -1  -1 1068.23 67.6345   5
  10  -1  -1 1050.83 67.8445   6
  -1 -10  -1 940.277 65.8289   2
   1 -10   1 971.073 65.8631   2
 -10  -1  -1 987.574 70.2077   4
  10   1  -1 1049.64 67.4930   5
  -1 -10   1 920.708 66.6021   2
  10  -1   1 1114.26 67.6833   5
 -10  -3   1 16.2278 4.38373   4
  10   3   1 15.8784 4.29921   4
  -3 -10  -1 15.9559 2.71218   2
  -3  10   1 18.4738 9.33510   1
  10  -3  -1 24.7935 4.21996   5
  10  -3  -1 17.7955 3.55222   6
 -10  -3   1 13.6779 4.36663   3
   3 -10   1 15.5907 2.57954   2
  -3 -10   1 13.1502 4.24416   4
 -10  -3  -1 15.4264 4.34475   4
  -3 -10   1 18.6231 2.90094   2
  10  -3   1 16.1285 3.98948   5
  -3 -10   1 11.8223 3.03924   3
 -10  -5   1 873.117 60.7272   3
  -5 -10  -1 900.290 63.6339   4
  10   5   1 955.136 62.0031   4
  10  -5  -1 900.826 59.6940   5
 -10  -5   1 831.821 58.5132   2
   5 -10   1 835.412 56.8156   2
 -10  -5   1 888.674 62.6981   4
  10  -5  -1 889.684 59.6406   6
  -5 -10  -1 836.886 57.9510   2
  10  -5   1 918.367 59.3683   5
  -5 -10   1 840.552 58.2243   3
 -10  -5  -1 885.475 62.7759   4
 -10  -5  -1 818.535 58.9945   2
   5 -10  -1 888.912 58.9882   5
 -10  -5  -1 902.099 61.7812   3
  10  -5   1 859.594 59.3546   6
  -5 -10   1 913.073 62.1003   4
  -5 -10   1 813.442 57.8911   2
  10  -7  -1 340.727 25.3544   5
 -10  -7   1 313.848 23.7017   2
  -7 -10  -1 341.779 27.5560   4
   7 -10   1 320.983 21.8680   2
  -7 -10  -1 307.949 23.5022   2
 -10  -7   1 340.823 28.2726   4
   7 -10   1 282.384 22.9911   5
  10  -7  -1 334.836 25.1003   6
 -10  -7   1 308.101 26.2297   3
  10  -7   1 323.502 24.8545   6
 -10  -7  -1 309.148 23.7147   2
  -7 -10   1 299.539 23.3533   2
  -7 -10   1 355.905 27.9447   4
 -10  -7  -1 343.942 28.4647   4
  10  -7   1 340.533 24.6722   5
   7 -10  -1 315.773 24.6449   6
 -10  -9   1 380.941 31.6144   4
   9 -10   1 342.888 24.7337   2
  -9 -10  -1 403.258 31.7218   4
 -10  -9   1 370.204 27.0165   2
  10  -9  -1 373.569 28.3192   6
  -9 -10  -1 366.087 26.8915   2
  10  -9  -1 367.330 28.4693   5
   9 -10  -1 367.451 28.1531   5
 -10  -9  -1 357.687 26.9256   2
  -9 -10   1 394.544 31.7119   4
  10  -9   1 378.009 28.1791   6
   9 -10  -1 368.484 28.2063   6
  -9 -10   1 349.870 26.7087   2
  10  -9   1 336.695 27.3082   5
 -10  -9  -1 392.126 31.9323   4
   0 -11   1 1583.95 107.920   2
   0 -11  -1 1646.58 107.767   2
 -11   0  -1 1746.49 113.199   4
  11   0  -1 1675.03 109.738   6
 -11   0   1 1715.62 112.861   4
  -2 -11  -1 335.342 24.5753   2
   2 -11   1 351.445 24.3675   2
  11  -2  -1 361.339 26.3812   6
 -11  -2   1 336.187 27.9253   3
 -11  -2   1 355.104 29.0410   4
  11   2  -1 361.577 26.3081   5
 -11  -2  -1 382.393 29.5770   4
   2 -11  -1 344.918 24.1547   2
  -2 -11   1 340.044 24.7499   2
  11  -2   1 353.428 26.2191   5
  -2 -11   1 361.835 28.5976   4
  11  -4  -1 1049.07 65.0524   5
 -11  -4   1 909.333 66.0612   3
 -11  -4   1 957.923 67.7137   4
  -4 -11  -1 926.459 62.7564   2
  11  -4  -1 930.471 64.3816   6
   4 -11   1 928.380 61.7912   2
  11  -4   1 973.381 64.4868   6
 -11  -4  -1 951.438 67.8917   4
 -11  -4  -1 886.777 63.3368   2
 -11  -4  -1 917.026 65.7461   3
  -4 -11   1 891.154 62.6935   2
  -4 -11   1 998.043 66.6892   4
   4 -11  -1 1025.60 62.0789   2
 -11  -6   1 861.006 60.5051   2
 -11  -6   1 843.956 63.4482   3
   6 -11   1 895.148 58.5166   2
  -6 -11  -1 868.484 60.2760   2
  -6 -11  -1 938.075 63.8826   4
  11  -6  -1 981.575 62.4530   5
 -11  -6   1 898.387 67.1921   4
 -11  -6  -1 873.103 60.5853   2
  11  -6   1 853.998 61.4927   6
  -6 -11   1 980.209 64.9204   4
 -11  -6  -1 942.921 65.8390   4
   6 -11  -1 895.281 63.4612   5
  11  -6   1 946.213 61.7760   5
  -6 -11   1 943.454 61.2411   2
 -11  -6  -1 802.108 62.5898   3
 -11  -8   1 47.2180 6.02416   2
  11  -8  -1 48.1522 6.92339   6
 -11  -8   1 50.2215 8.81935   4
  -8 -11  -1 45.0346 5.83719   2
   8 -11   1 48.9652 4.25235   2
 -11  -8   1 26.5311 10.7275   3
  11  -8  -1 50.0220 7.47330   5
  -8 -11  -1 54.1208 8.60360   4
  -8 -11   1 47.8636 5.88590   2
  11  -8   1 48.6842 6.81161   6
 -11  -8  -1 45.1924 6.02965   2
   8 -11  -1 55.4235 7.46849   5
 -11  -8  -1 50.0746 8.83626   4
  11  -8   1 41.1307 7.05447   5
  -8 -11   1 54.8614 8.65134   4
  11 -10  -1 208.477 17.9133   6
  11 -10  -1 219.382 20.7908   5
 -11 -10   1 199.502 16.5357   2
 -10 -11  -1 212.283 20.5483   4
  10 -11   1 197.938 16.9685   6
 -10 -11  -1 202.767 16.6016   2
 -11 -10   1 209.919 20.6946   4
 -10 -11   1 202.901 16.5346   2
  11 -10   1 204.528 17.5009   6
 -11 -10  -1 193.596 16.5390   2
 -11 -10  -1 218.477 20.9568   4
 -10 -11   1 207.756 20.4356   4
 -12  -1   1 1141.13 80.3196   3
  12  -1  -1 1172.32 77.5584   6
  -1 -12  -1 1125.19 75.3969   2
  12  -1  -1 1181.32 77.8361   5
 -12  -1   1 1172.61 80.9041   4
 -12   1  -1 1175.18 80.8611   4
   1 -12   1 1110.54 75.3087   2
 -12  -1  -1 1139.88 80.8173   4
  12  -1   1 1170.15 77.6417   5
 -12   1   1 1198.31 80.7207   4
   1 -12  -1 1136.33 74.9656   2
  12   1  -1 1114.33 77.4224   5
  12   1  -1 1201.12 77.5610   6
  -1 -12   1 1142.70 75.6302   2
 -12  -3   1 113.642 13.1447   4
  12  -3  -1 114.381 11.2486   5
   3 -12   1 103.949 8.60340   2
 -12  -3   1 101.786 13.5645   3
  -3 -12  -1 107.939 11.2540   2
  -3 -12   1 98.3902 11.1644   4
 -12  -3  -1 107.566 13.0764   4
 -12  -3  -1 99.5006 10.0327   2
  12   3  -1 113.234 10.9519   5
 -12  -3  -1 96.7181 12.9735   3
   3 -12  -1 109.008 8.12625   2
  12  -3   1 121.248 11.2372   5
  12  -3   1 87.9073 11.5767   6
 -12   3   1 112.597 12.7487   4
  12  -5  -1 956.049 61.5564   5
  -5 -12  -1 866.860 58.9676   2
  12  -5  -1 912.025 61.0083   6
 -12  -5   1 831.770 59.4993   2
 -12  -5   1 925.908 64.7728   4
 -12  -5   1 789.102 62.7596   3
  12  -5   1 917.825 61.0787   5
 -12  -5  -1 851.468 59.7010   2
  12  -5   1 911.041 60.8788   6
  -5 -12   1 866.212 58.9997   2
 -12  -5  -1 888.692 64.5925   4
 -12  -7   1 258.121 23.4613   4
  -7 -12  -1 235.447 18.2958   2
   7 -12   1 225.245 16.0758   2
  12  -7  -1 241.140 19.8957   6
  12  -7  -1 236.113 20.3318   5
  -7 -12  -1 210.080 20.4867   4
 -12  -7   1 228.639 18.5236   2
 -12  -7  -1 224.123 18.5507   2
 -12  -7  -1 247.941 23.3594   4
  12  -7   1 229.214 19.8098   5
  -7 -12   1 254.794 22.3664   4
  -7 -12   1 234.468 18.2930   2
  12  -7   1 253.180 19.9956   6
 -12  -9   1 4.22517 2.31888   2
 -12  -9   1 7.92510 4.44538   4
  12  -9  -1 5.82734 2.66764   6
  12  -9  -1 6.54867 4.50840   5
  -9 -12  -1 6.22186 2.58717   2
  -9 -12  -1 7.07728 3.70827   4
 -12  -9  -1 8.49198 3.18436   2
 -12  -9  -1 6.39194 4.15724   4
  12   9  -1 6.12831 2.16129   6
  12  -9   1 21.9932 4.65757   6
  -9 -12   1 9.59091 3.23050   2
  -9 -12   1 8.19321 4.40504   4
 -11 -12  -1 499.823 37.2818   4
 -11 -12  -1 477.683 33.6777   2
 -12 -11   1 490.385 38.1030   4
 -12 -11   1 498.078 33.8141   2
 -12 -11  -1 466.701 33.6857   2
 -11 -12   1 504.452 33.8250   2
 -11 -12   1 481.389 37.7689   4
  12  11  -1 336.497 35.8661   5
 -12 -11  -1 478.170 37.6807   4
  12 -11   1 490.591 34.3157   6
  13   0  -1 297.129 23.1373   6
 -13   0  -1 293.971 26.1728   4
   0 -13  -1 288.999 20.8022   2
   0 -13   1 292.301 21.1582   2
  13   0  -1 300.703 23.6309   5
  13   0   1 293.474 23.4492   5
  -2 -13  -1 10.4157 2.65539   2
 -13  -2   1 9.17995 4.51138   4
  13  -2  -1 11.4265 4.35966   5
  13   2   1 9.48576 3.67003   5
  13  -2  -1 9.95821 3.31742   6
 -13   2  -1 9.45991 4.64672   4
   2 -13   1 13.8230 2.59766   2
  13  -2   1 6.76930 2.76898   6
 -13  -2  -1 8.79156 4.43835   4
  -2 -13   1 7.83874 2.55142   2
  13   2  -1 9.06957 3.79910   5
  13  -2   1 9.30341 3.86613   5
  13   2  -1 12.0051 3.47595   6
 -13   2   1 16.6396 5.01133   4
   4 -13   1 261.400 18.9456   2
 -13  -4   1 275.435 25.1524   4
  13  -4  -1 266.031 21.8970   6
  -4 -13  -1 272.351 20.1968   2
  13  -4  -1 273.696 22.3859   5
  -4 -13   1 273.569 23.1576   4
 -13  -4  -1 254.941 21.1113   2
 -13  -4  -1 275.950 25.3567   4
  -4 -13   1 264.717 20.1935   2
  13  -4   1 280.845 22.4774   5
  13   4  -1 278.264 21.6009   6
  13   4  -1 279.447 22.2508   5
  13  -4   1 275.042 21.9972   6
  -6 -13  -1 125.653 11.1247   2
   6 -13   1 121.854 9.23044   2
  13  -6  -1 151.712 14.0942   5
 -13  -6   1 121.594 11.5015   2
 -13  -6   1 127.863 15.2880   4
  13  -6  -1 126.951 12.6004   6
  13  -6   1 139.336 12.8885   6
  -6 -13   1 124.688 11.1471   2
  13   6  -1 137.243 12.1085   6
  13   6  -1 135.669 13.0446   5
 -13  -6  -1 125.600 15.3034   4
  13  -6   1 115.957 12.7233   5
  -6 -13   1 110.403 13.0858   4
 -13  -6  -1 126.273 11.6715   2
  13  -8  -1 20.8370 5.94984   5
  -8 -13  -1 25.7887 6.22330   4
  -8 -13  -1 27.5531 4.57882   2
  13  -8  -1 27.1985 5.28403   6
 -13  -8   1 30.4276 7.15412   4
 -13  -8   1 31.9173 6.40858   2
  13  -8   1 28.4763 5.28899   6
  13   8  -1 24.3132 5.12746   6
 -13  -8  -1 29.8173 7.48170   4
  13   8  -1 26.2321 5.71511   5
  -8 -13   1 27.2998 4.74533   2
  -8 -13   1 26.9000 6.30702   4
 -13  -8  -1 26.7686 5.43791   2
 -10 -13  -1 92.6878 12.7576   4
  13 -10  -1 158.299 13.8734   6
 -13 -10   1 151.446 16.1552   4
 -13 -10   1 144.189 12.3828   2
 -10 -13  -1 146.702 12.3323   2
  13  10  -1 138.733 14.2023   5
  13 -10   1 144.613 13.1582   6
 -10 -13   1 139.896 14.9514   4
 -13 -10  -1 139.318 12.4119   2
 -10 -13   1 150.856 12.4012   2
 -13 -10  -1 155.679 16.1977   4
 -13 -12   1 14.3654 4.57489   4
 -12 -13  -1 17.1778 3.55782   2
 -13 -12   1 18.4300 3.57059   2
 -12 -13  -1 13.8730 4.67039   4
 -12 -13   1 17.5656 3.58875   2
 -13 -12  -1 15.6677 4.38142   4
 -12 -13   1 15.5443 4.43823   4
 -13 -12  -1 15.3958 3.33409   2
 -14   1  -1 3.44808 3.11876   4
  -1 -14  -1 4.29163 1.80894   2
  14  -1  -1 5.67370 2.53984   6
 -14  -1   1 8.56649 4.42248   4
  14  -1  -1 25.6424 5.20800   5
  14   1   1 6.25082 3.74750   5
   1 -14   1 7.88877 2.39579   2
  14   1  -1 6.13405 2.59925   6
  14  -1   1 3.61941 3.60785   5
  -1 -14   1 6.62389 2.24416   2
 -14  -1  -1 5.45009 3.83365   4
  14  -1   1 4.76869 2.52596   6
 -14   1   1 6.83359 4.15061   4
   1 -14  -1 5.16029 1.83806   2
  14   1  -1 8.67487 4.06036   5
 -14  -3   1 0.22953 2.33078   4
  14  -3  -1 6.46336 4.02147   5
  14   3   1 3.13526 3.10787   5
   3 -14   1 4.56940 1.76597   2
  14  -3  -1 1.35432 1.68780   6
 -14   3  -1 3.24787 3.14623   4
  -3 -14  -1 1.83317 1.69663   2
 -14   3   1 11.3055 4.43505   4
  14  -3   1 1.18731 1.73032   6
  14   3  -1 2.55953 1.93721   6
   3 -14  -1 1.93509 0.93282   2
 -14  -3  -1 7.60969 4.34661   4
  -3 -14   1 2.26821 1.72996   2
  14   3  -1 -1.6672 2.58947   5
  14  -3   1 2.50923 3.73401   5
 -14  -5   1 11.6453 4.86987   4
  -5 -14  -1 10.7539 3.19398   2
  14  -5  -1 9.81807 4.53990   5
  14  -5  -1 7.21989 2.79825   6
   5 -14   1 8.82417 1.80659   2
  14   5  -1 41.5343 6.69514   5
  14   5  -1 9.66133 3.20741   6
 -14  -5  -1 8.49316 3.15836   2
  -5 -14   1 9.48741 3.14360   2
  14  -5   1 6.76220 2.76553   6
  14  -5   1 4.06061 4.26104   5
 -14  -5  -1 7.71871 4.54070   4
  -7 -14  -1 2.18177 1.74926   2
 -14  -7   1 2.53126 3.02141   4
  14  -7  -1 4.33078 4.84081   5
 -14  -7   1 0.63700 1.83129   2
  14  -7  -1 2.57107 2.00958   6
  -7 -14   1 3.34232 2.03117   2
  14  -7   1 2.31015 1.91809   6
 -14  -7  -1 4.09044 3.59250   4
  -7 -14   1 1.33795 2.17552   4
 -14  -7  -1 3.94284 2.42949   2
  14   7  -1 6.88389 3.99471   5
  14  -7   1 5.90030 5.84863   5
  14   7  -1 1.97643 1.55988   6
  -9 -14  -1 100.471 9.38456   2
 -14  -9   1 97.4100 9.44918   2
  14  -9  -1 117.769 11.0762   6
 -14  -9   1 101.897 12.7942   4
  14   9  -1 92.0831 9.45999   6
  14   9  -1 99.5203 12.9049   5
  -9 -14   1 103.517 9.44177   2
  -9 -14   1 78.0893 10.5049   4
 -14  -9  -1 105.522 12.9953   4
  14  -9   1 98.0063 10.3243   6
 -14  -9  -1 97.3076 9.64540   2
 -14 -11   1 5.38282 3.75958   2
 -11 -14  -1 5.36068 2.16886   2
 -11 -14  -1 -0.4451 2.54734   4
 -14 -11   1 5.43112 3.08360   4
 -14 -11  -1 8.97563 3.01304   2
 -11 -14   1 5.59505 3.42129   4
 -14 -11  -1 5.90707 3.33201   4
 -11 -14   1 5.04029 2.15978   2
 -13 -14  -1 4.88415 1.89947   2
 -14 -13   1 4.55873 2.38716   4
 -14 -13   1 4.74241 1.86513   2
 -13 -14   1 2.85834 1.55340   2
 -13 -14   1 1.99009 1.96096   4
 -14 -13  -1 3.76399 1.67020   2
  15   0   1 352.896 28.1976   5
  15   0   1 361.068 27.5819   6
  15   0  -1 339.808 27.9423   5
   0 -15  -1 346.139 24.2947   2
 -15   0  -1 365.081 31.1672   4
 -15   0   1 354.602 30.5642   4
   0 -15   1 336.031 24.7123   2
  15   0  -1 351.446 27.3133   6
  15  -2  -1 2.65622 2.05905   6
   2 -15   1 3.13231 1.65076   2
  -2 -15  -1 6.74607 2.40801   2
 -15   2  -1 2.38964 3.07537   4
  15   2   1 5.23871 3.87304   5
 -15  -2   1 2.91654 3.31355   4
  15  -2  -1 7.03551 4.64129   5
  15   2   1 5.77497 2.80051   6
  15  -2   1 10.0362 4.90762   5
  15   2  -1 4.71089 3.69368   5
  -2 -15   1 2.82210 1.85836   2
  15  -2   1 6.68074 2.85800   6
  15   2  -1 3.48686 2.33223   6
   2 -15  -1 5.92840 1.63577   2
 -15   2   1 3.62065 3.13813   4
 -15  -2  -1 4.47213 3.96002   4
  15   4   1 79.8325 10.2772   5
  15  -4  -1 84.6324 10.3664   6
 -15   4  -1 89.7583 12.0253   4
 -15  -4   1 79.8648 13.8804   4
  -4 -15  -1 77.0408 9.92571   2
  15  -4  -1 74.2876 10.3985   5
   4 -15   1 79.5953 7.75556   2
  15  -4   1 83.1958 10.2216   6
  15  -4   1 78.8107 10.7120   5
 -15   4   1 78.5179 10.9966   4
 -15  -4  -1 79.1973 13.8568   4
 -15  -4  -1 63.7321 8.20210   2
  15   4  -1 77.4766 9.73415   6
  -4 -15   1 121.601 12.5722   2
  15   4  -1 81.1034 10.3227   5
  -6 -15  -1 101.164 9.18168   2
  15  -6  -1 73.0166 11.6237   5
  15  -6  -1 97.6693 10.6066   6
 -15   6  -1 99.9571 12.2420   4
 -15  -6   1 100.205 13.1751   4
  15   6   1 93.0020 11.3177   5
 -15  -6   1 80.6945 9.24110   2
  15   6  -1 98.2749 9.85978   6
 -15  -6  -1 89.7907 9.41531   2
  15   6  -1 94.4635 11.3958   5
  -6 -15   1 99.9265 9.17412   2
  15  -6   1 105.150 10.7782   6
 -15  -6  -1 93.4134 12.9183   4
  15   8   1 135.130 11.8240   6
 -15   8  -1 138.040 17.9493   4
  -8 -15  -1 126.844 11.0290   2
  15  -8  -1 129.283 12.4449   6
 -15  -8   1 117.638 14.5291   4
 -15  -8   1 124.552 11.3676   2
  15  -8   1 132.574 12.3600   6
  -8 -15   1 130.458 11.1343   2
 -15  -8  -1 117.573 11.2131   2
  15   8  -1 113.002 10.9858   6
 -15  -8  -1 132.633 15.0138   4
 -15 -10   1 36.5279 6.89117   4
 -15 -10   1 43.1703 5.24604   2
 -10 -15  -1 41.0448 5.07269   2
  15  10   1 31.5060 4.40638   6
  15 -10  -1 42.7373 7.69157   6
 -10 -15   1 42.8965 5.05638   2
 -15 -10  -1 36.0110 5.15255   2
 -15 -10  -1 34.9279 6.84933   4
  15 -10   1 39.4299 5.32151   6
 -15 -12   1 65.7360 6.27636   2
 -12 -15  -1 70.8022 6.40030   2
 -15 -12   1 53.5060 7.44287   4
 -15 -12  -1 75.6071 6.64186   2
 -12 -15   1 77.6092 6.59594   2
 -15 -12  -1 51.5548 6.92712   4
 -15 -14   1 2.66093 1.27750   2
 -14 -15  -1 3.40243 1.26052   2
 -15 -14  -1 4.02858 1.39797   2
 -14 -15   1 1.13760 0.88002   2
 -16   1  -1 285.444 25.8998   4
 -16  -1   1 268.403 25.5013   4
  16   1   1 265.559 23.3476   5
  16  -1  -1 269.286 23.6007   5
   1 -16   1 278.181 19.6132   2
  16  -1  -1 276.853 22.5569   6
  16   1   1 287.513 22.7644   6
  -1 -16  -1 256.694 19.3808   2
 -16   1   1 283.769 25.4807   4
  16   1  -1 296.833 22.6832   6
  16   1  -1 271.547 23.6626   5
  16  -1   1 283.970 22.7726   6
   1 -16  -1 257.839 18.4809   2
  16  -1   1 280.173 23.9648   5
  -1 -16   1 275.068 20.0512   2
 -16  -1  -1 276.541 25.9109   4
 -16   3  -1 31.7220 6.99255   4
 -16  -3   1 33.0596 7.55989   4
  16  -3  -1 34.6432 5.95963   6
  -3 -16  -1 38.0386 4.55194   2
  16   3   1 35.1003 5.89449   6
  16  -3  -1 22.6735 6.87752   5
   3 -16   1 32.9108 3.35451   2
  16   3   1 24.8951 7.08207   5
 -16   3   1 31.8277 6.96565   4
 -16  -3  -1 39.1560 8.21680   4
  16   3  -1 27.0640 7.34008   5
  -3 -16   1 38.6793 4.88328   2
  16  -3   1 8.83719 6.86581   5
  16   3  -1 33.1789 5.59937   6
  16  -3   1 36.6646 6.02941   6
  16   5   1 172.310 17.4191   5
 -16   5  -1 195.634 19.0557   4
 -16  -5   1 193.509 19.6094   4
  16  -5  -1 179.008 16.3334   6
  16   5   1 192.816 16.2628   6
  -5 -16  -1 189.025 14.6218   2
 -16  -5  -1 175.507 15.5763   2
  16   5  -1 165.099 17.1535   5
 -16  -5  -1 184.631 19.5449   4
  16  -5   1 188.638 16.5882   6
  16   5  -1 191.458 15.8741   6
  -5 -16   1 185.164 14.6960   2
  16  -7  -1 300.464 23.2740   6
 -16   7  -1 271.225 24.6319   4
 -16  -7   1 276.020 25.7838   4
  16   7   1 298.834 22.5557   6
  -7 -16  -1 310.736 21.6646   2
 -16  -7   1 289.363 22.1526   2
  16   7  -1 245.616 24.6617   6
 -16  -7  -1 282.915 26.0143   4
  16  -7   1 317.612 23.4671   6
  -7 -16   1 306.121 21.7066   2
 -16  -7  -1 343.801 23.7103   2
  -9 -16  -1 6.87539 2.40321   2
  16   9   1 5.08636 1.84469   6
 -16  -9   1 6.45092 3.65863   4
 -16  -9   1 4.20003 2.10936   2
  16  -9  -1 9.49416 3.04512   6
 -16  -9  -1 6.79407 3.90016   4
 -16  -9  -1 7.25951 2.41863   2
  16  -9   1 7.47084 2.55201   6
  -9 -16   1 12.4979 3.15658   2
 -11 -16  -1 127.191 9.38344   2
 -16 -11   1 82.2542 10.4929   4
 -16 -11   1 118.531 9.38944   2
 -11 -16   1 132.274 9.51458   2
 -16 -11  -1 107.760 10.7390   4
 -16 -11  -1 112.280 9.42412   2
 -13 -16  -1 60.6692 5.16203   2
 -16 -13   1 64.6224 5.85851   2
 -16 -13  -1 58.9421 5.17812   2
 -13 -16   1 61.5419 5.20560   2
   0 -17   1 235.045 16.5358   2
 -17   0  -1 233.891 22.2490   4
   0 -17  -1 203.169 15.4671   2
  17   0  -1 245.135 19.4360   6
  17   0   1 240.415 19.4890   6
 -17   0   1 224.710 21.7715   4
   2 -17   1 27.7593 2.94271   2
  17  -2  -1 28.6870 5.31840   6
 -17   2  -1 30.7489 6.80902   4
 -17  -2   1 32.5181 7.03218   4
  -2 -17  -1 31.0770 3.64877   2
  17   2   1 33.2170 5.56232   6
  17   2  -1 31.6392 5.39310   6
  -2 -17   1 33.5523 4.22900   2
 -17   2   1 30.7192 6.88513   4
 -17  -2  -1 29.0952 7.03771   4
  17  -2   1 31.7833 5.60339   6
  -4 -17  -1 105.218 9.22429   2
 -17   4  -1 108.263 15.4414   4
 -17  -4   1 112.293 13.7906   4
  17  -4  -1 112.626 11.3873   6
  17   4   1 109.639 11.0001   6
  17   4  -1 116.244 10.9606   6
  17  -4   1 118.176 11.5957   6
 -17  -4  -1 110.693 13.8329   4
  -4 -17   1 115.129 9.68209   2
 -17   4   1 107.751 12.6302   4
 -17  -6   1 511.614 42.1097   4
  17  -6  -1 579.777 39.7209   6
 -17   6  -1 549.633 41.4402   4
  -6 -17  -1 599.514 37.6400   2
  17  -6   1 588.612 39.7724   6
  17   6  -1 511.918 38.2532   6
 -17  -6  -1 517.643 38.0630   2
  -6 -17   1 556.639 37.6570   2
 -17  -6  -1 569.833 42.9167   4
  -8 -17  -1 20.6258 3.32834   2
 -17  -8   1 19.9185 5.23552   4
  17  -8  -1 19.9877 3.90989   6
  17   8   1 14.1491 3.00699   6
 -17  -8  -1 16.2371 4.79848   4
  17  -8   1 14.8288 3.50079   6
  -8 -17   1 19.5938 3.35318   2
 -10 -17  -1 96.5117 7.06455   2
 -17 -10   1 67.8278 8.47287   4
 -17 -10  -1 86.9613 7.20996   2
 -10 -17   1 91.4025 7.08366   2
 -17 -10  -1 63.0979 8.06603   4
 -12 -17  -1 126.143 9.26616   2
 -12 -17   1 133.593 9.42382   2
  18  -1  -1 52.1856 6.60498   6
  18   1   1 49.1361 6.47298   6
 -18   1  -1 47.9690 9.06875   4
 -18  -1   1 37.8183 7.81205   4
  18  -1   1 46.3979 6.51342   6
 -18  -1  -1 38.0570 8.02479   4
  -1 -18   1 48.3328 4.94914   2
  18   1  -1 46.9701 6.18844   6
 -18   1   1 42.7699 7.32139   4
  -3 -18  -1 3.88549 1.30661   2
  18   3   1 0.83530 1.73675   6
  18  -3  -1 0.78031 1.53010   6
 -18   3  -1 1.33035 1.95017   4
 -18  -3   1 1.33587 3.30137   4
  -3 -18   1 1.54072 1.72200   2
  18  -3   1 0.91755 1.47524   6
 -18   3   1 1.25853 2.02986   4
  18   3  -1 0.89088 1.46314   6
 -18  -3  -1 1.61084 2.63200   4
 -18   5  -1 245.246 22.6206   4
  -5 -18  -1 280.357 19.3055   2
 -18  -5   1 284.555 24.1849   4
  18   5   1 289.184 21.1900   6
  18  -5  -1 291.739 21.7885   6
 -18  -5  -1 280.144 24.2130   4
  18   5  -1 281.426 20.7863   6
  18  -5   1 261.972 21.4169   6
  -5 -18   1 305.587 19.9243   2
 -18  -7   1 105.600 11.3741   4
  18   7   1 91.8271 9.37754   6
  18  -7  -1 93.6795 9.36889   6
  -7 -18  -1 121.684 8.29174   2
 -18  -7  -1 115.229 11.6769   4
  -7 -18   1 119.891 8.55212   2
  18   7  -1 65.3246 8.12732   6
  18  -7   1 109.783 9.55799   6
  -9 -18  -1 6.30333 1.65067   2
 -18  -9   1 5.93000 2.53030   4
 -18  -9  -1 5.04119 2.35272   4
  -9 -18   1 7.46611 1.77126   2
 -19   0   1 13.2016 4.04483   4
  19   0   1 13.1083 3.26428   6
  19   0  -1 10.9827 2.95590   6
 -19   0  -1 11.2314 3.80762   4
 -19  -2   1 8.62210 3.35960   4
  19  -2  -1 9.74005 2.86635   6
  19   2   1 10.3997 2.84151   6
 -19   2  -1 7.67148 3.15918   4
  19   2  -1 10.5516 2.79868   6
 -19  -2  -1 9.10187 3.72049   4
  -2 -19   1 8.51779 1.61905   2
  19  -2   1 11.9203 3.17838   6
 -19   2   1 6.12502 3.21055   4
  19   4   1 7.84840 2.47527   6
 -19   4  -1 3.86512 2.40485   4
  19  -4  -1 6.47460 2.21251   6
 -19  -4   1 8.53445 3.43570   4
 -19  -4  -1 4.71509 2.86927   4
  19   4  -1 6.71373 2.15949   6
  19  -4   1 10.5808 2.78451   6
  -4 -19   1 8.36706 1.67132   2
 -19  -6   1 16.0105 3.89042   4
  19  -6  -1 25.3282 3.70177   6
  19   6   1 19.0002 2.87228   6
 -19  -6  -1 23.5357 4.49508   4
  19  -6   1 13.9557 2.98541   6
  -6 -19   1 31.6714 3.22586   2
 -19  -8   1 0.87001 1.18235   4
 -19  -8  -1 1.44574 1.41663   4
  -8 -19   1 2.17681 0.90102   2
  20   1   1 2.38935 1.24638   6
  20  -1  -1 2.01566 1.24048   6
 -20  -1   1 2.64415 1.79923   4
 -20   1  -1 1.50145 1.47599   4
  20  -1   1 2.94465 1.50928   6
 -20  -1  -1 3.33432 2.31203   4
  20   1  -1 3.14722 1.42342   6
 -20   1   1 2.23987 1.93615   4
 -20  -3   1 0.34340 1.27994   4
 -20   3  -1 0.57044 1.77245   4
  20  -3  -1 0.45398 1.05492   6
  20   3   1 0.39764 0.80714   6
  20   3  -1 0.47846 0.75484   6
 -20  -3  -1 0.43837 1.71577   4
  20  -3   1 0.42410 1.12182   6
  20   5   1 20.8269 3.13012   6
 -20  -5   1 15.1723 3.26940   4
 -20  -5  -1 28.1575 4.18064   4
  20  -5   1 25.1938 3.10064   6
 -20  -7   1 7.03714 1.92542   4
 -20  -7  -1 10.1953 2.48986   4
  21   0   1 34.9309 3.68377   6
  21   0  -1 31.3166 3.31885   6
  21  -2  -1 10.0561 2.03890   6
  21   2   1 11.8278 2.07301   6
 -21  -2  -1 7.88256 2.28374   4
  21  -2   1 18.5418 2.60572   6
   0   0  -2 103.996 8.78749   1
   0   0   2 92.8831 8.63032   1
   0   0  -2 105.915 7.18893   5
   0   0   2 111.403 7.46903   3
   0   0  -2 102.344 7.47167   3
  -1  -1  -2 77.9289 5.60647   3
   1   1   2 97.7031 5.75848   3
  -1   1   2 73.9500 5.61720   3
   1  -1  -2 72.9046 5.67884   3
  -1   1   2 78.1553 6.35769   1
   1   1  -2 70.8162 5.29987   5
   1   1  -2 69.7496 7.11079   1
  -1  -1   2 75.7431 5.89886   3
  -1  -1   2 69.3795 7.28074   1
   1  -1  -2 72.5721 5.64112   5
  -1  -1  -2 71.9514 7.16758   1
   1  -1   2 84.5836 6.02077   3
   1   1   2 74.7454 7.12464   1
   1  -1   2 66.3070 7.37330   1
   1  -1  -2 76.9314 6.35787   1
   0  -2  -2 382.186 26.1133   1
   0   2   2 401.414 26.2650   1
  -2   0   2 401.657 26.6137   1
   0  -2  -2 379.451 25.1557   5
   0  -2  -2 406.074 24.7438   3
   0  -2   2 310.189 30.0910   1
   0   2  -2 382.034 25.4080   3
   0  -2   2 376.833 25.3435   3
   0   2  -2 370.871 24.2562   5
   2   0  -2 396.850 26.4481   1
   0   2   2 366.604 24.6006   3
   2   0  -2 384.864 24.9674   5
  -2   0  -2 380.193 27.5915   1
  -2   0   2 385.951 25.3083   3
  -2  -2   2 3753.50 228.954   1
  -2   2  -2 3442.46 228.550   1
   2   2  -2 3641.11 228.513   1
   2  -2   2 3402.42 228.626   1
  -2  -2  -2 3522.08 228.236   1
  -1   3   2 690.492 42.1369   1
   3  -1  -2 650.958 42.4762   1
  -1  -3  -2 599.294 43.7167   1
   3   1   2 625.999 44.6975   1
  -3  -1   2 608.431 44.1902   1
  -1   3   2 648.724 42.0772   1
   1  -3   2 686.848 42.3654   3
   1   3  -2 667.989 42.3334   3
   3  -1  -2 654.527 41.9195   5
   1  -3   2 627.984 45.1833   1
  -1   3   2 636.162 41.3159   3
  -3   1  -2 656.960 42.4216   3
  -1  -3  -2 672.969 40.9948   3
   1   3  -2 613.024 44.9474   1
  -3  -1   2 638.437 42.2316   3
   3  -1   2 605.569 44.8114   1
  -1   3  -2 626.784 44.8833   1
  -3   1   2 651.150 42.5283   1
  -3   1   2 645.324 42.0995   3
  -3  -1  -2 624.909 41.9028   3
  -1   3  -2 687.037 42.4537   3
  -3  -1  -2 616.873 44.8647   1
  -1  -3   2 628.969 42.1673   3
   1   3   2 669.322 43.9135   1
   1  -3  -2 662.190 42.0309   5
   3   1  -2 622.397 41.6274   5
   3   1  -2 641.702 44.1597   1
  -3  -3  -2 3258.19 205.300   1
  -3   3  -2 3076.12 204.810   1
   3  -3   2 3047.43 204.933   1
   3   3   2 3072.67 204.659   1
   3   3  -2 3339.02 201.979   3
  -3   3  -2 3163.06 202.017   3
  -3  -3   2 3174.18 205.581   1
   0  -4  -2 394.884 26.9349   5
   4   0  -2 387.077 26.7056   5
   0   4   2 408.127 28.1645   1
   4   0   2 386.566 30.1084   1
  -4   0   2 371.970 28.4697   1
   0   4  -2 424.951 25.6974   5
  -4   0  -2 477.982 32.7463   1
   4   0  -2 396.263 28.5635   1
   0   4  -2 398.672 27.1839   3
   0   4   2 397.638 28.3385   1
   0   4  -2 364.307 29.9538   1
   0  -4   2 417.772 27.2334   3
   0  -4   2 404.457 30.7555   1
  -4   0   2 400.490 27.2211   3
   4   2   2 495.416 36.4970   1
   2   4  -2 498.953 33.1515   3
   2   4  -2 482.986 36.7129   1
   4  -2  -2 502.075 32.8025   5
  -4   2  -2 502.442 36.6091   1
   2  -4   2 504.597 36.8580   1
  -4  -2   2 500.753 36.4009   1
  -4   2  -2 451.334 33.2366   3
   4  -2  -2 512.262 32.4905   1
  -2  -4  -2 488.773 31.3853   3
   4  -2  -2 506.320 32.5254   1
  -4  -2   2 487.566 33.1233   3
   2  -4   2 486.588 31.4581   5
   4  -2   2 484.628 36.4136   1
   2   4   2 476.822 35.4456   1
  -4  -2  -2 484.296 36.6743   1
   2   4   2 487.513 35.9693   1
  -2   4  -2 477.044 36.1806   1
  -2   4  -2 487.373 33.3163   3
   4   2  -2 494.259 36.1092   1
  -2  -4   2 498.919 37.1366   1
  -2  -4   2 498.819 33.0219   3
   2  -4  -2 514.673 32.8668   5
  -4  -4   2 23.5609 3.05022   3
  -4   4  -2 8.82280 2.72902   3
   4   4  -2 7.41508 4.09250   1
   4  -4   2 7.86357 1.44740   5
   4   4   2 11.4852 4.73340   1
  -4   4  -2 9.43921 4.24067   1
   4   4   2 8.80494 4.64499   1
  -4  -4   2 5.31131 3.79571   1
   1  -5   2 440.124 33.9124   1
  -5  -1   2 426.479 29.7902   3
   1   5  -2 437.670 29.6677   3
   5  -1  -2 433.396 30.7368   1
  -1   5   2 435.974 28.0231   3
  -5   1  -2 446.187 33.8677   1
   1   5  -2 435.848 33.8972   1
  -1   5   2 435.128 30.2641   1
   5  -1  -2 436.017 29.2998   5
   5  -1  -2 435.420 30.6648   1
   5   1   2 421.829 33.3117   1
   1  -5   2 455.904 29.7354   3
  -1   5   2 459.859 30.0487   1
  -1   5  -2 420.248 29.7037   3
   1   5   2 435.293 31.7627   1
   1  -5  -2 422.688 29.3445   5
  -5  -1  -2 446.157 34.1415   1
  -1  -5   2 447.171 34.2644   1
  -1   5  -2 428.630 33.1990   1
   1   5   2 431.431 32.1657   1
  -1  -5   2 429.931 29.5488   3
   5  -1   2 432.049 33.2710   1
   5   1  -2 452.112 32.5538   1
   5   1  -2 417.212 29.0400   5
   5  -3  -2 619.468 42.8150   5
   3   5  -2 910.549 54.6032   1
   5   3   2 877.256 53.7595   1
  -3  -5  -2 590.493 41.2474   3
   3  -5   2 601.751 41.5342   5
   3   5  -2 641.236 43.3604   3
  -5   3  -2 651.498 47.5204   1
  -5  -3   2 636.611 43.3311   3
  -5  -3   2 600.684 47.3988   1
  -3  -5   2 589.312 47.8116   1
   5  -3   2 559.241 42.0142   5
  -3  -5   2 647.746 43.1538   3
   3  -5  -2 662.814 42.9604   5
  -3   5  -2 627.503 47.0251   1
   3   5   2 613.880 46.7134   1
   5  -3   2 610.424 47.1672   1
   3   5   2 629.851 47.6424   1
  -3   5  -2 652.224 43.8169   3
   5   3  -2 654.281 47.7951   1
   5   5   2 1.99585 3.79284   1
  -5  -5   2 6.12053 5.85976   1
  -5  -5   2 4.88991 2.11166   3
   5   5  -2 54.9150 13.8112   1
   5  -5   2 6.38730 1.72277   5
   5  -5   2 5.61984 5.30724   1
   5  -5  -2 9.85757 2.77677   5
  -5   5  -2 8.37838 5.11315   1
   5   5   2 3.66673 4.44071   1
  -6   0   2 57.0549 6.33592   3
   0  -6   2 78.8941 6.40561   3
   6   0  -2 57.3729 8.32535   1
   0  -6   2 65.1482 10.4289   1
   6   0  -2 58.6733 8.26960   1
   0   6  -2 64.3278 6.17087   3
   0   6   2 64.2486 8.25030   1
   6   0   2 89.2527 12.8862   1
   0   6   2 54.0649 7.57308   1
   0   6  -2 51.6449 10.5636   1
  -6   0  -2 56.2115 10.1338   1
  -6   2  -2 374.682 31.3447   1
  -2   6   2 407.359 26.0941   1
  -2   6   2 423.561 26.2967   1
   2  -6   2 381.545 31.5205   1
   6   2   2 364.126 31.2920   1
   6  -2  -2 383.310 26.3777   5
   6  -2  -2 384.160 27.4012   1
  -6  -2   2 386.946 26.9812   3
   6  -2  -2 378.846 27.1567   1
  -2   6   2 364.310 25.1490   3
   2   6  -2 380.793 31.9723   1
   2   6  -2 351.279 27.1880   3
   6   2  -2 372.709 30.7442   1
   6   2  -2 377.307 30.8125   1
  -2  -6   2 409.237 26.6654   3
   2   6   2 369.620 29.8986   1
  -6  -2  -2 381.542 32.2203   1
  -2  -6   2 379.583 32.1939   1
   6  -2   2 356.046 30.8601   1
  -2   6  -2 366.378 26.8528   3
   2  -6  -2 394.540 26.3998   5
  -2   6  -2 409.355 31.3531   1
   2   6   2 366.179 30.6317   1
  -4  -6  -2 334.189 23.8415   3
  -6  -4   2 380.354 26.4310   3
   6  -4  -2 374.404 25.8488   5
  -4  -6  -2 370.184 24.0165   3
   4  -6   2 369.351 24.3869   5
   4  -6   2 374.421 31.3631   1
   6   4   2 384.197 33.2747   1
  -6   4  -2 382.711 31.5885   1
  -4  -6   2 371.981 26.0696   3
  -4   6  -2 369.865 30.8182   1
   6  -4   2 355.122 24.9600   5
  -4  -6   2 371.175 33.0532   1
   4   6   2 361.177 31.2204   1
   4   6   2 351.571 31.9473   1
   6  -4   2 370.417 31.2246   1
   6   4  -2 374.891 32.4777   1
   4  -6  -2 365.432 25.7531   5
  -6  -6  -2 154.483 11.3861   3
   6   6  -2 234.986 29.9792   1
   6  -6   2 140.726 19.1951   1
  -6   6  -2 139.073 18.6979   1
  -6  -6   2 145.885 12.5532   3
   6   6   2 140.812 21.9954   1
   6  -6   2 131.113 10.8414   5
   6  -6  -2 141.998 12.1168   5
   6   6   2 136.547 19.7700   1
  -1   7   2 50.6553 7.35908   1
  -1   7   2 54.2202 8.01056   1
   7  -1  -2 53.2227 5.53888   5
   7  -1  -2 61.7975 8.72730   1
   1   7  -2 49.8980 6.05557   3
   1  -7   2 49.5263 10.8686   1
  -7  -1   2 52.5382 6.17974   3
   7   1   2 73.4060 15.7075   1
   1   7  -2 57.0754 10.8681   1
  -7   1  -2 52.5180 11.6479   1
   7  -1  -2 47.4356 8.06225   1
   1   7   2 48.5387 8.68660   1
   7  -1   2 60.1621 10.2567   1
  -1  -7   2 67.6894 14.0349   1
  -7  -1  -2 53.7445 11.7931   1
   1   7   2 59.7312 15.6329   1
  -1   7  -2 50.4191 6.19059   3
   7   1  -2 48.8692 9.90979   1
   7   1  -2 64.8884 11.0781   1
  -1   7  -2 51.7314 9.92496   1
   7   1  -2 52.6710 5.39001   5
  -1  -7   2 60.1435 6.62898   3
   1  -7  -2 57.7038 5.68069   5
  -7   3  -2 385.737 33.1357   1
   7  -3  -2 392.974 26.8272   1
   7   3   2 374.214 33.4347   1
   7  -3  -2 410.844 26.9734   5
   7   3   2 376.492 34.5061   1
  -3   7   2 324.587 25.5549   3
   3   7  -2 384.434 34.2210   1
   7  -3  -2 371.067 27.0140   1
   3  -7   2 398.009 33.2827   1
  -7  -3   2 381.390 27.4575   3
   3  -7  -2 396.309 26.8003   5
   7  -3   2 327.827 26.6805   5
   7   3  -2 359.255 32.6964   1
  -3  -7   2 409.987 27.1010   3
   3   7   2 360.895 31.8147   1
  -3  -7   2 381.585 34.4350   1
   3   7   2 425.071 34.0622   1
  -3   7  -2 395.169 32.6256   1
   5   7  -2 0.88782 8.92035   1
  -7  -5   2 5.56116 2.67491   3
   5  -7   2 1.23362 1.20367   5
   7   5   2 2.23070 8.43815   1
  -7   5  -2 24.0152 8.72487   1
   5  -7   2 6.15781 8.02242   1
   7   5   2 2.21268 6.96813   1
  -5  -7  -2 3.21901 1.02824   3
   7  -5  -2 2.86409 2.11602   5
  -5  -7  -2 3.83422 1.00444   3
   5   7   2 1.77869 7.59733   1
  -5  -7   2 1.20981 1.66278   3
   5  -7  -2 4.06046 2.19590   5
   7  -5   2 -2.5977 5.78706   1
  -5   7  -2 6.25620 6.23936   1
   7   5  -2 6.07624 8.30107   1
  -5  -7   2 2.96388 8.71958   1
   5   7   2 4.61888 8.04579   1
   7   5  -2 4.19919 13.8326   1
   7  -5   2 3.00642 1.90483   5
   7  -7  -2 12.5372 3.72604   5
  -7  -7   2 9.31758 4.71178   4
   7   7  -2 9.48305 17.2417   1
   7   7  -2 8.35915 15.1535   1
   7  -7   2 8.17391 1.82243   2
   7  -7  -2 7.00117 2.36839   6
   7  -7   2 15.9175 3.84171   5
  -7  -7  -2 7.86543 3.88031   2
  -7  -7  -2 8.68019 3.42862   4
  -7  -7   2 6.15573 2.86323   3
   0   8   2 336.525 28.3929   1
   0  -8   2 323.160 31.2256   1
   0  -8   2 348.031 24.0760   3
  -8   0   2 345.633 25.0838   3
   0   8  -2 355.034 31.8628   1
  -8   0  -2 328.410 32.4980   1
   8   0  -2 334.654 23.7937   5
   8   0   2 330.864 30.8666   1
   8   0  -2 313.369 28.3346   1
   8  -2  -2 44.3739 5.33583   5
  -2   8   2 47.7068 7.60504   1
  -8  -2   2 44.8096 5.98005   3
  -8   2  -2 57.6721 14.0974   1
   2  -8   2 46.5932 13.2014   1
   8   2   2 43.0387 11.3557   1
   8  -2  -2 40.8613 8.66515   1
  -2   8   2 42.0573 7.72481   1
   2   8  -2 47.1846 13.8806   1
   8  -2   2 40.4114 12.0511   1
   8   2  -2 46.4209 5.10416   5
  -2  -8   2 48.2030 5.61803   3
  -2  -8   2 62.3589 16.8915   1
   2  -8  -2 50.8513 5.51769   5
  -2   8  -2 43.3225 11.6068   1
   2   8   2 44.0650 11.6864   1
   8  -4  -2 41.7773 5.22195   5
   8   4   2 24.3059 11.5796   1
   8   4   2 39.6539 12.8001   1
  -8  -4   2 42.4862 5.82653   3
  -4   8   2 39.5594 5.67118   3
  -8   4  -2 26.1238 9.33138   1
   4   8  -2 29.1161 11.8522   1
   4  -8   2 50.7238 13.2741   1
   4   8   2 58.3091 15.9760   1
  -4   8  -2 30.7462 10.1294   1
   8  -4   2 41.5796 4.80055   5
   8   4  -2 32.4697 16.2569   1
   4  -8  -2 40.3146 5.06111   5
  -4  -8   2 37.1174 5.35700   3
   8  -4   2 48.6495 14.4240   1
  -6  -8  -2 8.45239 3.70190   4
   8   6   2 14.4664 16.6072   1
   6  -8   2 15.0447 2.65810   5
   6  -8   2 14.3811 2.16083   2
   6   8  -2 9.80492 19.6186   1
  -6  -8  -2 11.0504 2.66880   2
   8  -6  -2 7.57531 2.72481   6
   8   6   2 6.91309 15.2396   1
  -8  -6   2 9.67603 3.77202   3
  -8  -6   2 8.43650 4.69134   4
   8   6   2 12.1092 4.16239   4
   8  -6  -2 14.9770 4.14073   5
  -6  -8   2 8.57065 2.36069   2
   8  -6   2 12.8936 2.11570   2
  -6  -8   2 8.72375 4.28903   4
   6  -8  -2 12.0312 3.27946   6
  -6  -8   2 9.04126 3.33486   3
  -8  -6  -2 9.95291 2.54543   2
   6  -8  -2 15.4028 4.02931   5
  -8  -6  -2 11.1089 4.69881   4
  -8  -6  -2 9.67336 3.24041   3
   8  -6   2 9.97812 2.88106   5
   8  -8   2 0.34791 1.75768   6
  -8  -8   2 3.02401 2.62964   4
   8  -8   2 5.05674 1.56695   2
  -8  -8   2 3.28194 3.53359   3
   8   8   2 2.61714 2.60318   4
  -8  -8  -2 1.73450 2.43751   4
  -8  -8  -2 2.45734 1.67894   2
  -8  -8   2 1.54021 1.59513   2
   8  -8  -2 4.78523 2.13361   6
   8  -8   2 0.69635 2.12143   5
   1   9  -2 269.493 31.3519   1
   9  -1  -2 292.204 27.2228   1
   9  -1  -2 300.108 21.5780   5
   9   1   2 291.415 31.1909   1
  -1   9   2 295.656 25.8407   1
  -9  -1   2 279.393 22.5541   3
  -9   1  -2 275.249 32.2470   1
  -1   9  -2 294.329 30.7495   1
   1   9   2 306.875 29.2842   1
   9   1  -2 277.464 28.7938   1
  -1  -9   2 280.259 21.2677   3
  -1  -9   2 321.846 38.8537   1
   9   1  -2 289.034 21.2104   5
   9  -1   2 293.404 30.5205   1
   9   3   2 44.9153 14.6587   1
   3   9  -2 63.2874 18.5712   1
  -9  -3   2 57.4937 7.41112   3
  -3   9   2 51.4403 4.30798   3
  -3   9   2 53.9615 4.78597   3
   9  -3  -2 56.4139 6.45044   6
  -3  -9  -2 51.9573 5.29888   2
   9  -3  -2 55.1588 15.0251   1
   3  -9   2 51.1613 5.06976   2
   9  -3  -2 63.4531 6.65947   5
   9   3   2 54.9473 7.57787   4
  -3  -9   2 56.3261 6.62693   3
  -3  -9   2 64.4967 18.9812   1
   9   3  -2 56.4124 6.06988   5
   9  -3   2 59.9196 6.15116   5
  -9  -3  -2 52.6071 7.82396   4
  -3  -9   2 47.6621 5.27261   2
   9  -3   2 51.6346 5.03154   2
   3  -9  -2 59.8223 6.46189   5
   9   5   2 106.877 11.3766   4
   9  -5  -2 102.305 9.71145   5
  -5  -9  -2 98.7467 11.1132   4
  -9  -5   2 96.7603 11.3622   4
  -5  -9  -2 88.5503 8.23447   2
   9  -5  -2 99.2538 9.55285   6
  -9  -5   2 93.3976 10.4183   3
  -5  -9   2 99.9440 9.89797   3
  -9  -5  -2 91.5241 9.53636   3
  -9  -5  -2 97.5764 11.4624   4
  -5  -9   2 88.7553 8.27692   2
   9  -5   2 91.4113 7.86030   2
   9  -5   2 95.0368 8.95753   5
  -5  -9   2 93.2432 10.8519   4
   9  -5   2 92.9739 9.27043   6
   5  -9  -2 98.9504 9.41129   5
  -9  -5  -2 80.0664 8.58825   2
   9   7   2 11.4206 4.66390   4
  -9  -7   2 8.15318 3.94163   4
   9  -7  -2 7.28207 3.26812   5
  -7  -9  -2 5.24470 3.20705   4
   7  -9   2 6.09258 1.72897   2
  -7  -9  -2 6.75845 2.48627   2
  -9  -7   2 8.17973 2.69202   2
  -9  -7   2 9.69282 4.11365   3
   9  -7  -2 4.91793 2.14397   6
  -7  -9   2 4.46629 1.87639   2
  -9  -7  -2 5.51359 3.49837   4
   9  -7   2 7.94156 2.89713   5
   7  -9  -2 6.25794 3.62735   5
  -7  -9   2 13.1505 5.50103   3
  -9  -7  -2 4.22670 2.03793   2
   7  -9  -2 3.89955 2.05308   6
   9  -7   2 6.10312 1.73142   2
  -7  -9   2 4.35842 2.80276   4
   9  -7   2 7.59474 2.51059   6
  -9  -7  -2 3.64222 3.82682   3
   7   9   2 7.13015 3.81465   4
  -9  -9   2 82.4717 8.71809   2
   9  -9  -2 97.6428 10.5918   5
   9  -9   2 88.0497 9.22551   2
   9  -9   2 89.9976 9.58449   6
  -9  -9   2 95.8788 12.1022   4
  -9  -9  -2 103.312 12.4785   4
  -9  -9  -2 94.2312 9.07255   2
   9  -9  -2 99.3256 10.2784   6
   0 -10  -2 188.626 13.7897   2
   0 -10   2 174.216 14.4862   2
  10   0  -2 203.627 15.5841   5
 -10   0   2 203.241 17.2747   3
  -2 -10  -2 8.98701 2.07596   2
 -10  -2   2 3.36450 2.97129   3
  10  -2  -2 10.4328 3.03854   6
   2 -10   2 6.87123 1.94152   2
  10  -2  -2 9.83900 3.21825   5
 -10  -2   2 7.70412 3.36163   4
  10   2   2 7.37485 3.23003   4
 -10  -2  -2 4.20804 2.98112   4
  -2 -10   2 4.24160 2.55297   3
  -2 -10   2 4.54122 1.84400   2
  10  -2   2 8.08218 2.88439   5
  10   2  -2 8.07654 2.81688   5
  10   2  -2 15.5276 3.25359   6
  -2 -10   2 4.63378 2.88202   4
   4 -10   2 31.9442 3.75068   2
  10  -4  -2 36.0892 5.47144   5
  -4 -10  -2 32.8448 4.23266   2
  10  -4  -2 32.9303 4.96512   6
 -10  -4   2 35.9835 6.38402   3
 -10  -4   2 34.9260 6.41766   4
  10   4   2 37.1649 6.33095   4
  10  -4   2 38.7728 5.33840   5
   4 -10  -2 38.4422 5.34420   5
  10   4  -2 40.4764 5.25001   5
  -4 -10   2 34.7332 6.24922   4
   4  10   2 31.8773 6.19026   4
 -10  -4  -2 40.3010 6.91633   4
  -4 -10   2 30.6597 4.14451   2
  -4 -10   2 36.2231 6.21470   3
  10  -4   2 32.3065 3.81664   2
 -10  -6   2 6.77760 3.73436   4
  10  -6  -2 13.5108 4.23568   5
 -10  -6   2 9.02504 2.97763   2
  10   6   2 11.5465 3.96056   4
 -10  -6   2 8.59503 4.51031   3
   6 -10   2 8.13041 1.90232   2
  -6  10   2 8.94780 3.85300   3
  10  -6  -2 11.3342 3.10842   6
  -6 -10  -2 8.71515 2.82423   2
  -6 -10  -2 8.62904 3.68803   4
  -6 -10   2 11.8612 3.92153   4
  10  -6   2 11.9293 3.32153   6
  10  -6   2 13.8452 2.30352   2
 -10  -6  -2 11.2529 2.89769   2
  -6 -10   2 10.9888 2.67694   2
  10  -6   2 9.52637 3.39535   5
 -10  -6  -2 8.89169 3.67839   4
  -6 -10   2 7.90505 4.32926   3
 -10  -6  -2 4.83629 4.91833   3
  10   6  -2 8.60458 2.78773   6
  -8 -10  -2 1.56120 2.22902   4
  10  -8  -2 4.11778 3.25138   5
   8 -10   2 3.74782 1.52733   2
  -8 -10  -2 2.20095 1.91750   2
 -10  -8   2 2.13507 2.61640   4
 -10  -8   2 -3.9621 8.52970   3
  10  -8  -2 1.86044 1.60295   6
 -10  -8  -2 1.39579 1.83595   2
  10  -8   2 1.49811 3.12483   5
 -10  -8  -2 1.24703 2.56697   4
  10  -8   2 2.73480 1.30375   2
  10  -8   2 4.70468 2.23899   6
   8 -10  -2 2.15153 1.89956   6
   8 -10  -2 2.65953 2.93068   5
  -8 -10   2 0.40836 1.43904   2
  -8 -10   2 2.02418 2.66841   4
 -10 -10   2 13.2043 4.72797   4
  10 -10  -2 11.1802 3.58229   6
 -10 -10  -2 13.0644 4.69682   4
  10 -10   2 6.88847 2.57509   6
 -10 -10  -2 15.1750 3.53996   2
 -10 -10   2 10.6951 3.04057   2
  10 -10  -2 12.1844 5.03248   5
  11  -1  -2 100.059 9.20091   5
   1 -11   2 71.7267 6.93758   2
  11  -1  -2 77.6110 8.26784   6
  -1 -11  -2 73.4520 6.80871   2
  11   1   2 76.8248 9.16935   4
 -11  -1   2 76.6994 10.3014   3
   1 -11  -2 72.1903 6.40639   2
  11   1  -2 73.4590 8.05946   6
  11  -1   2 79.1401 8.42756   5
  -1 -11   2 72.5112 7.05967   2
 -11   1   2 81.0154 10.3629   3
  11   1  -2 84.5845 8.59246   5
 -11  -1  -2 87.8876 10.7466   4
  -1 -11   2 80.8822 9.47864   4
   3 -11   2 315.023 23.6719   2
 -11  -3   2 339.209 28.5107   4
  11  -3  -2 346.083 25.8873   6
 -11  -3   2 334.688 27.8046   3
  -3 -11  -2 331.809 24.1731   2
  11  -3  -2 359.942 26.2719   5
  11   3   2 366.524 27.9008   4
 -11  -3  -2 358.230 29.0735   4
  11   3  -2 350.180 25.7167   5
 -11  -3  -2 318.986 24.9721   2
  11  -3   2 366.783 26.1183   5
  11   3  -2 338.115 25.3591   6
  -3 -11   2 350.334 27.7954   4
  -3 -11   2 333.779 24.3504   2
 -11  -5   2 45.7036 6.07673   2
  11   5   2 49.3477 7.77513   4
 -11  -5   2 47.2083 8.05196   4
   5 -11   2 44.8815 4.58880   2
  11  -5  -2 65.0836 7.52716   5
  11  -5  -2 44.6084 6.49523   6
 -11  -5   2 39.2088 8.66945   3
  -5 -11  -2 36.0799 6.72053   4
  11  -5   2 44.8429 6.18488   6
 -11  -5  -2 41.8421 5.64532   2
  11  -5   2 36.6981 8.26078   5
 -11  -5  -2 41.2907 8.95244   3
  11   5  -2 47.6038 5.86327   6
 -11  -5  -2 43.4103 11.3122   4
  -5 -11   2 37.7376 6.46182   2
  -5 -11   2 60.4474 8.42911   4
  11   5  -2 45.0972 6.20501   5
  11  -7  -2 1.07716 1.48621   6
   7 -11   2 1.99178 1.27825   2
 -11  -7   2 1.02346 2.28343   4
 -11  -7   2 2.58037 6.19447   3
  11  -7  -2 4.80632 3.70754   5
  -7 -11  -2 1.23777 2.54272   4
  -7 -11  -2 1.44629 1.62734   2
   7 -11  -2 2.50966 3.28822   5
  11   7  -2 6.79243 3.10146   5
  -7 -11   2 2.37317 1.80656   2
  11  -7   2 0.49987 1.55796   6
  11  -7   2 1.79784 3.52540   5
 -11  -7  -2 4.19519 3.46295   4
  11   7  -2 1.93287 1.72350   6
  -7 -11   2 2.59898 2.87576   4
 -11  -7  -2 12.2070 3.19753   2
  11  -9  -2 37.2776 7.36317   5
  -9 -11  -2 38.4854 7.37522   4
 -11  -9   2 41.0058 7.97797   4
   9 -11   2 38.1729 3.88050   2
  11  -9  -2 39.8898 6.37357   6
  -9 -11  -2 43.4472 5.66310   2
 -11  -9   2 37.8998 5.29116   2
   9 -11  -2 40.5467 7.08259   5
 -11  -9  -2 36.8062 5.54530   2
  11   9  -2 40.9057 6.63500   5
 -11  -9  -2 38.3810 7.87045   4
  -9 -11   2 37.0397 5.27780   2
  11  -9   2 36.6238 5.84911   6
  -9 -11   2 40.6066 7.75231   4
 -11 -11  -2 7.69080 4.10118   4
 -11 -11   2 11.6288 3.17798   2
  11  11  -2 11.0714 5.48207   5
  11 -11  -2 18.1614 7.66684   5
 -11 -11  -2 11.6745 3.27624   2
 -11 -11   2 13.0532 4.77162   4
   0 -12  -2 58.3707 5.71442   2
  12   0  -2 63.2110 7.41896   6
  12   0  -2 65.5172 7.87647   5
 -12   0   2 68.2171 9.42897   4
 -12   0  -2 60.8053 9.35718   4
   0 -12   2 55.0533 6.05736   2
  12   0   2 68.5819 7.89519   5
   2 -12   2 235.049 18.6580   2
 -12  -2   2 215.475 26.7452   3
  12  -2  -2 275.570 20.7924   5
 -12  -2   2 251.052 22.7697   4
  12   2   2 259.117 21.3326   4
  -2 -12  -2 246.293 18.2686   2
 -12   2   2 256.974 23.6982   3
  -2 -12   2 227.955 20.7172   4
 -12   2   2 259.410 22.7312   4
 -12  -2  -2 257.578 23.9533   4
  12   2  -2 253.452 19.8547   6
  12   2  -2 256.949 20.2946   5
   2 -12  -2 233.879 17.0851   2
 -12  -2  -2 242.057 19.3933   2
  12  -2   2 277.303 20.5506   5
  12  -4  -2 376.832 28.2957   5
  -4 -12  -2 361.593 26.0180   2
 -12  -4   2 367.423 30.8528   4
  12  -4  -2 375.684 27.9304   6
   4 -12   2 350.977 25.1769   2
 -12  -4   2 337.791 30.3158   3
 -12  -4  -2 376.839 31.4251   4
  -4 -12   2 362.117 26.1536   2
  12  -4   2 359.065 27.6919   6
  12  -4   2 390.352 28.0858   5
  -4 -12   2 384.599 30.0123   4
  12   4  -2 380.560 27.8121   5
 -12  -4  -2 339.813 26.6187   2
 -12   4   2 379.353 31.8300   3
 -12  -4  -2 328.128 35.6223   3
   6 -12   2 26.7598 3.35583   2
  12  -6  -2 25.9014 5.77888   5
  -6 -12  -2 23.0082 3.97274   2
  12  -6  -2 25.2782 4.95806   6
 -12  -6   2 30.8626 6.82657   4
 -12  -6   2 23.6739 4.99959   2
  12  -6   2 37.8392 6.33223   5
 -12  -6  -2 29.5531 6.97583   4
  12   6  -2 21.8296 4.90898   5
  12   6  -2 24.2262 4.44269   6
  -6 -12   2 42.5797 5.09198   2
  12  -6   2 22.7204 4.84587   6
  -6 -12   2 25.6194 6.00509   4
 -12  -6  -2 21.8665 4.29836   2
  -8 -12  -2 28.3168 5.98422   4
   8 -12   2 35.1046 3.61182   2
  12  -8  -2 38.7688 6.16483   6
  -8 -12  -2 50.0856 5.69708   2
 -12  -8   2 35.8588 5.13683   2
 -12  -8   2 38.2540 7.81316   4
 -12  -8  -2 33.1088 5.26470   2
  -8 -12   2 32.9041 4.95099   2
  12   8  -2 59.6643 11.5339   5
 -12  -8  -2 33.7965 7.70531   4
  12   8  -2 31.4141 5.09337   6
  12  -8   2 37.3872 5.96486   6
  -8 -12   2 32.9105 7.05873   4
 -10 -12  -2 13.3100 4.26837   4
  12 -10  -2 3.61412 5.29756   5
 -12 -10   2 6.63254 4.01437   4
  12 -10  -2 6.04690 2.68411   6
 -10 -12  -2 8.48185 3.15927   2
 -12 -10   2 8.78291 3.10415   2
  12  10  -2 4.90235 4.56402   5
 -12 -10  -2 10.4376 3.38900   2
 -10 -12   2 9.95965 3.39881   2
  10 -12  -2 11.7797 7.27038   5
  12 -10   2 4.15017 2.22697   6
 -10 -12   2 5.00610 3.64054   4
 -12 -10  -2 7.98275 4.14113   4
 -12 -12  -2 115.491 10.3203   2
 -12 -12   2 112.996 10.0839   2
 -12 -12   2 109.141 12.9214   4
 -12 -12  -2 102.654 11.8709   4
 -13  -1   2 8.59196 4.22604   4
  13   1   2 2.90874 2.81560   5
  13  -1  -2 6.45360 3.61527   5
 -13   1  -2 6.17875 3.82063   4
  13  -1  -2 2.80039 1.89772   6
   1 -13   2 2.81721 1.69556   2
  -1 -13  -2 5.02517 1.91652   2
  -1 -13   2 4.51350 2.10224   2
  13  -1   2 4.38517 3.12638   5
 -13   1   2 5.64008 4.50178   4
  13   1  -2 4.28646 3.00330   5
 -13  -1  -2 3.34521 3.14001   4
  13   1  -2 4.48469 2.21084   6
   1 -13  -2 3.61017 1.38621   2
  -3 -13  -2 214.731 15.9959   2
   3 -13   2 206.902 15.4492   2
  13  -3  -2 217.925 18.4571   5
  13  -3  -2 206.431 17.7613   6
 -13  -3   2 221.819 20.9530   4
  -3 -13   2 188.879 18.3069   4
 -13  -3  -2 211.249 21.0854   4
  -3 -13   2 196.140 15.9921   2
  13  -3   2 214.911 18.2954   5
  13   3  -2 209.355 17.3567   6
  13  -3   2 210.006 17.9102   6
 -13  -3  -2 201.695 17.4421   2
  13   3  -2 207.099 17.9887   5
   5 -13   2 0.84025 1.04386   2
  -5 -13  -2 1.15797 1.62028   2
 -13  -5   2 2.92925 2.94387   4
  13  -5  -2 5.51209 3.76737   5
  13  -5  -2 1.94918 1.77610   6
 -13  -5  -2 2.95793 3.08454   4
  -5 -13   2 2.04154 2.53502   4
  -5 -13   2 1.10225 1.53377   2
  13   5  -2 0.69355 1.48194   6
  13   5  -2 2.62180 2.83330   5
 -13  -5  -2 3.05140 2.14645   2
  13  -5   2 3.04384 3.77977   5
  13  -5   2 2.08804 1.81976   6
 -13  -7   2 29.9718 4.91344   2
  13  -7  -2 30.9386 6.73038   5
  13  -7  -2 37.3941 6.15044   6
  -7 -13  -2 35.2155 4.95784   2
   7 -13   2 32.2199 3.48192   2
 -13  -7   2 31.9258 7.32271   4
 -13  -7  -2 35.4985 7.84606   4
 -13  -7  -2 33.2216 5.27469   2
  -7 -13   2 32.3980 4.90521   2
  13  -7   2 34.8962 5.94840   6
  13   7  -2 32.9997 5.05115   6
  13   7  -2 27.8293 6.05259   5
  -7 -13   2 34.0777 6.84917   4
  -9 -13  -2 11.0230 3.03623   2
  13  -9  -2 7.80403 3.04530   6
  -9 -13  -2 5.66014 3.20958   4
 -13  -9   2 9.13513 4.52137   4
  13  -9  -2 8.04877 5.68835   5
 -13  -9   2 9.64287 3.12969   2
  13  -9   2 16.7714 4.05820   6
  -9 -13   2 7.59502 2.73217   2
  -9 -13   2 9.80667 4.57390   4
  13   9  -2 12.2760 5.57461   5
 -13  -9  -2 8.15112 4.49064   4
 -13  -9  -2 8.08896 2.94758   2
 -11 -13  -2 39.6188 5.18575   2
 -13 -11   2 38.8002 5.23882   2
 -13 -11   2 44.9616 7.71786   4
 -11 -13  -2 17.8498 5.77097   4
 -13 -11  -2 38.0832 6.90586   4
 -11 -13   2 38.2524 6.96795   4
 -11 -13   2 38.7940 5.10681   2
 -13 -11  -2 39.4080 5.37225   2
 -13 -13  -2 0.89032 2.06588   4
 -13 -13   2 3.68682 2.56338   4
 -13 -13  -2 2.66854 1.67316   2
 -13 -13   2 4.22646 1.81837   2
  14   0  -2 3.40130 1.97711   6
  14   0   2 -0.6097 2.78280   5
   0 -14   2 0.70497 1.37383   2
   0 -14  -2 0.70836 1.11341   2
 -14   0  -2 0.50597 2.08848   4
 -14   0   2 3.58917 3.30100   4
  14   0  -2 1.54724 2.96499   5
  14   2   2 6.35594 3.61119   5
   2 -14   2 1.12507 1.34365   2
  14  -2  -2 1.99680 3.42906   5
  14  -2  -2 1.66573 1.83778   6
 -14  -2   2 4.48832 3.40980   4
  -2 -14  -2 3.96242 1.71459   2
 -14   2  -2 3.55858 3.26093   4
   2 -14  -2 2.79112 1.84098   2
  14   2  -2 5.99068 2.50313   6
  14   2  -2 17.8330 7.03134   5
  14  -2   2 2.22253 3.54648   5
 -14   2   2 1.68591 2.76888   4
  -2 -14   2 2.95916 1.96260   2
 -14  -2  -2 4.60529 3.70594   4
  14  -2   2 10.8516 3.56149   6
  14  -4  -2 39.6769 6.90584   5
  14  -4  -2 39.9587 6.18140   6
  -4 -14  -2 40.8289 5.01766   2
   4 -14   2 36.9150 4.19805   2
 -14  -4   2 38.0203 7.81337   4
 -14  -4  -2 37.0122 7.92468   4
  14   4  -2 39.5428 5.81015   6
  14  -4   2 41.6621 6.33684   6
  14   4  -2 37.2255 6.67335   5
 -14  -4  -2 31.8183 5.31669   2
  -4 -14   2 28.6840 5.98465   4
  -4 -14   2 40.3107 5.18851   2
  14  -4   2 62.4660 14.1093   5
  14  -6  -2 9.08817 4.83305   5
  14  -6  -2 8.25091 3.81257   6
  -6 -14   2 8.37978 3.94867   2
  14   6  -2 9.32934 3.56612   6
  14   6  -2 8.72918 4.24260   5
 -14  -6  -2 14.5092 8.38035   4
  14  -6   2 11.4014 6.75033   5
  14  -6   2 6.40811 4.01391   6
 -14  -8   2 13.5688 3.75858   2
  14  -8  -2 -0.8042 10.4707   5
  14  -8  -2 7.68856 2.97379   6
  -8 -14  -2 11.3855 3.39530   2
 -14  -8   2 10.3652 4.45110   4
  14   8  -2 5.04763 5.28370   5
 -14  -8  -2 11.0858 4.82285   4
 -14  -8  -2 9.56906 3.10116   2
  -8 -14   2 10.8849 4.14426   4
  14  -8   2 13.3207 3.66360   6
  14   8  -2 9.95458 3.12467   6
  -8 -14   2 11.3570 3.03397   2
 -14 -10   2 15.6090 4.97543   4
 -10 -14  -2 13.7617 3.19106   2
  14 -10  -2 13.6155 3.70053   6
 -14 -10   2 14.1806 3.39604   2
 -14 -10  -2 15.3657 3.48930   2
 -14 -10  -2 13.9799 4.63657   4
 -10 -14   2 13.2770 3.26555   2
 -10 -14   2 12.6939 4.13841   4
 -12 -14  -2 12.1748 3.21115   2
 -14 -12   2 13.4855 2.88039   2
 -14 -12   2 9.72548 3.59685   4
 -14 -12  -2 7.52456 2.93267   4
 -14 -12  -2 14.3437 2.91801   2
 -12 -14   2 15.6750 2.95115   2
 -12 -14   2 5.08300 2.50824   4
 -14 -14   2 30.3166 4.37230   4
 -14 -14  -2 45.0152 4.45815   2
 -14 -14   2 49.6930 4.69786   2
  15  -1  -2 81.8179 9.45265   6
   1 -15   2 80.6968 7.66826   2
  15  -1  -2 82.7841 10.5673   5
  15   1   2 79.3385 10.0728   5
 -15   1  -2 81.1641 11.6743   4
 -15  -1   2 85.7219 11.8381   4
  -1 -15  -2 80.0184 7.13239   2
   1 -15  -2 78.1694 6.19127   2
  15   1  -2 79.3450 9.34273   6
  15   1  -2 81.0281 10.4309   5
  -1 -15   2 77.2311 7.69824   2
  15  -1   2 88.8352 9.89109   6
 -15   1   2 77.1702 11.6187   4
  15  -1   2 75.6781 10.2309   5
 -15  -1  -2 83.5877 12.0757   4
 -15   3  -2 64.9444 10.0293   4
 -15  -3   2 58.9718 11.2122   4
  15  -3  -2 44.5357 9.20514   6
  15  -3  -2 53.2658 8.53376   5
  15   3   2 56.3985 8.36327   5
  15   3  -2 61.2902 8.90463   5
  15   3  -2 62.9224 8.02107   6
  15  -3   2 53.5104 10.0195   6
 -15   3   2 59.5236 9.32444   4
 -15  -3  -2 70.0412 12.9933   4
  -3 -15   2 51.1865 8.22386   2
 -15  -3  -2 45.8222 7.19729   2
  15  -3   2 63.0798 9.69212   5
 -15  -5   2 2.14211 2.84079   4
  -5 -15  -2 2.27968 1.82900   2
 -15   5  -2 6.27119 4.05296   4
   5 -15   2 3.14712 1.33438   2
  15   5   2 4.90373 4.15342   5
  15  -5  -2 0.20343 4.21194   5
  15  -5  -2 2.39405 2.01138   6
  15   5  -2 2.31911 1.71802   6
  15  -5   2 1.14075 8.12309   5
 -15  -5  -2 2.72381 3.32964   4
 -15  -5  -2 3.34128 2.40072   2
  -5 -15   2 2.07208 1.82873   2
  15  -5   2 2.77392 2.11781   6
  15   5  -2 4.27830 4.08094   5
 -15  -7   2 8.27436 4.28613   4
 -15   7  -2 11.0207 4.48478   4
  -7 -15  -2 9.77991 2.76708   2
  15  -7  -2 7.74000 10.6610   5
 -15  -7   2 6.41956 3.68676   2
  15  -7  -2 8.44409 3.08585   6
 -15  -7  -2 7.62245 4.10071   4
  15   7  -2 7.72878 5.01603   5
  15   7  -2 6.49002 2.35762   6
  15  -7   2 11.1556 3.66347   6
 -15  -7  -2 5.72024 2.50100   2
  -7 -15   2 8.75195 3.70468   4
  -7 -15   2 8.91159 2.90817   2
  15  -9  -2 9.73036 3.23434   6
 -15  -9   2 10.0917 4.33971   4
  -9 -15  -2 10.0588 3.03575   2
 -15  -9   2 8.80367 2.93219   2
 -15   9  -2 9.58442 4.11481   4
 -15  -9  -2 10.0329 4.23110   4
 -15  -9  -2 9.14640 3.13343   2
  -9 -15   2 11.4302 3.22921   2
  -9 -15   2 6.61131 2.99478   4
 -15 -11   2 14.9577 3.17341   2
 -15 -11   2 15.6287 4.18725   4
 -11 -15  -2 16.7219 3.06162   2
 -11 -15   2 9.79393 2.72561   4
 -15 -11  -2 6.83892 2.92329   4
 -15 -11  -2 16.8604 3.18709   2
 -11 -15   2 14.9744 2.98917   2
 -13 -15  -2 25.4510 3.04509   2
 -15 -13   2 12.3438 3.16827   4
 -15 -13   2 21.8125 2.90694   2
 -15 -13  -2 31.7179 3.79821   2
 -13 -15   2 21.2604 3.57536   2
  16   0   2 5.21901 5.07086   5
  16   0  -2 7.95873 2.99783   6
   0 -16  -2 8.88586 1.72337   2
 -16   0  -2 11.4126 5.32890   4
   0 -16   2 10.7205 2.67543   2
  16   0   2 7.56406 2.95033   6
  16   0  -2 8.20783 5.16516   5
 -16   0   2 7.47543 3.99808   4
  16  -2  -2 26.6875 5.06579   6
  16   2   2 20.6989 8.20990   5
  16  -2  -2 16.1412 5.71075   5
  16   2   2 29.7522 5.34831   6
   2 -16   2 24.7461 3.42443   2
  -2 -16  -2 23.6281 3.35906   2
 -16  -2   2 25.4592 6.41760   4
 -16   2  -2 26.9659 6.55033   4
  -2 -16   2 25.0909 4.05851   2
  16  -2   2 26.0120 5.20211   6
 -16  -2  -2 22.1464 6.38498   4
  16  -2   2 13.5258 7.38016   5
  16   2  -2 24.7002 4.90438   6
  16   2  -2 24.4681 7.90171   5
 -16   2   2 27.8405 6.33696   4
  16  -4  -2 4.33231 5.39676   5
  16  -4  -2 14.8963 3.97386   6
  16   4   2 12.7703 5.73354   5
 -16   4  -2 16.1312 5.00416   4
   4 -16   2 14.6003 2.16300   2
  -4 -16  -2 13.3525 2.84154   2
 -16  -4   2 14.0710 5.04063   4
 -16  -4  -2 15.1780 5.35247   4
  16   4  -2 14.9243 5.86537   5
 -16  -4  -2 17.7844 4.25601   2
  16   4  -2 14.5659 3.70395   6
  -4 -16   2 14.7507 3.29779   2
  16  -4   2 14.0999 3.96319   6
 -16   6  -2 7.35604 3.64890   4
  16  -6  -2 3.34266 2.14257   6
  -6 -16  -2 5.29313 2.04588   2
 -16  -6   2 6.02014 4.04669   4
  16   6   2 5.80102 2.45366   6
  16   6  -2 4.35115 2.01874   6
 -16  -6  -2 5.56715 3.95521   4
  -6 -16   2 4.84861 2.27142   2
 -16  -6  -2 3.45465 3.20524   2
  16  -6   2 5.44511 2.51506   6
 -16   8  -2 4.60084 3.16028   4
  16  -8  -2 2.88545 1.85105   6
 -16  -8   2 6.30996 3.74047   4
  16   8   2 1.96576 1.85859   6
  -8 -16  -2 3.55511 1.80334   2
  16  -8   2 4.55065 2.15253   6
 -16  -8  -2 4.00805 3.13551   4
  -8 -16   2 4.05694 2.00886   2
 -16  -8  -2 2.74286 1.94124   2
  16  10   2 13.1703 2.83910   6
 -16 -10   2 22.5102 4.89900   4
 -16 -10   2 21.7540 3.64873   2
 -10 -16  -2 18.2681 2.96977   2
 -16 -10  -2 9.50772 3.40592   4
 -16 -10  -2 17.3804 3.15524   2
 -10 -16   2 19.6539 3.20452   2
 -16 -12   2 0.09951 1.18652   4
 -12 -16  -2 1.56344 1.22133   2
 -16 -12   2 0.65845 1.40345   2
 -12 -16   2 1.41799 1.26211   2
 -16 -12  -2 2.21526 1.28265   2
 -17  -1   2 1.40616 2.37598   4
 -17   1  -2 0.57768 2.14890   4
  17   1   2 0.20780 1.56713   6
  -1 -17  -2 0.54242 0.40649   2
   1 -17   2 1.52671 1.36871   2
  17  -1  -2 0.10664 1.37155   6
 -17  -1  -2 1.33032 2.66522   4
  17   1  -2 2.16076 1.78948   6
  -1 -17   2 1.41961 1.49735   2
  17  -1   2 0.24106 1.55905   6
 -17   1   2 0.75167 2.13146   4
 -17   3  -2 7.34724 3.78306   4
  -3 -17  -2 10.7381 2.20725   2
  17   3   2 8.45317 2.99027   6
  17  -3  -2 12.1803 3.52950   6
   3 -17   2 9.49340 2.40672   2
 -17  -3   2 10.2312 4.30259   4
 -17   3   2 6.16848 3.33558   4
  17   3  -2 10.2502 3.05450   6
  17  -3   2 13.0441 3.79157   6
  -3 -17   2 11.8521 2.79803   2
 -17  -3  -2 12.2675 4.89128   4
  -5 -17  -2 3.66828 1.68719   2
  17  -5  -2 4.44813 2.27842   6
 -17   5  -2 3.03425 2.65730   4
  17   5   2 3.59605 2.11807   6
 -17  -5   2 5.40063 3.77671   4
  17  -5   2 3.18757 2.12081   6
 -17  -5  -2 3.91220 3.45678   4
  -5 -17   2 4.61782 2.24466   2
  17   5  -2 3.64929 1.78244   6
 -17  -5  -2 3.78940 2.25621   2
 -17   7  -2 36.2179 6.46531   4
  17  -7  -2 36.6731 5.95176   6
  -7 -17  -2 36.2337 4.34327   2
 -17  -7   2 33.9895 7.15434   4
  17   7   2 36.1757 4.96260   6
  17  -7   2 34.8490 5.10678   6
  -7 -17   2 32.2475 5.29748   2
 -17  -7  -2 38.3132 4.91112   2
  17   7  -2 27.9663 5.38961   6
 -17  -7  -2 39.2869 8.41777   4
  -9 -17  -2 0.37038 0.97941   2
 -17  -9   2 -0.0965 1.46384   4
  17   9   2 0.21555 0.93870   6
  -9 -17   2 0.35132 1.07807   2
 -17  -9  -2 0.59735 1.59571   4
 -17  -9  -2 1.06069 1.27398   2
  17  -9   2 -0.0921 1.08723   6
 -11 -17  -2 8.23578 1.65032   2
 -17 -11   2 7.16223 2.30372   4
 -17 -11  -2 9.57953 2.12638   2
 -11 -17   2 9.95793 1.95639   2
   0 -18   2 7.08527 2.20792   2
  18   0   2 4.81176 2.22337   6
  18   0  -2 4.53262 2.07171   6
 -18   0  -2 8.95419 5.64721   4
 -18   0   2 6.99611 3.35304   4
 -18  -2   2 28.9890 6.01211   4
 -18   2  -2 31.7644 6.29428   4
  18  -2  -2 36.8868 5.27302   6
  18   2   2 31.9812 5.08469   6
  -2 -18   2 18.9645 4.03544   2
 -18  -2  -2 31.0581 7.07895   4
  18   2  -2 32.6263 5.21639   6
 -18   2   2 22.6750 5.54991   4
  18  -2   2 32.2370 5.20756   6
  -4 -18  -2 16.6302 1.93896   2
  18   4   2 18.2034 3.76707   6
 -18   4  -2 18.6641 4.77634   4
 -18  -4   2 15.6502 4.76974   4
  18  -4  -2 16.5230 4.22837   6
  -4 -18   2 17.5403 3.02502   2
 -18  -4  -2 17.6851 5.49767   4
  18   4  -2 16.5174 3.40389   6
  18  -4   2 16.8720 3.86674   6
 -18  -6   2 28.0483 5.77651   4
  18  -6  -2 29.5602 4.61855   6
  18   6   2 23.2543 3.88781   6
  -6 -18  -2 28.1711 2.97955   2
  -6 -18   2 27.9066 3.53409   2
  18  -6   2 29.0313 4.29944   6
 -18  -6  -2 23.6493 5.21794   4
  -8 -18  -2 4.93422 1.41772   2
  18   8   2 0.57622 0.98040   6
 -18  -8   2 3.06515 2.14114   4
 -18  -8  -2 1.52210 2.05835   2
  -8 -18   2 4.05985 1.47929   2
  18  -8   2 2.81296 1.21466   6
 -18  -8  -2 4.16493 2.36399   4
 -18 -10   2 1.57191 1.18108   4
 -10 -18  -2 3.33096 0.93385   2
 -10 -18   2 5.20829 1.25190   2
  19   1   2 9.20672 2.69973   6
 -19   1  -2 10.3826 3.65642   4
  19  -1  -2 10.5416 2.82490   6
 -19  -1   2 8.79257 3.41459   4
 -19   1   2 8.01534 3.21960   4
 -19  -1  -2 10.6733 3.58382   4
  19  -1   2 11.7125 2.97685   6
  19   1  -2 12.0402 2.87514   6
  -1 -19   2 10.9993 1.84821   2
 -19  -3   2 11.2868 3.53405   4
  19  -3  -2 14.6699 3.15657   6
 -19   3  -2 9.85715 3.37244   4
  19   3   2 13.4348 2.99816   6
  -3 -19   2 14.8157 2.04529   2
  19   3  -2 8.92590 2.38929   6
  19  -3   2 12.8828 2.97995   6
 -19  -3  -2 9.62276 3.50340   4
  19   5   2 0.38640 1.05226   6
 -19   5  -2 1.61640 1.86653   4
 -19  -5   2 1.70662 1.82214   4
  19  -5  -2 0.95063 1.17078   6
  -5 -19   2 1.82210 1.09925   2
  19   5  -2 1.46785 1.43388   6
  19  -5   2 0.33402 0.99139   6
 -19  -5  -2 0.98435 1.81932   4
  19   7   2 -0.0266 0.95002   6
 -19  -7   2 0.69597 1.43093   4
  19  -7   2 0.48784 0.80414   6
  -7 -19   2 0.78152 0.81224   2
 -19  -7  -2 0.41851 1.16163   4
 -19  -9   2 1.36322 1.12397   4
 -20   0   2 0.36529 1.96072   4
  20   0   2 0.79581 1.06718   6
  20   0  -2 0.24294 0.86089   6
 -20   0  -2 0.60678 1.31274   4
 -20  -2   2 2.69351 1.77852   4
  20  -2  -2 4.23441 1.69536   6
 -20   2  -2 1.92075 1.49232   4
  20   2   2 3.62844 1.74071   6
  20  -2   2 2.58639 1.39624   6
  20   2  -2 4.54673 1.49926   6
 -20  -2  -2 2.28159 1.94453   4
 -20  -4   2 -0.0420 1.18546   4
  20  -4  -2 0.37445 0.81984   6
  20   4   2 0.33720 0.69779   6
 -20  -4  -2 1.52604 1.54161   4
  20  -4   2 0.38207 0.75624   6
 -20  -6   2 14.3635 2.74747   4
 -20  -6  -2 17.5379 2.93253   4
  21   1   2 0.19301 0.52202   6
  21  -1   2 0.89387 0.69933   6
   1   0   3 888.310 61.0289   3
   0  -1   3 947.511 61.2592   3
   1   0  -3 922.519 63.0621   1
   0  -1  -3 987.311 60.9074   5
   1   0  -3 944.697 61.3652   3
  -1   0  -3 975.502 61.2890   3
   0  -1  -3 936.131 63.1216   1
   0  -1   3 938.307 64.1807   1
   0   1   3 971.519 63.3598   1
   0   1  -3 933.771 63.8826   1
   0   1  -3 1020.24 61.5758   3
  -1   0   3 917.243 61.1219   3
   1   0  -3 938.577 60.6919   5
  -1   0   3 937.180 63.3042   1
   1   0   3 953.401 64.1431   1
   0   1   3 920.125 60.8448   3
   0   1  -3 931.624 60.4037   5
  -1   0  -3 893.970 63.6299   1
   0  -1  -3 986.967 61.1198   3
   1  -2   3 2924.97 202.237   1
   1   2  -3 3174.87 199.200   3
  -1  -2  -3 3117.92 201.207   1
   2   1   3 3124.47 201.889   1
  -2   1  -3 2803.62 201.694   1
  -2  -1   3 3201.24 201.754   1
   1   2  -3 2923.20 201.473   1
  -2   1  -3 3233.46 199.129   3
  -1   2   3 3115.34 199.721   1
   2  -1  -3 3137.94 199.840   1
  -1  -2   3 3196.60 202.556   1
   1   2   3 3276.20 201.255   1
  -2   1   3 3261.30 200.087   1
   1  -2  -3 3158.06 199.669   1
  -1   2  -3 3013.03 202.077   1
   2  -1   3 3130.12 202.528   1
  -2  -1  -3 3117.37 202.032   1
   2   1  -3 3054.00 201.094   1
   2   1  -3 3302.02 199.310   3
   0  -3  -3 15.8145 2.27374   5
   0  -3  -3 15.7372 1.87359   3
   3   0   3 16.0687 5.11553   1
   3   0  -3 16.9021 5.68890   1
  -3   0   3 15.1665 2.41107   3
   0   3   3 18.5332 1.84069   3
   0   3  -3 17.6284 5.13700   1
  -3   0   3 18.4209 3.93374   1
   0  -3   3 23.8072 7.44026   1
  -3   0  -3 13.9034 2.46265   3
   3   0  -3 16.9297 2.18569   5
   0  -3  -3 14.1518 4.20349   1
   0   3  -3 15.3348 2.67380   3
  -3   0  -3 17.0760 4.94096   1
   0  -3   3 15.3188 2.48954   3
   0   3   3 22.3632 3.86931   1
  -2   3   3 143.542 10.6811   3
   3  -2  -3 149.333 11.0630   5
   2   3  -3 142.004 10.1992   5
  -2  -3  -3 135.812 13.7824   1
   2  -3   3 166.089 11.7352   3
  -3  -2   3 158.001 11.6051   3
   3   2   3 145.439 14.2501   1
  -3   2  -3 146.541 11.7691   3
   2   3  -3 149.530 14.4964   1
  -2  -3  -3 150.537 10.4416   3
  -3  -2   3 149.594 14.5000   1
   3  -2  -3 142.057 10.9910   1
   2   3  -3 142.221 11.6481   3
   2  -3   3 193.162 18.1019   1
   3   2  -3 143.909 10.5169   5
  -2   3  -3 143.680 14.6551   1
   2   3   3 145.127 13.8109   1
  -2   3  -3 144.234 11.7323   3
   3   2  -3 155.266 11.9517   3
  -3  -2  -3 147.193 10.9169   3
  -3   2   3 149.152 11.0657   1
  -2  -3   3 157.426 11.5759   3
  -3   2   3 146.148 11.0484   3
   3  -2   3 149.049 14.9750   1
  -2  -3   3 146.874 14.9463   1
  -3  -2  -3 162.240 15.7517   1
   2  -3  -3 148.315 11.1276   5
   4  -1  -3 1013.26 70.0379   5
  -1   4   3 1031.69 70.7590   1
   1   4  -3 1056.28 71.7262   3
   1   4  -3 1054.92 74.7674   1
   4  -1  -3 1043.19 71.2657   1
  -4  -1   3 1075.12 73.6216   1
  -4  -1   3 1020.52 70.6284   3
   1   4  -3 966.888 68.7725   5
   4   1   3 1344.97 78.2694   1
  -1   4   3 1202.84 71.2053   1
   1  -4   3 1056.24 75.3958   1
  -1   4   3 1065.90 69.2446   3
   1  -4   3 1110.51 70.9111   3
  -4   1  -3 1024.10 74.8851   1
   1  -4  -3 1036.39 70.2711   5
   4   1  -3 1021.14 69.8369   5
   4  -1   3 999.018 74.5384   1
   1   4   3 1096.89 72.8515   1
  -1   4  -3 1069.83 74.9003   1
  -4  -1  -3 1468.92 80.9327   1
  -4   1   3 1061.74 71.4713   1
   4   1  -3 1101.64 73.3156   1
  -1  -4   3 1103.47 75.6895   1
  -4  -1  -3 1011.85 70.3750   3
  -4   1   3 1108.16 70.6360   3
  -1  -4   3 1074.15 70.7335   3
  -3  -4  -3 43.5707 3.74105   3
  -3  -4  -3 42.1027 7.98299   1
   3   4  -3 41.8982 3.75910   5
  -4   3  -3 40.0508 8.03471   1
   4   3   3 47.1540 9.56512   1
   3   4  -3 42.3397 5.25200   3
   3  -4   3 42.0700 3.09178   5
   3  -4   3 43.1227 8.92277   1
  -4  -3   3 44.8630 5.01800   3
  -3   4   3 52.4883 4.42245   3
  -4  -3   3 43.4187 8.49547   1
   4  -3  -3 46.4085 4.66326   5
   4   3  -3 44.6850 4.06242   5
  -4   3   3 44.0304 4.54019   3
  -3  -4   3 47.3105 5.05828   3
   3  -4  -3 48.3905 4.75824   5
  -3  -4   3 46.7187 8.97646   1
   4  -3   3 38.0308 8.35301   1
  -4  -3  -3 43.8110 8.41465   1
  -3   4  -3 44.0505 8.21744   1
   3   4   3 47.2639 7.97934   1
  -3   4  -3 48.3731 7.99728   3
  -4  -3  -3 41.5752 4.23382   3
   4   3  -3 40.6270 7.77269   1
   0   5  -3 1459.82 106.144   3
   0  -5   3 1589.34 106.921   3
   0   5   3 1551.94 107.542   1
   5   0  -3 1621.43 105.413   5
  -5   0   3 1533.05 105.978   3
   0   5  -3 2046.06 115.440   1
  -5   0  -3 1459.56 106.017   3
   0  -5   3 1558.45 111.442   1
  -5   0   3 1461.98 107.810   1
   0   5   3 1661.90 107.462   1
   5   0  -3 1636.66 108.032   1
   0  -5  -3 1700.63 105.857   5
  -5   0  -3 2074.26 116.080   1
   2   5  -3 37.7712 3.61168   5
   5   2   3 39.7586 8.46075   1
   5  -2  -3 34.2356 4.56943   1
   5  -2  -3 45.2408 4.66109   5
  -5   2  -3 40.6794 8.95406   1
  -5  -2   3 38.2412 4.83028   3
  -2   5   3 41.1744 3.61882   3
   2   5  -3 39.1604 5.15710   3
  -5  -2   3 36.4546 8.30841   1
   2  -5   3 43.4273 4.97547   3
   2   5  -3 64.1324 9.73842   1
   5  -2  -3 37.2410 4.56188   1
   2   5   3 33.2502 7.44501   1
  -2  -5   3 42.2688 9.20341   1
  -5  -2  -3 51.6659 11.3343   1
  -5   2   3 44.1912 4.88270   3
   5   2  -3 40.7418 4.15853   5
  -2  -5   3 43.5005 4.92287   3
   2   5   3 36.5795 7.16190   1
   2  -5  -3 44.8404 5.16607   5
  -2   5  -3 70.1719 14.3220   1
   5  -2   3 33.4696 8.30596   1
  -5  -2  -3 32.9633 4.35343   3
   5   2  -3 43.5823 7.92545   1
  -4  -5  -3 2853.55 192.763   3
  -5  -4   3 3160.43 201.918   1
  -5   4  -3 3172.49 201.158   1
  -5  -4   3 3187.31 195.222   3
   4  -5   3 3057.50 201.435   1
   4  -5   3 2939.32 192.402   5
  -4   5   3 3131.31 193.966   3
   5   4   3 3180.61 201.047   1
   4   5  -3 3207.08 201.903   1
   5  -4   3 2725.13 192.922   5
  -5  -4  -3 2872.93 193.620   3
  -4   5  -3 3010.82 200.393   1
   5  -4   3 2852.91 200.418   1
  -5   4   3 3116.63 194.460   3
  -4  -5   3 3113.02 202.036   1
  -4  -5   3 2992.26 194.928   3
   4   5   3 3084.21 200.304   1
   5   4  -3 3007.59 200.896   1
   6  -1  -3 1130.91 75.3413   1
   1   6  -3 968.361 71.1323   5
  -6  -1   3 1124.41 74.0778   3
  -6   1  -3 1126.69 80.1150   1
   1  -6   3 1085.94 80.1453   1
   6  -1  -3 1129.89 73.3462   5
   1   6  -3 1494.97 86.3749   1
   6   1   3 1067.57 79.0491   1
  -1   6   3 1201.77 74.3091   1
  -1   6   3 1111.29 74.3091   1
   6  -1  -3 1132.90 75.1099   1
   1  -6   3 1069.07 73.8342   3
   1   6   3 1096.59 77.0599   1
   6  -1   3 1095.32 79.4567   1
   6   1  -3 1083.13 77.0863   1
  -1   6  -3 1135.40 79.7632   1
   6   1  -3 1080.20 72.9499   5
  -6  -1  -3 1089.11 80.1639   1
   1   6   3 1144.78 76.6397   1
  -6   1   3 1129.49 74.0412   3
   1  -6  -3 1130.45 73.5261   5
  -1  -6   3 1095.94 80.4541   1
  -1  -6   3 1141.09 74.0071   3
  -6  -3   3 556.257 44.3662   1
   6   3   3 551.580 44.5755   1
   6  -3  -3 574.856 38.1570   5
  -3   6   3 550.776 36.8616   3
   3   6  -3 564.199 45.4120   1
   3  -6   3 528.627 44.7360   1
  -6  -3   3 569.487 38.8595   3
   3  -6  -3 591.011 38.3073   5
  -3  -6   3 615.746 38.8739   3
   3   6   3 553.788 44.1875   1
  -6  -3  -3 503.028 37.8354   3
   6   3  -3 554.969 37.3948   5
  -6   3   3 577.435 38.5475   3
   6  -3   3 555.907 44.5687   1
   6   3  -3 575.807 44.1390   1
   3   6   3 559.552 43.4469   1
  -3   6  -3 544.257 44.2521   1
  -6  -3  -3 541.683 45.3571   1
  -3  -6   3 574.842 46.6366   1
  -5  -6  -3 2346.66 160.566   3
  -5   6   3 2514.87 161.964   3
  -5  -6  -3 2548.10 160.496   3
   5   6  -3 2620.91 172.107   1
  -6  -5   3 2837.50 178.790   1
   6   5   3 2748.49 174.063   1
  -6  -5   3 2623.93 163.438   3
  -6   5  -3 2745.76 171.668   1
   5  -6   3 1510.19 175.599   1
   6   5   3 2582.59 171.011   1
  -5  -6   3 2642.47 172.946   1
  -6  -5  -3 2346.66 161.433   3
   6  -5   3 2433.66 160.836   5
   5   6   3 2639.19 170.644   1
  -5  -6   3 2616.40 163.267   3
   6   5  -3 2666.29 172.131   1
  -5   6  -3 2575.94 170.848   1
   6  -5   3 2284.66 169.611   1
  -6   5   3 2633.07 162.671   3
   7   0   3 708.646 51.0432   1
   0   7   3 570.563 40.9475   1
   0  -7   3 536.689 46.0593   1
   7   0  -3 544.838 42.1006   1
  -7   0  -3 538.378 46.2698   1
   0   7   3 543.334 41.4575   1
   0  -7   3 572.103 39.0972   3
   7   0  -3 586.845 38.3652   5
  -7   0   3 570.859 39.3573   3
   7   0  -3 541.573 41.6725   1
   0   7  -3 523.104 44.7221   1
   2  -7   3 54.2406 13.4843   1
   7  -2  -3 54.3702 7.47886   1
   7   2   3 86.6323 20.1513   1
  -7  -2   3 50.6405 6.44644   3
   7  -2  -3 59.2350 6.09252   5
   2   7  -3 49.5154 12.0676   1
   7  -2  -3 53.4486 7.69972   1
  -7   2  -3 59.0916 13.6835   1
   2   7   3 46.1425 11.0068   1
   7   2  -3 57.2448 5.65087   5
  -2  -7   3 58.0120 6.42518   3
   2  -7  -3 58.1735 6.10350   5
   2   7   3 51.1495 10.3887   1
  -7  -2  -3 49.1583 12.7668   1
   7   2  -3 50.0154 10.9172   1
  -7   2   3 60.4357 6.62150   3
  -2  -7   3 48.6126 13.2308   1
   7   2  -3 51.0440 11.7344   1
   7  -2   3 48.9106 12.0083   1
  -2   7  -3 42.0237 15.5374   1
   7   4   3 826.835 63.2096   1
  -4   7   3 755.447 50.0517   3
  -7  -4   3 749.438 52.1145   3
  -7   4  -3 764.350 60.4407   1
   7   4   3 726.749 59.5622   1
   4  -7   3 650.660 60.7668   1
   4   7  -3 742.688 60.8162   1
   7  -4  -3 798.711 51.5042   5
   4  -7  -3 758.945 51.3764   5
  -4  -7   3 803.959 52.0765   3
  -4   7  -3 766.452 59.6099   1
  -7   4   3 802.599 51.9776   3
   7  -4   3 734.484 59.4327   1
   7  -4   3 756.116 50.1595   5
   4   7   3 803.628 61.2031   1
  -4  -7   3 755.530 61.6163   1
   7   4  -3 732.671 50.3840   5
  -7  -6   3 460.282 35.6759   4
   6  -7   3 435.087 31.4247   2
   7   6   3 536.317 36.4843   4
  -6  -7  -3 437.283 32.2262   2
  -7  -6   3 487.608 34.4722   3
  -6  -7  -3 344.562 30.4875   3
   6   7  -3 642.206 57.5022   1
   7  -6  -3 494.327 33.7349   5
   7  -6  -3 479.833 33.6727   6
   6  -7   3 439.863 30.7975   5
   7   6   3 457.137 48.7073   1
  -6  -7  -3 428.719 30.5316   3
   6   7   3 470.808 35.7381   4
   7  -6   3 439.375 31.4170   2
  -7   6   3 498.915 33.7838   3
  -7  -6  -3 452.699 32.2797   2
  -6  -7   3 620.837 56.6536   1
   7  -6   3 452.761 31.5204   5
  -6  -7   3 484.966 34.3020   3
   6  -7  -3 508.197 33.8087   5
  -7  -6  -3 495.440 36.3361   4
  -7  -6  -3 475.855 32.6891   3
  -6  -7   3 480.825 35.8330   4
   6  -7  -3 454.331 33.4736   6
  -1   8   3 312.949 23.9921   1
   8   1   3 252.411 28.8343   1
  -8  -1   3 291.774 22.6220   3
   1   8  -3 274.215 30.1805   1
   8  -1  -3 292.366 21.5547   5
   8  -1  -3 287.825 25.5077   1
  -8   1  -3 309.561 32.7380   1
  -1  -8   3 304.535 22.3137   3
   8   1  -3 295.484 21.3452   5
  -8  -1  -3 378.615 39.1239   1
   1   8   3 292.220 27.2475   1
  -1   8  -3 292.265 30.4910   1
  -1  -8   3 279.945 31.0965   1
   8   1  -3 283.244 28.0045   1
   8  -1   3 287.972 30.4624   1
  -8   1   3 292.982 22.6175   3
   8   3   3 61.0297 17.4784   1
  -3   8   3 61.4680 4.84772   3
   3   8  -3 64.6863 17.4331   1
  -8   3  -3 49.5384 14.5819   1
   3  -8   3 69.4298 17.7478   1
  -8  -3   3 67.7535 7.81651   3
  -3   8   3 53.6208 4.70020   3
   8  -3  -3 65.0210 6.91225   5
  -3   8  -3 64.1182 17.2496   1
   8  -3   3 73.8543 16.8465   1
  -3  -8   3 68.6562 7.62785   3
   8   3  -3 63.8406 6.34549   5
  -3  -8   3 68.9490 17.8345   1
   8  -3   3 59.0373 6.10807   5
   3  -8  -3 68.5987 7.03382   5
  -8   3   3 65.7031 7.58394   3
   8   3  -3 62.4515 17.0411   1
   3   8   3 61.6789 16.1511   1
   8   5   3 237.118 36.8493   1
   8   5   3 316.282 40.4102   1
   8   5   3 296.722 24.8693   4
  -5   8   3 256.915 17.9159   3
  -8  -5   3 236.284 20.8558   4
   8  -5  -3 246.934 18.9003   5
   5   8  -3 229.824 46.4967   1
   5  -8  -3 242.321 18.8248   5
   5   8   3 218.889 20.3700   4
   5  -8  -3 222.084 18.6120   6
  -5  -8   3 248.501 19.5175   3
   8  -5   3 225.369 17.3824   5
   8   5  -3 241.612 17.8597   5
  -8  -5  -3 212.486 17.4569   2
  -5  -8   3 211.031 35.0491   1
  -5  -8   3 211.452 17.3259   2
  -8   5   3 242.087 19.4137   3
   8  -7  -3 19.7774 3.87413   6
  -8  -7   3 12.3707 4.43853   3
  -8  -7   3 16.5084 4.57217   4
   8   7   3 17.3948 4.61560   4
  -7  -8  -3 18.1848 4.76292   4
  -7   8   3 28.6695 5.82564   3
   7  -8   3 15.8222 2.51989   2
   7  -8  -3 18.3645 3.75559   6
  -8  -7  -3 16.8731 4.82015   4
  -7  -8   3 16.0825 4.57396   4
  -8  -7  -3 14.5276 3.06096   2
  -8  -7  -3 9.73513 4.85724   3
   8  -7   3 19.9051 4.76101   6
  -7  -8   3 17.1824 5.17754   3
  -7  -8   3 16.9343 3.10980   2
   7  -8  -3 72.0087 10.0732   5
   8  -7   3 15.8161 2.54881   2
  -8   7   3 19.4348 4.85267   3
   7   8   3 16.6629 4.63734   4
   0  -9   3 22.7197 21.8502   1
   0   9   3 14.2648 8.06381   1
  -9   0  -3 11.5860 13.5983   1
   9   0  -3 14.5054 3.72508   5
   0  -9   3 18.6766 4.37679   3
   9   0  -3 9.82447 2.72045   6
   9   0  -3 38.5484 11.9336   1
   0  -9   3 12.1857 2.39793   2
   9   0   3 21.1155 16.0812   1
   9   2   3 38.9426 6.37239   4
   9  -2  -3 40.4606 5.35223   6
   9  -2  -3 42.3230 5.53972   5
  -2  -9  -3 37.5786 4.23871   2
   2  -9   3 37.9706 4.39325   2
  -9  -2   3 43.9167 6.57293   3
   9   2   3 66.7974 22.5627   1
   9   2  -3 42.1312 5.19964   5
  -2  -9   3 43.3878 6.29289   3
   9  -2   3 38.9456 4.34865   2
  -2  -9   3 35.9664 4.42343   2
  -9   2   3 44.1876 10.3824   3
  -2  -9   3 42.5999 6.53707   4
  -9  -4   3 5.85903 3.27086   3
   4  -9   3 4.37616 1.71662   2
  -4   9   3 3.69670 1.45251   3
   9   4   3 4.40415 3.17312   4
   9  -4  -3 6.85929 2.95926   5
   9  -4  -3 4.17717 1.94641   6
  -4  -9  -3 6.31301 2.08483   2
  -4  -9   3 3.60334 3.09581   3
  -9   4   3 4.63098 2.85879   3
  -4  -9   3 4.07488 2.79544   4
   9   4  -3 6.59333 2.53174   5
   4   9   3 3.06092 2.69725   4
   9  -4   3 6.54826 1.78822   2
  -9  -4  -3 5.55008 2.27710   2
  -9  -4  -3 6.24575 3.42786   4
   4  -9  -3 8.04479 3.23933   5
   9  -4   3 7.04534 2.68982   5
  -4  -9   3 5.01726 1.98229   2
  -6  -9  -3 22.7563 3.64681   2
  -9  -6   3 30.4701 6.69250   3
  -6  -9  -3 26.7148 5.53991   4
   9   6   3 24.0947 5.38269   4
  -9  -6   3 25.0878 5.49787   4
  -9  -6   3 26.0816 4.11238   2
   9  -6  -3 26.5976 5.03074   5
   6  -9   3 21.5974 3.01975   2
  -6   9   3 27.3744 5.24149   3
   9  -6  -3 26.6002 4.55957   6
  -9   6   3 27.1384 5.99343   3
   9  -6   3 20.4154 3.98227   5
  -6  -9   3 21.6179 3.55923   2
   9  -6   3 27.7352 4.53146   6
  -6  -9   3 43.3916 6.70072   4
  -9  -6  -3 20.7703 3.68218   2
   9  -6   3 21.1185 3.08052   2
  -6  -9   3 20.5205 5.51349   3
   9   6  -3 22.7765 3.91001   5
  -9  -6  -3 27.7525 5.99893   3
  -9  -6  -3 25.9764 5.75179   4
   6   9   3 22.2578 5.19813   4
   9   8   3 3.05112 2.97673   4
   9  -8  -3 -0.2971 2.29861   5
   9  -8  -3 16.0192 4.28887   6
  -8  -9  -3 1.40401 1.59668   2
  -8  -9  -3 3.97518 3.20842   4
  -9  -8   3 -2.9558 4.49468   3
  -9  -8   3 0.70844 2.16717   4
   8   9  -3 1.10697 2.28908   5
  -9  -8   3 3.16454 1.91545   2
  -8   9   3 -2.0378 5.04792   3
  -9  -8  -3 1.20677 1.68038   2
  -8  -9   3 -1.0793 4.95336   3
   8  -9  -3 3.70126 3.25499   5
  -8  -9   3 0.98357 2.19447   4
   9  -8   3 1.04263 1.85437   6
  -9   8   3 -3.7301 5.17630   3
   9   8  -3 1.33224 2.09144   5
   8   9   3 1.03840 2.40941   4
  -8  -9   3 1.36077 1.46351   2
  10   1   3 623.549 43.8777   4
 -10  -1   3 602.841 43.6930   3
   1 -10   3 561.902 40.1932   2
  10  -1  -3 594.698 41.7554   6
  10  -1  -3 632.379 42.0920   5
  -1 -10   3 619.063 43.9156   4
 -10   1   3 604.855 43.7255   3
  -1 -10   3 587.092 42.1390   3
  10   1  -3 616.032 41.7811   5
  10   1  -3 597.832 41.5627   6
  10  -1   3 608.276 43.1438   4
  -1 -10   3 564.547 40.3348   2
 -10  -3   3 18.8334 4.84323   4
  10  -3  -3 23.2518 4.08524   6
  -3 -10  -3 18.9819 3.10643   2
  10   3   3 20.2202 4.85393   4
  10  -3  -3 26.2163 5.21615   5
   3 -10   3 21.1906 3.07422   2
 -10  -3   3 20.1243 5.45043   3
   3  10   3 16.3645 5.57502   4
  10   3  -3 17.4557 3.61418   5
  -3 -10   3 19.6303 5.07294   3
  -3 -10   3 18.0432 4.74312   4
  10  -3   3 17.2113 2.93006   2
  10  -3   3 22.5576 4.10361   5
  10   3  -3 20.1671 3.65416   6
  -3 -10   3 20.0490 3.25488   2
 -10   3   3 25.9193 6.19202   3
 -10  -3  -3 22.7388 5.20524   4
 -10  -3  -3 22.8554 4.05859   2
 -10  -5   3 155.488 16.1354   3
  10  -5  -3 178.301 14.9138   5
 -10  -5   3 162.505 16.4917   4
  10   5   3 169.152 16.4068   4
   5 -10   3 144.013 12.0484   2
  10  -5  -3 176.173 14.5921   6
  -5 -10  -3 158.947 12.9035   2
  10  -5   3 156.589 12.2217   2
  10  -5   3 152.684 13.4683   5
 -10  -5  -3 168.289 17.0005   4
  -5 -10   3 167.885 15.8009   3
  -5 -10   3 163.557 16.1958   4
   5  10   3 157.700 16.2594   4
  -5 -10   3 151.405 12.8719   2
  10   5  -3 158.291 13.4405   6
 -10  -5  -3 155.683 13.2941   2
  10   5  -3 167.621 13.8098   5
   5 -10  -3 175.511 14.7564   5
 -10   5   3 160.370 16.0221   3
 -10  -7   3 209.603 16.9363   2
  10  -7  -3 224.433 18.8827   5
 -10  -7   3 223.647 20.8767   4
  -7 -10  -3 215.605 16.8340   2
  -7 -10  -3 212.639 19.5955   4
  10  -7  -3 226.745 18.4219   6
  10   7   3 235.380 21.1567   4
   7 -10   3 208.247 15.5941   2
 -10  -7  -3 228.039 21.2812   4
 -10   7   3 242.113 23.1798   3
  -7 -10   3 196.687 20.5390   3
  10  -7   3 203.258 17.6474   6
 -10  -7  -3 211.364 16.9890   2
   7 -10  -3 221.331 18.7160   5
  -7 -10   3 230.291 20.8205   4
  10  -7   3 212.031 15.6791   2
   7  10   3 216.820 20.6833   4
  10  -7   3 182.687 16.5846   5
  10   7  -3 219.216 17.4777   5
  -7 -10   3 200.144 16.6461   2
   9  10  -3 127.935 11.9260   5
 -10  -9   3 126.735 14.6748   4
  10  -9  -3 126.384 13.2699   5
 -10  -9   3 120.812 11.0392   2
   9 -10   3 124.120 9.76148   2
  -9 -10  -3 112.971 13.7264   4
  -9 -10  -3 116.313 11.0681   2
  10  -9  -3 132.694 12.7413   6
 -10  -9  -3 126.967 14.7076   4
  -9 -10   3 130.183 14.7309   4
  10  -9   3 129.174 9.89601   2
  10  -9   3 122.916 11.7564   6
  10   9  -3 127.652 11.9691   5
  -9 -10   3 116.808 10.9790   2
   9 -10  -3 112.085 12.7079   5
 -10  -9  -3 123.649 11.3238   2
  11   0  -3 984.454 63.5473   5
   0 -11  -3 903.521 60.7121   2
  11   0   3 948.712 64.6529   4
 -11   0   3 926.023 65.6485   3
 -11   0  -3 902.492 62.5918   2
 -11   0   3 970.139 66.7186   4
  11   0  -3 952.151 63.1114   6
   0 -11   3 876.450 61.4105   2
  11  -2  -3 778.295 53.3885   6
  11   2   3 821.324 55.6598   4
 -11  -2   3 788.645 56.4198   4
 -11  -2   3 760.057 55.6477   3
  -2 -11  -3 758.431 51.3596   2
   2 -11   3 738.996 51.3876   2
  11  -2  -3 819.393 53.8325   5
 -11   2   3 761.837 55.7698   3
  -2 -11   3 741.001 51.7027   2
  11  -2   3 754.525 54.1306   4
  -2 -11   3 790.651 55.4438   4
  11   2  -3 829.685 53.5095   5
  11   2  -3 775.334 52.9227   6
 -11  -2  -3 732.917 52.4047   2
 -11  -2  -3 786.337 56.8112   4
 -11  -4   3 87.3473 15.8172   3
 -11  -4   3 105.215 12.6657   4
  11  -4  -3 110.417 11.0896   5
  11  -4  -3 118.257 12.7823   6
  -4 -11  -3 94.0787 9.22775   2
  11   4   3 105.876 12.2106   4
   4 -11   3 100.579 8.64419   2
  11  -4   3 104.111 9.13781   2
   4  11   3 102.738 12.2103   4
 -11   4   3 99.7874 12.9319   3
 -11  -4  -3 95.5787 18.1100   4
  11   4  -3 97.9957 10.0672   5
  -4 -11   3 88.9399 9.28112   2
  -4 -11   3 128.776 12.9871   4
 -11  -4  -3 89.5761 9.42187   2
  11   4  -3 112.030 10.0650   6
 -11  -6   3 822.472 58.6594   4
  -6 -11  -3 696.641 59.1377   4
  11   6   3 862.066 58.6501   4
  11  -6  -3 860.692 56.2656   5
  -6 -11  -3 782.988 53.4959   2
 -11  -6   3 765.407 53.8125   2
  11  -6  -3 825.615 55.5058   6
   6 -11   3 767.452 52.3003   2
 -11  -6   3 717.941 57.4449   3
  -6 -11   3 774.947 53.4670   2
  11  -6   3 757.615 54.0933   5
 -11   6   3 791.478 58.1096   3
  11  -6   3 791.907 54.9697   6
 -11  -6  -3 766.972 53.8769   2
  11   6  -3 792.142 53.8987   6
  -6 -11   3 834.623 58.2363   4
  11  -6   3 800.738 52.4894   2
   6 -11  -3 818.958 55.5718   5
  11   6  -3 796.155 54.6010   5
 -11  -6  -3 857.778 59.4869   4
   8 -11   3 60.7713 5.59449   2
  11  -8  -3 57.2349 7.72739   6
 -11  -8   3 58.5544 9.49869   4
  11  -8  -3 53.3568 8.46655   5
  -8 -11  -3 57.0275 8.28337   4
  -8 -11  -3 60.3905 6.86429   2
 -11  -8   3 54.1266 6.62315   2
   8  11  -3 39.0417 9.22447   5
 -11  -8  -3 58.6934 7.01695   2
  11  -8   3 57.7208 7.24381   6
  -8 -11   3 58.7835 9.37939   4
  -8 -11   3 55.1376 6.59926   2
  11  -8   3 59.9919 5.66854   2
 -11  -8  -3 63.4109 9.91107   4
  11   8  -3 61.3544 7.48295   5
   8 -11  -3 52.5380 8.28992   5
 -11 -10   3 340.597 32.2417   2
  11 -10  -3 453.908 32.9207   5
 -10 -11  -3 480.074 34.4529   2
 -11 -10   3 451.027 35.8211   4
 -10 -11  -3 286.878 35.2242   4
  10 -11  -3 415.787 32.1070   5
  11  10  -3 437.472 31.1903   5
 -10 -11   3 462.337 34.0284   2
 -11 -10  -3 415.233 35.4451   4
 -10 -11   3 381.380 35.4895   4
  12  -1  -3 846.985 55.2363   5
  12  -1  -3 784.300 54.5373   6
 -12  -1   3 815.642 57.8257   4
  12   1   3 819.257 56.2480   4
  -1 -12  -3 778.841 52.1349   2
 -12  -1   3 745.874 57.4131   3
   1 -12   3 767.143 52.5968   2
  -1 -12   3 718.216 55.1989   4
 -12  -1  -3 764.469 53.7688   2
 -12   1   3 769.618 57.8322   3
 -12   1   3 802.425 57.4578   4
   1 -12  -3 786.628 51.3920   2
  12  -1   3 853.298 55.0002   5
  12  -1   3 779.925 54.9572   4
  -1 -12   3 775.662 52.8179   2
 -12  -1  -3 825.149 58.7420   4
  12   1  -3 811.311 54.9348   5
  12  -3  -3 144.841 13.5692   6
   3 -12   3 140.997 11.6449   2
  12  -3  -3 151.908 14.1841   5
 -12  -3   3 142.125 16.4869   4
  -3 -12  -3 141.546 11.8266   2
  12   3   3 157.757 15.4650   4
 -12  -3   3 131.175 16.5926   3
  12   3  -3 156.583 13.8827   5
 -12  -3  -3 158.467 16.7777   4
 -12   3   3 146.636 20.6668   3
 -12  -3  -3 134.850 12.6541   2
  12  -3   3 158.707 13.9791   5
  -3 -12   3 141.836 12.1257   2
  12   3  -3 148.735 13.1958   6
  -5 -12  -3 411.325 29.5833   2
  12  -5  -3 428.789 31.5867   6
   5 -12   3 411.994 28.7148   2
  12   5   3 441.410 33.9145   4
  12  -5  -3 433.581 32.2015   5
 -12  -5   3 429.302 34.6438   4
 -12  -5  -3 401.114 30.1870   2
 -12  -5  -3 389.500 34.5917   3
 -12  -5  -3 426.787 35.1551   4
  -5 -12   3 403.775 29.6383   2
  12   5  -3 409.815 30.3290   6
  12  -5   3 419.635 31.0356   5
  12  -5   3 411.180 31.2549   6
  12   5  -3 423.654 31.2014   5
  -5 -12   3 431.667 33.8714   4
  12  -7  -3 317.782 28.6715   5
  -7 -12  -3 357.013 25.8120   2
 -12  -7   3 360.558 30.6123   4
   7 -12   3 360.792 24.3539   2
  12  -7  -3 355.149 27.4938   6
 -12  -7   3 336.098 25.8187   2
  -7 -12   3 350.161 25.7225   2
  12  -7   3 360.134 27.2207   6
 -12  -7  -3 375.022 31.3050   4
 -12  -7  -3 339.962 26.1452   2
  -7 -12   3 378.708 30.2954   4
  12   7  -3 341.331 26.0933   6
  12   7  -3 340.267 27.7784   5
  12  -9  -3 180.925 18.8263   6
  12  -9  -3 127.615 14.0602   5
 -12  -9   3 122.385 13.2515   2
 -12  -9   3 125.289 20.0846   4
   9 -12  -3 128.844 14.3202   5
 -12  -9  -3 130.026 20.8702   4
  12   9  -3 123.656 13.0813   5
  -9 -12   3 140.186 20.6890   4
  12  -9   3 104.546 12.7282   6
 -11 -12  -3 149.524 16.9438   4
 -12 -11   3 216.946 20.5180   4
 -11 -12  -3 210.071 16.7727   2
 -12 -11   3 227.940 16.8519   2
 -12 -11  -3 234.450 17.2132   2
 -11 -12   3 218.818 16.7142   2
 -12 -11  -3 208.670 19.2967   4
 -11 -12   3 223.591 20.5595   4
  13   0  -3 104.342 11.6249   5
   0 -13  -3 103.849 8.69392   2
   0 -13   3 110.026 9.74779   2
 -13   0   3 118.777 13.4976   4
  13   0   3 113.770 11.6851   5
  13   0  -3 113.432 11.2102   6
 -13   0  -3 121.427 14.2282   4
  13   2   3 259.357 21.9053   4
  13  -2  -3 253.827 20.8426   6
 -13  -2   3 263.958 23.8735   4
  -2 -13  -3 258.822 18.7379   2
  13  -2  -3 252.281 21.3740   5
   2 -13   3 260.389 18.9861   2
  13   2  -3 264.275 21.4119   5
  13   2  -3 260.854 20.6383   6
  -2 -13   3 255.048 19.2799   2
  13  -2   3 272.314 21.4048   5
 -13  -2  -3 264.337 24.4421   4
  -2 -13   3 246.481 21.4644   4
 -13  -2  -3 237.744 19.9130   2
  13  -4  -3 3.37461 3.33558   5
   4 -13   3 0.92437 1.22255   2
  13  -4  -3 3.15248 2.01143   6
  -4 -13  -3 0.72805 1.43641   2
 -13  -4   3 6.83287 3.87581   4
 -13  -4  -3 2.75029 2.22390   2
 -13  -4  -3 1.07639 2.44798   4
  13  -4   3 0.91647 1.66833   6
  13   4  -3 1.01907 1.42294   6
  -4 -13   3 0.43592 1.47231   2
  -4 -13   3 3.14638 2.75138   4
  13   4  -3 6.00236 3.38455   5
  13  -4   3 3.79332 4.47995   5
 -13  -6   3 80.7883 11.4720   4
  13  -6  -3 79.4736 9.33510   6
   6 -13   3 78.0919 6.94153   2
  13  -6  -3 90.4268 10.5641   5
  -6 -13  -3 77.9760 7.96655   2
  -6 -13   3 75.4557 10.5364   4
 -13  -6  -3 73.7580 8.34094   2
  13   6  -3 76.4032 9.58078   5
 -13  -6  -3 80.8446 11.7345   4
  13   6  -3 78.9983 8.34795   6
  13  -6   3 79.1454 9.24942   6
  -6 -13   3 78.7073 8.10328   2
  -8 -13  -3 32.3540 4.68673   2
 -13  -8   3 29.3056 4.89082   2
   8 -13   3 29.4862 3.36836   2
 -13  -8   3 29.2493 6.87475   4
  13  -8  -3 18.0001 6.14205   5
  13  -8  -3 30.5008 5.57030   6
 -13  -8  -3 29.5478 7.03680   4
  -8 -13   3 31.4343 4.75136   2
  13  -8   3 30.7619 5.22018   6
 -13  -8  -3 25.6705 4.75794   2
  -8 -13   3 31.8985 6.59265   4
  13   8  -3 38.1092 7.96130   5
 -13 -10   3 145.635 15.9271   4
 -13 -10   3 156.556 12.8151   2
 -10 -13  -3 153.142 12.6717   2
 -13 -10  -3 145.961 12.8151   2
 -10 -13   3 139.245 15.1916   4
 -10 -13   3 142.113 12.3890   2
 -13 -10  -3 146.319 15.4176   4
 -12 -13  -3 97.9812 9.14558   2
 -13 -12   3 98.7143 9.00692   2
 -13 -12   3 92.8625 11.5426   4
 -13 -12  -3 96.9690 9.18870   2
 -12 -13   3 119.021 10.6848   2
 -12 -13   3 101.547 11.7454   4
 -14  -1   3 5.00059 3.41458   4
 -14   1  -3 8.11765 4.51365   4
  14  -1  -3 3.17466 2.27186   6
  -1 -14  -3 8.45490 2.24622   2
   1 -14   3 11.3839 2.98332   2
  14  -1  -3 10.0498 6.09769   5
 -14  -1  -3 6.93749 4.41691   4
 -14   1   3 3.74540 3.20323   4
  14  -1   3 13.4842 6.74116   5
  14   1  -3 5.31417 2.57174   6
  -1 -14   3 9.01859 2.85046   2
  14   1  -3 8.26615 5.29366   5
 -14  -1  -3 7.87143 3.71660   2
  14  -3  -3 40.8199 6.24796   6
  14  -3  -3 37.0181 6.87074   5
  -3 -14  -3 38.1997 4.75263   2
 -14  -3   3 42.3166 8.09066   4
   3 -14   3 45.5959 4.91933   2
 -14  -3  -3 40.9109 5.93685   2
  -3 -14   3 27.0099 5.68164   4
  -3 -14   3 40.0838 5.20424   2
  14  -3   3 43.2035 8.37751   5
 -14  -3  -3 43.6503 8.55085   4
  14   3  -3 42.2266 6.02455   6
  14   3  -3 41.1502 7.06815   5
  14  -3   3 42.0805 6.56116   6
  -5 -14  -3 21.4873 4.81434   2
  14  -5  -3 22.6476 4.99256   6
  14  -5  -3 19.6112 5.86559   5
 -14  -5   3 21.9333 7.72689   4
  -5 -14   3 33.4273 6.60313   2
  14   5  -3 20.7788 5.89936   5
  -5 -14   3 10.2366 5.57209   4
 -14  -5  -3 27.8796 9.23542   4
  14  -5   3 9.45131 6.71944   5
  14  -5   3 24.2563 5.72210   6
  -7 -14  -3 104.992 9.69079   2
  14  -7  -3 90.9616 12.1051   5
 -14  -7   3 109.476 13.4773   4
  14  -7  -3 108.430 11.1898   6
   7 -14   3 105.550 8.12218   2
  -7 -14   3 100.986 12.0585   4
 -14  -7  -3 111.171 13.8240   4
 -14  -7  -3 109.592 10.3386   2
  14   7  -3 94.5196 11.3795   5
  -7 -14   3 108.434 9.82489   2
  14  -7   3 114.964 11.1584   6
  14   7  -3 89.5272 9.40712   6
 -14  -9   3 24.8914 6.09775   4
 -14  -9   3 21.2201 4.55055   2
  -9 -14  -3 25.0373 4.13440   2
  14  -9  -3 23.6483 4.70008   6
  -9 -14   3 24.2135 4.03451   2
 -14  -9  -3 26.3354 4.34633   2
  -9 -14   3 19.9898 5.06537   4
 -14  -9  -3 22.4565 5.74692   4
  14  -9   3 18.9053 4.01363   6
 -11 -14  -3 36.6500 4.76607   2
 -14 -11   3 37.7674 4.74067   2
 -14 -11   3 38.3600 6.91183   4
 -14 -11  -3 38.0097 7.86844   2
 -11 -14   3 31.8538 6.12987   2
 -11 -14   3 31.7434 6.19153   4
 -14 -11  -3 30.7488 5.57735   4
 -13 -14  -3 3.80696 1.53650   2
 -14 -13   3 5.80775 2.66649   4
 -13 -14   3 5.57575 1.83377   2
 -14 -13  -3 6.24570 1.96265   2
 -13 -14   3 4.56472 2.29081   4
  15   0   3 437.783 32.8933   5
 -15   0   3 422.788 37.7774   4
  15   0  -3 410.205 32.4547   5
 -15   0  -3 417.896 38.6314   4
  15   0  -3 425.615 36.3536   6
 -15   2  -3 21.2246 5.89038   4
  15  -2  -3 19.8843 4.48007   6
   2 -15   3 18.2557 3.54377   2
  -2 -15  -3 20.7660 3.37664   2
 -15  -2   3 19.1048 5.67922   4
  15   2   3 14.3860 5.54203   5
  15  -2  -3 23.3325 6.41212   5
 -15   2   3 17.1781 5.28887   4
  -2 -15   3 18.6867 3.63370   2
  15   2  -3 17.6115 4.25309   6
 -15  -2  -3 22.0575 4.59410   2
 -15  -2  -3 18.7800 5.92993   4
  15  -2   3 19.9038 4.67847   6
  15   2  -3 12.4333 5.10591   5
  15  -2   3 20.7957 6.88251   5
  15  -4  -3 15.8917 5.78818   5
  15  -4  -3 12.3140 3.73275   6
  -4 -15  -3 11.6808 2.83649   2
 -15   4  -3 11.1122 4.57833   4
   4 -15   3 14.2062 2.55883   2
 -15  -4   3 14.4634 4.92511   4
  15   4   3 5.09792 4.04761   5
 -15  -4  -3 11.0347 3.34688   2
  -4 -15   3 18.2728 3.42557   2
  15  -4   3 7.81575 10.2438   5
  15  -4   3 11.2814 3.55175   6
  15   4  -3 18.5760 5.93860   5
 -15  -4  -3 8.51114 4.52340   4
  15   4  -3 12.5617 3.42801   6
  -6 -15  -3 195.139 14.3565   2
   6 -15   3 175.796 12.6422   2
  15  -6  -3 171.772 17.5342   5
  15  -6  -3 179.104 15.9625   6
 -15  -6   3 188.870 18.9045   4
  15   6  -3 171.674 14.6837   6
  -6 -15   3 159.323 15.8260   4
 -15  -6  -3 177.669 18.8669   4
  15  -6   3 199.628 16.3140   6
  15   6  -3 162.330 16.6083   5
  -6 -15   3 176.855 14.3372   2
 -15  -6  -3 168.452 14.7750   2
  15  -8  -3 0.97784 1.73923   6
  -8 -15  -3 2.00916 1.77650   2
 -15  -8   3 1.07753 2.59257   4
  15  -8   3 1.03435 1.49628   6
 -15  -8  -3 4.72965 2.25547   2
 -15  -8  -3 2.81929 3.05807   4
  -8 -15   3 2.85945 2.66830   4
  -8 -15   3 3.31576 2.00235   2
 -15 -10   3 28.1985 7.34335   4
 -15 -10   3 24.7547 4.02294   2
 -10 -15  -3 24.3503 5.22115   2
 -10 -15   3 26.0034 4.14977   2
 -15 -10  -3 24.0974 3.84618   2
 -15 -10  -3 19.0047 4.55172   4
 -15 -12   3 16.3788 2.77770   2
 -15 -12   3 12.0431 3.38455   4
 -12 -15  -3 16.7719 2.74643   2
 -12 -15   3 19.3198 2.89054   2
 -15 -12  -3 18.4357 2.87320   2
 -12 -15   3 11.8619 3.04289   4
 -14 -15  -3 0.75529 0.58473   2
 -15 -14  -3 0.84827 0.78391   2
 -14 -15   3 0.66134 0.96475   2
  16   1   3 188.988 20.1289   5
  16  -1  -3 132.849 19.6296   5
  16   1   3 200.400 17.5047   6
   1 -16   3 200.910 15.0352   2
 -16  -1   3 204.334 19.7994   4
 -16   1  -3 200.194 20.2226   4
  16  -1  -3 200.940 17.1769   6
  -1 -16  -3 153.949 13.2851   2
  16  -1   3 201.170 18.9953   5
  16  -1   3 216.564 17.8407   6
  16   1  -3 195.369 16.9793   6
  -1 -16   3 198.975 15.3132   2
 -16   1   3 218.171 20.1062   4
  16   1  -3 292.254 27.3323   5
 -16  -1  -3 205.849 20.7160   4
  16   3   3 9.03068 5.41928   5
  16  -3  -3 16.1428 6.52173   5
  16  -3  -3 25.2904 4.80087   6
 -16  -3   3 19.9610 5.70738   4
  -3 -16  -3 21.0227 3.03664   2
 -16   3  -3 25.9452 6.18151   4
   3 -16   3 20.8345 3.07620   2
 -16  -3  -3 16.0594 4.25461   2
  16   3  -3 13.6723 5.32839   5
  16  -3   3 22.4259 4.65893   6
 -16  -3  -3 21.8701 5.96041   4
  -3 -16   3 21.6232 3.66931   2
  16   3  -3 20.6322 4.19267   6
 -16   5  -3 231.388 21.1351   4
 -16  -5   3 231.722 21.6423   4
  -5 -16  -3 228.769 16.5228   2
  16  -5  -3 231.604 18.8335   6
   5 -16   3 213.118 15.3790   2
 -16  -5  -3 238.916 22.2427   4
  16  -5   3 222.466 18.7885   6
  16   5  -3 207.059 17.6126   6
 -16  -5  -3 225.230 17.9419   2
  -5 -16   3 215.164 17.0427   2
  -7 -16  -3 100.531 8.62391   2
 -16   7  -3 100.600 11.6223   4
 -16  -7   3 91.5714 11.8170   4
  16  -7  -3 90.8508 9.85270   6
 -16  -7  -3 106.497 12.6282   4
 -16  -7  -3 92.1899 9.09573   2
  -7 -16   3 101.944 9.00751   2
  -9 -16  -3 41.7696 4.59839   2
 -16  -9   3 40.0241 6.79160   4
  16   9   3 35.7135 4.77676   6
 -16   9  -3 36.5526 6.70627   4
 -16  -9  -3 41.8447 6.69742   4
  16  -9   3 26.6690 4.23649   6
  -9 -16   3 44.2202 4.88364   2
 -16  -9  -3 40.9138 4.98467   2
 -11 -16  -3 90.8073 6.96919   2
 -16 -11   3 66.7021 8.41055   4
 -11 -16   3 90.0415 7.10704   2
 -16 -11  -3 106.601 8.21935   2
 -16 -11  -3 62.9655 6.71346   4
 -13 -16  -3 13.7098 1.75029   2
 -16 -13  -3 11.6930 2.08795   2
 -13 -16   3 13.9031 1.91336   2
   0 -17   3 462.160 31.7623   2
 -17   0  -3 479.709 37.8052   4
  17   0   3 475.521 34.4721   6
  17   0  -3 446.297 33.8623   6
 -17   0   3 468.861 40.6431   4
 -17  -2   3 14.1106 5.02058   4
 -17   2  -3 13.9966 4.99841   4
   2 -17   3 12.9988 2.49332   2
  17  -2  -3 14.5206 3.84791   6
  17   2   3 12.0820 3.91303   6
 -17  -2  -3 11.7350 5.05082   4
  17   2  -3 12.8279 3.63628   6
  -2 -17   3 15.4071 3.18550   2
 -17   2   3 11.5464 4.39889   4
  17  -2   3 16.6365 4.14217   6
  17   4   3 171.975 14.9666   6
   4 -17   3 164.434 11.9879   2
 -17  -4   3 158.820 16.9295   4
  17  -4  -3 173.632 15.1068   6
  -4 -17  -3 213.982 14.1502   2
 -17   4  -3 190.891 20.1517   4
 -17  -4  -3 178.512 18.0421   4
  17   4  -3 142.616 13.8167   6
 -17  -4  -3 154.401 13.8885   2
  17  -4   3 176.652 15.2394   6
  -4 -17   3 179.784 13.5659   2
 -17  -6   3 215.319 21.3103   4
  17   6   3 233.084 18.6710   6
  -6 -17  -3 229.579 16.7669   2
  17  -6  -3 225.818 20.9490   6
 -17   6  -3 237.675 20.8655   4
 -17  -6  -3 233.364 18.0725   2
  -6 -17   3 282.787 19.6066   2
  17  -6   3 246.069 18.8995   6
 -17  -6  -3 257.193 25.2741   4
 -17   8  -3 9.78850 3.43119   4
 -17  -8   3 7.15124 3.37793   4
  -8 -17  -3 8.99454 2.05624   2
  17   8   3 7.08728 2.34891   6
  17  -8   3 8.12392 2.61915   6
 -17  -8  -3 8.44445 3.39355   4
  -8 -17   3 9.22495 2.43182   2
 -17  -8  -3 9.18387 2.89744   2
 -17 -10   3 55.0774 7.63680   4
 -10 -17  -3 90.0986 6.62442   2
 -17 -10  -3 80.6890 6.67924   2
 -10 -17   3 84.6327 6.58284   2
 -12 -17   3 90.3226 6.82111   2
  18   1   3 141.595 14.2816   6
 -18   1  -3 108.856 13.0936   4
   1 -18   3 125.177 9.16318   2
  18  -1  -3 121.035 11.9886   6
 -18  -1   3 110.213 12.6243   4
 -18  -1  -3 137.777 15.8548   4
  18   1  -3 132.020 11.3487   6
 -18   1   3 115.113 12.5099   4
  -1 -18   3 122.173 9.93144   2
 -18   3  -3 28.6476 5.83780   4
  18  -3  -3 36.0519 5.17660   6
  18   3   3 32.0217 4.87082   6
 -18  -3   3 26.4586 5.64015   4
  18  -3   3 29.6872 4.86066   6
 -18  -3  -3 28.8255 6.04759   4
  18   3  -3 28.8673 4.30200   6
  -3 -18   3 32.5499 3.86870   2
 -18   5  -3 109.713 11.6461   4
 -18  -5   3 115.658 12.1439   4
  18   5   3 117.841 10.1881   6
  18  -5  -3 97.9586 9.99524   6
  -5 -18   3 131.426 9.27276   2
  18   5  -3 88.0376 8.67085   6
  18  -5   3 129.659 10.5048   6
 -18  -5  -3 97.4719 11.6664   4
 -18   7  -3 32.4824 5.45508   4
  -7 -18  -3 43.9544 3.16290   2
 -18  -7   3 35.3042 5.87218   4
  18   7   3 36.0669 4.52602   6
 -18  -7  -3 40.0146 4.95262   2
  -7 -18   3 51.8730 4.48262   2
  18  -7   3 28.3657 4.06537   6
 -18  -7  -3 47.5694 6.36421   4
 -18  -9   3 10.2246 2.76783   4
 -18  -9  -3 10.0337 2.52722   4
  -9 -18   3 18.7216 2.22645   2
  19   0   3 34.8407 4.74751   6
   0 -19   3 37.7273 3.18614   2
  19   0  -3 28.3271 4.28881   6
 -19   0  -3 30.3763 5.73759   4
 -19   0   3 29.1261 5.05911   4
 -19   2  -3 0.68265 1.71280   4
  19  -2  -3 2.27897 1.43285   6
  19   2   3 2.56518 1.50625   6
 -19  -2   3 1.55311 2.21029   4
  19   2  -3 0.79263 1.09915   6
  -2 -19   3 2.75891 1.10380   2
 -19  -2  -3 3.60927 2.56053   4
  19  -2   3 3.37027 1.74372   6
 -19   4  -3 25.2829 4.87042   4
  19   4   3 33.6195 4.20535   6
 -19  -4   3 34.1087 6.02761   4
  19  -4  -3 25.3824 3.98153   6
  -4 -19   3 37.1639 3.32479   2
 -19  -4  -3 22.7440 4.75990   4
  19  -4   3 29.8596 4.05329   6
  19   6   3 26.8000 3.47041   6
 -19   6  -3 49.3473 7.97910   4
  19  -6   3 30.7110 3.55098   6
 -19  -6  -3 25.2897 4.54461   4
 -19  -8   3 0.67701 1.02933   4
  -8 -19   3 1.19152 0.66277   2
  20  -1  -3 15.8582 2.59434   6
  20   1   3 24.0557 3.52539   6
 -20   1  -3 11.4265 2.97209   4
  20  -1   3 19.6911 2.92001   6
 -20  -1  -3 12.9980 3.11500   4
  20   1  -3 10.2174 2.13564   6
  20   3   3 0.20548 0.75935   6
 -20   3  -3 0.49124 1.17025   4
 -20  -3   3 0.00973 1.46654   4
  20  -3   3 0.38872 0.74128   6
 -20  -3  -3 0.09567 1.02581   4
 -20  -5   3 0.49408 1.36450   4
  20   5   3 0.57267 0.62091   6
 -20  -5  -3 0.40257 0.94073   4
   0   0  -4 1078.98 71.3181   5
   0   0   4 1119.33 75.5636   1
   0   0  -4 1075.61 72.2726   3
   0   0  -4 1142.06 76.1241   1
   0   0   4 1129.57 72.0124   3
   1  -1   4 1027.13 66.9793   3
   1   1   4 1006.52 66.5131   3
   1  -1  -4 1108.07 67.1678   3
  -1   1  -4 1031.55 67.2636   3
   1  -1  -4 959.983 68.8122   1
  -1   1   4 1067.68 69.6691   1
   1   1   4 1007.56 71.3792   1
   1   1  -4 1021.66 70.2090   1
  -1  -1   4 1027.68 67.0039   3
  -1   1   4 1071.36 66.6956   3
   1   1  -4 1059.06 67.4706   3
  -1  -1  -4 949.366 69.9047   1
  -1   1  -4 978.732 70.6517   1
   1  -1   4 1020.64 71.1025   1
   1  -1  -4 1015.94 66.3476   5
  -1  -1   4 1062.59 71.0060   1
   1   1  -4 1024.25 65.9527   5
  -1  -1  -4 1017.46 66.7932   3
  -2   0  -4 736.200 53.9202   1
   0  -2  -4 794.615 49.6943   3
   0   2  -4 742.901 48.5431   5
   0  -2   4 764.186 54.7766   1
   0   2   4 827.730 53.0238   1
   2   0   4 781.088 54.4464   1
   0   2  -4 744.981 50.4588   3
   0   2  -4 742.870 53.8945   1
   0  -2  -4 772.441 49.5517   5
  -2   0   4 764.397 52.9096   1
  -2   0  -4 741.387 50.0367   3
   2   0  -4 734.162 49.1905   5
   2   0  -4 728.968 52.2541   1
   0  -2   4 769.972 50.1701   3
   0   2   4 721.641 49.2295   3
   0  -2  -4 727.864 52.2591   1
   2   0   4 766.240 49.8357   3
  -2   0   4 751.909 49.8843   3
   2   0  -4 749.997 50.3432   3
   2  -2   4 1069.35 63.3363   1
   2   2  -4 831.593 54.1298   3
  -2   2  -4 784.128 57.7952   1
   2  -2   4 775.353 53.4537   3
  -2  -2   4 755.118 57.4359   1
  -2   2   4 788.183 52.8412   3
  -2  -2   4 833.260 53.5846   3
   2  -2  -4 799.206 52.8730   5
   2  -2  -4 780.310 54.2728   1
  -2  -2  -4 780.651 57.0991   1
  -2  -2  -4 782.437 52.7671   3
  -2   2  -4 803.903 53.9046   3
   2   2  -4 773.546 56.7160   1
  -2   2   4 816.253 54.6063   1
   2   2  -4 752.493 52.0648   5
   2   2   4 827.975 57.3271   1
   3   1   4 30.0436 7.15427   1
   1  -3   4 43.6397 4.80316   3
  -3   1  -4 36.2128 4.75252   3
  -3   1  -4 37.0256 7.81809   1
   1   3  -4 36.2881 4.92524   3
  -1   3   4 36.9426 3.64175   3
   3  -1  -4 34.8424 5.51769   1
   1   3  -4 39.2812 3.10930   5
  -1  -3  -4 41.1556 6.87134   1
  -3  -1   4 38.3946 4.46427   3
   1  -3   4 32.3655 7.93549   1
  -3  -1   4 27.4314 6.62152   1
   3  -1  -4 40.3145 4.00980   5
   1   3  -4 31.5817 10.8782   1
  -1   3   4 33.1988 5.50686   1
  -1  -3  -4 42.7233 3.90741   3
   1  -3  -4 32.2227 5.32044   1
   1   3   4 37.4285 3.55266   3
   3   1  -4 35.4556 3.64567   5
  -3   1   4 33.7564 5.81409   1
   3   1  -4 64.0860 7.70775   1
  -1  -3   4 31.4199 7.92816   1
  -1   3  -4 30.8140 7.52662   1
  -3  -1  -4 34.0603 4.25295   3
  -3  -1  -4 31.2638 7.45498   1
  -1   3  -4 44.5015 5.16512   3
   3  -1   4 33.3401 7.68620   1
   1   3   4 41.0093 6.94201   1
   1  -3  -4 42.2999 4.22620   5
  -3   1   4 35.0625 4.18561   3
  -1  -3   4 40.5543 4.61123   3
   3   1  -4 39.9233 5.14573   3
  -3   3  -4 976.862 70.8071   1
  -3   3   4 1005.44 64.9620   3
   3  -3  -4 1008.88 65.1940   5
   3   3   4 973.323 69.7235   1
  -3  -3   4 1018.58 65.8355   3
   3   3  -4 958.538 64.0962   5
  -3  -3  -4 991.620 70.4855   1
   3   3  -4 1028.91 70.4447   1
  -3  -3  -4 966.263 64.5874   3
  -3  -3   4 1026.67 71.4310   1
   0  -4  -4 1585.69 109.375   5
   0   4   4 1863.35 111.837   1
  -4   0   4 1729.06 112.147   1
   4   0  -4 1633.13 111.132   1
   0   4  -4 1652.97 114.435   1
   4   0   4 1694.78 114.635   1
  -4   0  -4 1667.21 109.418   3
   0   4   4 1633.20 107.539   3
   0  -4  -4 1709.19 111.271   1
  -4   0  -4 1674.39 114.859   1
  -4   0   4 1726.87 109.252   3
   4   0  -4 1631.00 108.316   5
   0  -4   4 1714.81 109.545   3
   2  -4   4 53.9036 5.98222   3
   2   4  -4 64.9738 11.6279   1
   2  -4   4 50.4735 10.8474   1
  -4   2  -4 48.5795 10.2078   1
   4   2   4 45.8353 9.01710   1
  -2  -4  -4 50.5915 8.77595   1
  -2   4   4 57.5859 4.92280   3
  -4  -2   4 54.0504 9.76650   1
  -4  -2   4 50.7667 5.79072   3
  -2  -4  -4 52.6361 4.56560   3
   4  -2  -4 54.0686 5.39322   5
   2   4  -4 54.4534 4.35051   5
   4  -2  -4 47.7046 5.99196   1
  -2   4  -4 45.3982 9.77447   1
   4   2  -4 56.1406 8.88256   1
  -4   2   4 52.3873 5.51543   3
  -4  -2  -4 62.6414 5.80099   3
  -4   2   4 54.8557 6.30609   1
  -2  -4   4 56.5057 6.02347   3
   4   2  -4 50.7449 4.83459   5
  -4  -2  -4 53.5718 10.5866   1
   4  -2   4 54.9791 10.3759   1
   2   4   4 54.5164 8.71243   1
   2  -4  -4 55.1126 5.54639   5
  -2  -4   4 51.6421 10.7514   1
   4   4  -4 2770.58 181.938   1
  -4  -4  -4 2720.75 182.229   1
   4   4  -4 2760.61 174.115   5
  -4  -4   4 2827.79 183.399   1
  -4  -4   4 2885.77 176.205   3
   4   4   4 2913.77 182.056   1
   4  -4   4 2580.15 173.052   5
  -4   4  -4 2565.35 181.739   1
  -4  -4  -4 2647.80 174.263   3
   4  -4   4 2648.23 182.811   1
   5  -1  -4 3568.03 243.038   1
  -1   5   4 3838.95 242.750   1
   1  -5   4 3794.83 249.823   1
  -1   5   4 3655.20 240.074   3
  -5  -1   4 3718.79 246.182   1
  -5   1  -4 3696.04 248.769   1
   5   1   4 3937.47 249.823   1
   1   5  -4 3248.89 251.525   1
  -5  -1   4 3932.18 242.531   3
  -1   5   4 4166.42 243.094   1
  -5   1   4 3670.29 243.454   1
   5   1  -4 3887.26 245.730   1
  -1   5  -4 3654.39 248.247   1
  -1  -5   4 3880.33 242.603   3
  -5   1   4 3922.06 242.279   3
  -1  -5   4 3728.00 249.459   1
  -5  -1  -4 3788.59 249.014   1
   1   5   4 4032.14 245.433   1
   5   3   4 325.315 29.6095   1
  -3  -5  -4 330.601 21.2823   3
  -5   3  -4 298.967 29.7743   1
   3   5  -4 302.918 29.3416   1
   5  -3  -4 355.092 23.4679   5
   3  -5   4 299.242 30.6023   1
  -5  -3   4 328.779 23.9710   3
   3   5  -4 316.818 21.6065   5
  -3   5   4 322.884 22.3297   3
  -5  -3   4 317.281 29.5702   1
  -3   5  -4 311.231 29.8867   1
  -3  -5   4 320.760 30.7680   1
  -5   3   4 344.540 23.4735   3
   3  -5  -4 332.592 23.3615   5
  -5  -3  -4 337.039 32.5122   1
   5  -3   4 380.819 33.9514   1
  -3  -5   4 349.279 24.1740   3
   5   3  -4 337.784 22.5099   5
   5   3  -4 238.551 31.1651   1
  -5   5   4 5017.15 334.693   3
   5   5   4 5103.93 342.760   1
   5   5  -4 5135.84 343.729   1
   5  -5   4 4822.29 344.038   1
   5  -5   4 4624.10 332.313   5
   5   5   4 5154.30 345.140   1
  -5  -5   4 6843.87 354.580   1
  -5   5  -4 5395.96 344.853   1
  -5  -5   4 5263.61 336.038   3
   6   0   4 8047.69 528.218   1
   0  -6   4 7686.40 529.037   1
   0   6   4 8472.32 523.066   1
   0   6  -4 9999.99 534.913   1
   6   0  -4 7774.54 523.353   1
  -6   0  -4 7602.48 531.613   1
   0   6   4 7799.05 523.004   1
   6   2   4 3572.08 193.056   1
   2   6  -4 2417.89 176.134   5
  -2   6   4 2597.83 176.728   3
   2  -6   4 2842.41 179.673   3
  -6  -2   4 2720.65 185.027   1
   2   6  -4 3455.80 193.203   1
   6  -2  -4 2691.72 178.487   1
   6  -2  -4 2656.62 178.350   1
  -6   2  -4 2790.94 187.343   1
  -6  -2   4 2731.51 179.520   3
  -2   6  -4 2725.08 186.651   1
   2   6   4 2823.15 183.638   1
  -2  -6   4 2923.39 179.773   3
  -6  -2  -4 2682.18 187.392   1
  -2  -6   4 2698.89 187.845   1
   2   6   4 2446.90 184.377   1
  -6   2   4 2692.64 179.113   3
   6  -2   4 2755.00 186.901   1
   6   2  -4 2729.75 184.179   1
   6  -4  -4 1825.34 115.358   5
   4   6  -4 2359.84 132.870   1
  -4   6   4 1741.38 114.072   3
  -6  -4   4 1714.02 115.999   3
  -6   4  -4 1864.35 125.498   1
  -6  -4   4 1602.80 124.746   1
   4   6  -4 1689.88 113.279   5
   4  -6   4 1758.44 125.365   1
  -6  -4  -4 1590.79 114.499   3
  -6   4   4 1840.43 115.447   3
  -4  -6   4 1676.78 124.959   1
  -4  -6   4 1821.93 116.139   3
  -4   6  -4 1744.34 124.168   1
   6  -4   4 1717.71 124.017   1
   4   6   4 1795.10 124.892   1
   4  -6  -4 1831.58 115.414   5
   6  -4   4 1605.67 113.253   5
   6   4  -4 1762.69 114.085   5
  -6  -6  -4 1421.19 100.593   3
   6  -6  -4 1567.46 103.118   6
  -6  -6   4 1633.59 105.576   4
  -6  -6  -4 1475.54 101.538   2
  -6  -6   4 1630.45 104.081   3
   6   6   4 1580.91 105.708   4
  -6   6   4 1636.54 102.705   3
   6  -6  -4 1678.64 103.386   5
   6  -6   4 1473.39 101.033   2
   6   6  -4 1598.55 101.371   5
  -1   7   4 1761.09 116.712   1
   1   7  -4 1571.68 124.106   1
  -7   1  -4 1765.04 126.615   1
  -7  -1   4 1689.31 116.919   3
   1  -7   4 1714.77 126.229   1
   7   1   4 1698.44 124.449   1
   1  -7   4 1816.91 117.147   3
   7  -1  -4 1747.69 115.872   5
   7  -1  -4 1712.15 118.336   1
   1  -7  -4 1713.03 116.109   5
  -1  -7   4 1765.34 117.092   3
   7   1  -4 1681.23 115.535   5
   7  -1   4 2300.75 133.235   1
  -1  -7   4 1642.85 125.902   1
   1   7   4 1728.57 120.903   1
  -1   7  -4 2379.80 135.123   1
  -7   1   4 1806.45 117.008   3
   3   7  -4 91.8190 7.13317   5
  -3   7   4 98.3615 7.45860   3
   7   3   4 89.6933 18.2913   1
  -7  -3   4 95.1100 10.0755   3
   3  -7   4 87.4046 20.4833   1
   7  -3  -4 101.427 9.32213   5
  -7   3  -4 125.251 22.0160   1
   3   7  -4 89.4096 18.4452   1
  -3   7  -4 88.9223 19.3868   1
  -7  -3  -4 84.8528 21.2416   1
   3   7   4 85.3835 17.2092   1
   7  -3   4 141.912 30.9406   1
  -3  -7   4 98.7718 9.99379   3
  -3  -7   4 77.9314 20.7321   1
  -7   3   4 109.412 10.0952   3
   7   3  -4 103.172 8.74939   5
   3  -7  -4 109.791 9.63504   5
   5  -7   4 1464.93 97.1616   2
   7  -5  -4 1550.18 98.7887   6
   5   7  -4 1435.73 96.3112   5
  -5  -7  -4 1302.01 99.2480   2
  -7  -5   4 1529.42 100.710   4
   7  -5  -4 1566.11 98.4592   5
   7   5   4 1549.12 101.019   4
   7  -5   4 1235.14 98.0958   2
  -5  -7   4 1563.60 99.3091   3
   5  -7  -4 1479.53 98.2095   5
   7   5  -4 1543.90 96.8883   5
  -7  -5  -4 1392.55 96.7660   2
   7  -5   4 1383.48 95.7836   5
  -7  -5  -4 1566.58 101.073   4
  -5  -7   4 1395.61 111.395   1
  -7   5   4 1592.67 98.6069   3
   5  -7  -4 1481.50 98.2650   6
  -5  -7   4 1787.27 104.546   4
   5   7   4 1504.04 100.788   4
  -7   7   4 819.602 52.2749   3
   7  -7   4 736.177 49.6848   2
  -7  -7  -4 815.183 54.9791   4
   7   7   4 763.766 54.7320   4
  -7  -7   4 796.118 53.6376   3
   7   7  -4 734.043 50.2156   5
   7  -7  -4 777.323 52.2259   6
  -7  -7   4 621.852 53.5839   2
  -7  -7  -4 708.481 50.3841   2
  -7  -7   4 766.880 54.5208   4
   0  -8   4 60.8172 18.9348   1
   8   0  -4 61.9913 6.65909   5
  -8   0   4 70.0002 7.96075   3
   0   8  -4 60.0904 16.2012   1
   0  -8   4 60.6478 6.35241   2
   0   8   4 58.0764 12.5085   1
   0  -8   4 63.2915 7.78896   3
  -8   0  -4 58.2028 16.3780   1
   8  -2  -4 71.3514 7.64822   6
   8   2   4 85.0318 21.9441   1
   2  -8   4 36.9214 12.9404   1
   2  -8   4 70.9205 6.62056   2
   8  -2  -4 83.1120 7.99963   5
   8   2   4 77.1085 9.23598   4
   2   8  -4 76.3093 19.7858   1
  -8   2  -4 81.0381 23.8491   1
  -2   8  -4 92.6744 24.3678   1
  -8   2   4 72.5215 8.48053   3
  -2  -8   4 69.5650 26.6821   1
  -2  -8   4 71.6645 9.05751   4
   8  -2   4 70.9826 6.54281   2
   8   2  -4 78.6072 7.50052   5
   8  -2   4 78.4291 20.4340   1
  -2  -8   4 81.8721 9.10584   3
  -8  -2  -4 100.036 23.3460   1
  -2  -8   4 65.9802 7.01093   2
   8   2  -4 72.4550 18.8931   1
   2   8   4 83.0482 17.7251   1
   2  -8  -4 79.5619 8.02198   5
  -4   8   4 199.794 14.4945   3
   4  -8   4 194.004 14.9801   2
  -8  -4   4 203.533 17.7903   3
   8  -4  -4 223.710 17.0405   5
   4   8  -4 189.889 14.2901   5
  -4  -8  -4 195.793 15.5322   2
  -8  -4   4 205.415 18.6127   4
   8  -4  -4 206.490 16.7303   6
   8   4   4 173.455 51.5110   1
   8   4   4 218.674 19.0262   4
   4   8  -4 233.854 33.2699   1
   8  -4   4 202.683 15.3293   5
  -4  -8   4 221.855 17.9394   3
   8   4  -4 216.042 15.9463   5
  -4  -8   4 204.982 18.5263   4
  -8  -4  -4 225.019 16.6443   2
  -4  -8   4 190.429 15.3178   2
  -8   4   4 214.919 18.1389   3
   4  -8  -4 224.975 17.1364   5
  -8  -4  -4 209.706 18.9303   4
   8  -4   4 189.882 14.8901   2
  -4  -8   4 191.973 35.3828   1
   4   8   4 187.799 21.4729   4
   8  -6  -4 280.685 21.4632   5
   8  -6  -4 278.130 21.0542   6
  -8  -6   4 256.703 22.0786   3
   6   8  -4 253.755 18.8994   5
  -8  -6   4 267.273 23.0590   4
  -8  -6   4 245.227 19.6344   2
  -6  -8  -4 255.511 19.3981   2
   6  -8   4 259.664 18.8149   2
   8   6   4 278.036 23.4388   4
  -6   8   4 286.784 20.4898   3
  -6  -8   4 279.522 22.3109   3
  -8  -6  -4 238.186 19.4070   2
   6   8   4 264.217 23.0808   4
  -6  -8   4 252.258 19.4564   2
   8  -6   4 252.983 18.7095   2
   8   6  -4 268.560 19.6949   5
  -8   6   4 278.468 21.7212   3
  -6  -8   4 264.210 22.9115   4
  -8  -6  -4 279.535 23.5489   4
  -8  -8  -4 47.2902 7.86234   4
   8   8   4 45.8299 11.8564   4
  -8   8   4 47.1006 9.18736   3
  -8  -8   4 39.9347 8.75416   4
   8   8  -4 49.9333 6.32895   5
  -8  -8  -4 45.2748 6.34869   2
  -8  -8   4 47.5188 9.80515   3
  -8  -8   4 38.5367 5.22227   2
   8  -8  -4 43.7824 6.78942   5
   9   1   4 588.118 41.6652   4
   1  -9   4 519.786 37.6318   2
  -1  -9  -4 537.493 37.2400   2
   1  -9   4 568.026 40.9523   4
   9  -1  -4 583.583 39.3174   5
   9  -1  -4 579.187 40.6525   6
  -9  -1   4 583.015 40.9953   3
  -9   1   4 571.297 40.7713   3
   9  -1   4 556.364 40.7814   4
  -1  -9   4 531.464 37.7764   2
  -1  -9   4 565.478 40.5101   3
   9  -1   4 523.296 37.6473   2
  -9  -1  -4 586.998 41.4958   2
   9   1  -4 539.452 38.7978   6
   9   1  -4 581.304 39.0505   5
  -3  -9  -4 45.2096 4.88946   2
  -9  -3   4 49.0874 7.69986   4
   3  -9   4 43.5691 4.88435   2
   9  -3  -4 44.6808 6.01845   6
   9   3   4 45.4362 7.33367   4
   3  -9   4 42.6038 6.50852   4
   9  -3  -4 52.3069 6.44428   5
  -9  -3   4 46.5335 7.56591   3
   3  -9  -4 46.4135 6.31012   5
  -3  -9   4 52.1294 7.64300   4
   9   3  -4 42.5569 5.54970   6
   9   3  -4 44.3719 5.76968   5
   9  -3   4 46.8233 5.60367   5
  -9  -3  -4 48.9866 7.71210   4
  -3  -9   4 43.9212 5.13636   2
   9  -3   4 46.1657 4.90978   2
   3   9   4 42.3221 7.24978   4
   9  -3   4 58.8165 7.28314   4
  -9   3   4 51.4003 7.77865   3
  -9  -3  -4 44.4447 5.31762   2
   5  -9   4 15.8493 2.67954   2
   9  -5  -4 17.2166 3.75165   6
  -9  -5   4 13.5975 4.95598   3
  -5  -9  -4 17.0038 3.02659   2
   9   5   4 17.4782 4.84253   4
   9  -5  -4 30.0163 5.08707   5
  -9  -5   4 15.3395 4.43877   4
  -5  -9   4 15.4170 4.43528   4
   5   9   4 15.7163 4.72600   4
  -5  -9   4 15.8981 3.09374   2
  -9   5   4 14.4855 5.11181   3
   9   5  -4 19.3765 4.39432   5
   9  -5   4 10.1603 3.12168   5
  -5  -9   4 13.4881 4.80216   3
   9  -5   4 12.8736 4.32452   4
  -9  -5  -4 17.0503 4.70303   4
  -9  -5  -4 16.2067 3.23293   2
   5  -9  -4 20.0592 5.19793   5
   9  -5   4 15.7856 2.71669   2
   9  -7  -4 291.185 22.4568   6
  -7  -9  -4 270.514 20.5586   2
  -9  -7   4 272.276 20.6400   2
  -9  -7   4 282.270 24.5150   4
  -7  -9  -4 276.032 23.4417   4
   9   7   4 297.724 25.2575   4
   9  -7  -4 287.693 22.7300   5
  -9  -7   4 201.634 24.1457   3
   7   9  -4 265.851 20.1483   5
   9   7  -4 273.358 20.7331   5
  -9  -7  -4 277.242 26.5326   4
  -9   7   4 290.811 24.0804   3
   9  -7   4 304.318 20.4813   2
  -7  -9   4 267.648 24.2107   3
  -7  -9   4 274.285 24.2087   4
   9  -7   4 256.412 21.1152   6
   7  -9  -4 274.638 22.4345   5
  -7  -9   4 258.995 20.3721   2
  -9  -9   4 17.8239 3.58922   2
  -9  -9  -4 22.2470 5.64735   4
   9  -9   4 21.5176 3.18796   2
  -9  -9   4 17.7077 5.17376   4
   9   9   4 13.7752 5.16258   4
  -9  -9  -4 16.7089 3.64575   2
   9  -9  -4 20.3725 5.83586   5
   9   9  -4 13.2537 4.39261   5
 -10   0   4 2769.06 184.009   3
  10   0   4 2893.51 184.151   4
  10   0  -4 3024.98 182.200   5
   0 -10   4 2609.63 180.156   2
   0 -10   4 2934.63 184.265   4
 -10   0  -4 2690.41 181.275   2
  10   0  -4 2765.83 181.605   6
  10   2   4 149.640 14.9871   4
  10  -2  -4 159.694 13.5180   5
 -10  -2   4 139.334 14.7671   3
 -10  -2   4 141.266 14.9153   4
   2 -10   4 149.446 14.1682   4
   2 -10   4 146.413 11.6508   2
  10  -2  -4 154.218 13.1210   6
  -2 -10  -4 145.616 11.4245   2
  10   2  -4 144.597 12.8450   5
  -2 -10   4 143.840 11.8487   2
  -2 -10   4 144.483 14.6913   3
 -10   2   4 147.095 14.9833   3
  10  -2   4 146.862 11.6490   2
   2  10   4 131.750 14.6070   4
  -2 -10   4 147.286 14.8418   4
  10  -2   4 152.848 14.2123   4
  10   2  -4 142.580 12.5637   6
 -10  -2  -4 132.642 12.0981   2
 -10  -2  -4 152.038 15.5689   4
 -10  -4   4 284.594 24.4596   4
  -4 -10  -4 282.135 20.3876   2
  10  -4  -4 286.278 22.0844   6
 -10  -4   4 280.075 24.2033   3
  10  -4  -4 300.806 22.5437   5
   4 -10   4 269.573 19.9322   2
  10   4   4 285.748 24.2362   4
   4  10   4 273.635 24.1619   4
  -4 -10   4 271.463 20.5312   2
  10  -4   4 268.495 19.9037   2
 -10  -4  -4 292.500 24.9474   4
  10   4  -4 288.610 21.5065   5
  10  -4   4 269.328 24.7268   4
   4 -10  -4 284.599 22.4081   5
  -4 -10   4 279.900 24.0466   3
 -10   4   4 281.939 24.1081   3
  10  -4   4 272.993 21.0036   5
  10   4  -4 266.155 21.0376   6
 -10  -4  -4 256.102 20.7047   2
  -4 -10   4 295.346 24.3016   4
  -6 -10  -4 1278.28 84.6184   2
 -10  -6   4 1331.68 89.6829   4
 -10  -6   4 1205.60 84.9925   2
  10  -6  -4 1339.72 86.6409   6
   6 -10   4 1245.81 83.6779   2
 -10  -6   4 1182.04 88.2948   3
  10  -6  -4 1317.87 87.0932   5
  10   6   4 1366.17 89.9201   4
 -10  -6  -4 1252.73 84.9678   2
  -6 -10   4 1211.77 88.2806   3
  10   6  -4 1313.87 85.4706   5
  10  -6   4 1274.83 85.8652   6
 -10  -6  -4 1363.31 90.3710   4
   6 -10  -4 1328.00 87.0299   5
  -6 -10   4 1321.52 89.3903   4
  -6 -10   4 1309.05 85.6403   2
   6  10   4 1279.24 91.4790   4
  10  -6   4 1245.16 83.6672   2
   8 -10   4 177.116 13.5965   2
  10  -8  -4 181.095 16.9791   5
 -10  -8   4 189.320 18.8051   4
  -8 -10  -4 172.790 14.7338   2
  10   8   4 214.037 19.8058   4
  10  -8  -4 179.072 16.3340   6
  -8 -10  -4 150.529 16.3773   4
 -10  -8   4 170.847 14.7367   2
  -8 -10   4 184.362 18.6201   4
  10  -8   4 187.030 13.7731   2
  10  -8   4 174.488 15.3756   6
  -8 -10   4 174.957 14.6732   2
 -10  -8  -4 185.622 18.8282   4
   8  10   4 186.846 19.0887   4
  10   8  -4 190.609 15.7910   5
   8 -10  -4 183.136 17.0705   5
 -10  -8  -4 178.251 15.0206   2
  10 -10   4 86.7820 7.33808   2
 -10 -10  -4 73.6091 10.2093   4
 -10 -10  -4 80.9371 8.56581   2
 -10 -10   4 85.7433 11.6606   4
 -10 -10   4 79.2361 8.33387   2
  10 -10  -4 87.6316 11.2608   5
 -11  -1   4 1717.15 113.950   4
   1 -11   4 1589.89 109.153   2
  11   1   4 1707.02 112.958   4
  -1 -11  -4 1646.83 108.272   2
   1 -11   4 1715.05 112.069   4
  11  -1  -4 1678.30 110.662   6
  11  -1  -4 1756.44 111.215   5
 -11   1  -4 1629.09 110.027   2
   1  11   4 1716.35 114.480   4
  -1 -11   4 1759.00 113.253   4
   1 -11  -4 1560.94 107.286   2
 -11  -1  -4 1570.03 109.729   2
  11   1  -4 1747.92 110.972   5
 -11   1   4 1857.65 119.913   3
  11   1  -4 1703.76 110.475   6
  11  -1   4 1711.30 112.339   4
  -1 -11   4 1554.37 109.371   2
 -11  -3   4 53.6196 8.43425   4
 -11  -3   4 48.8951 9.94303   3
  -3 -11  -4 49.6712 7.38032   2
   3 -11   4 47.0871 5.46222   2
  11  -3  -4 53.1414 7.24020   5
  11  -3  -4 56.1519 7.05683   6
  11   3  -4 49.2851 6.33596   6
   3  11   4 48.9724 8.22381   4
  -3 -11   4 52.8608 8.28360   4
  11  -3   4 46.8037 6.89801   4
  11  -3   4 51.0102 6.82049   5
  -3 -11   4 54.1992 10.6936   3
  11  -3   4 50.8068 5.54637   2
 -11  -3  -4 46.5077 6.01123   2
  11   3  -4 48.0136 6.66847   5
 -11   3   4 48.7189 10.1967   3
  -3 -11   4 51.2775 7.43909   2
 -11  -3  -4 55.6740 8.98903   4
 -11  -5   4 1508.68 100.983   4
  11  -5  -4 1575.40 98.5603   5
  -5 -11  -4 1475.50 95.6686   2
   5 -11   4 1448.20 94.8880   2
  11  -5  -4 1483.10 97.6535   6
  11   5   4 1584.28 101.093   4
  11   5  -4 1449.81 96.1657   6
  11  -5   4 1449.91 94.9293   2
 -11   5   4 1313.60 103.655   3
   5  11   4 1500.74 100.928   4
  -5 -11   4 1452.28 100.165   4
  11   5  -4 1545.63 97.2147   5
 -11  -5  -4 1517.39 101.742   4
 -11  -5  -4 1440.91 96.2420   2
  -5 -11   4 1421.60 99.8540   3
  -5 -11   4 1411.06 95.6239   2
  11  -5   4 1250.32 100.310   5
   7 -11   4 479.491 32.8619   2
  11   7   4 515.887 39.2995   4
 -11  -7   4 450.588 34.0383   2
  11  -7  -4 479.824 35.8288   6
  -7 -11  -4 486.548 34.1060   2
  11  -7  -4 485.510 36.5924   5
 -11  -7   4 499.566 38.9369   4
  -7 -11   4 465.655 33.9205   2
  11  -7   4 482.765 32.9503   2
  11   7  -4 491.747 35.0972   5
 -11  -7  -4 505.420 39.4062   4
  11  -7   4 464.493 35.0589   6
 -11  -7  -4 451.912 34.2245   2
   7 -11  -4 483.460 36.4668   5
  -7 -11   4 488.701 38.4594   4
   7  11   4 505.452 39.1530   4
  11  -9  -4 49.8511 8.32738   5
 -11  -9   4 49.0354 6.03199   2
   9 -11   4 47.6129 4.90779   2
  11   9   4 49.9255 8.77651   4
 -11  -9   4 50.0037 8.71642   4
  -9 -11  -4 33.4034 6.44119   4
  -9 -11  -4 41.1219 5.84923   2
  11  -9  -4 49.9324 7.24042   6
  -9 -11   4 47.4419 6.02305   2
 -11  -9  -4 47.8345 6.25993   2
  11  -9   4 45.4491 4.92059   2
   9 -11  -4 44.0406 7.91934   5
  11   9  -4 44.4463 7.47099   5
 -11  -9  -4 50.2257 8.65401   4
  -9 -11   4 47.2291 8.50190   4
  11 -11  -4 1128.52 94.3334   5
 -11 -11   4 1552.40 91.0220   2
 -11 -11  -4 1567.28 91.3803   2
 -11 -11   4 1659.71 97.0135   4
 -11 -11  -4 969.861 91.1870   4
  12   0   4 1119.98 85.2318   4
  12   0  -4 1230.87 81.9109   6
   0 -12   4 1211.06 82.9539   4
 -12   0   4 1285.67 85.4337   4
  12   0  -4 1327.21 82.8397   5
   0 -12  -4 1245.35 78.9393   2
 -12   0  -4 1158.34 81.0962   2
   0 -12   4 1214.71 80.2697   2
 -12  -2   4 168.020 17.1648   4
   2 -12   4 157.653 13.0756   2
  12  -2  -4 165.852 14.8284   6
  12   2   4 170.035 16.4975   4
  -2 -12  -4 180.716 13.0033   2
  12  -2  -4 172.092 15.4634   5
  12  -2   4 148.543 14.7029   4
  -2 -12   4 171.804 16.6937   4
 -12  -2  -4 167.305 17.7358   4
 -12  -2  -4 159.605 15.0368   2
  12   2  -4 172.965 15.1443   5
  -2 -12   4 161.115 13.3913   2
  12   2  -4 167.342 14.4569   6
  12  -2   4 168.964 15.0484   5
  12  -4  -4 593.899 42.5517   6
  12  -4  -4 605.718 43.2384   5
  -4 -12  -4 595.209 40.4453   2
   4 -12   4 575.013 39.9923   2
 -12  -4   4 601.346 45.6376   4
  12   4   4 638.153 45.4074   4
  12  -4   4 549.834 41.6294   5
 -12  -4  -4 575.271 41.3121   2
 -12  -4  -4 609.922 46.5214   4
  -4 -12   4 603.737 44.9820   4
  12   4  -4 587.878 41.4360   6
  -4 -12   4 560.062 40.5638   2
  12   4  -4 604.958 42.4074   5
  12  -6  -4 637.365 45.5935   6
  12   6   4 665.526 48.6311   4
  -6 -12  -4 634.528 43.6901   2
  12  -6  -4 741.018 49.6646   5
   6 -12   4 609.189 42.5877   2
 -12  -6   4 624.218 48.5932   4
  12  -6   4 653.974 45.3792   6
 -12  -6  -4 649.993 49.5004   4
  12   6  -4 572.557 43.5860   6
  12   6  -4 650.890 45.4588   5
 -12  -6  -4 610.503 44.2002   2
  -6 -12   4 624.838 43.7239   2
  -6 -12   4 651.486 48.3394   4
  12  -6   4 621.896 42.7308   2
  12  -8  -4 38.2838 6.68401   6
  12  -8  -4 36.4751 7.38854   5
  -8 -12  -4 45.3825 6.17912   2
 -12  -8   4 36.8418 9.51785   4
   8 -12   4 43.2634 5.64445   2
 -12  -8   4 22.8273 6.17720   2
 -12  -8  -4 49.0233 7.91280   2
  -8 -12   4 34.0493 8.29910   4
  12   8  -4 36.8292 6.99517   5
  12  -8   4 34.1322 7.43140   6
  -8 -12   4 52.0460 8.83863   2
 -12  -8  -4 41.5837 9.67692   4
 -10 -12  -4 687.727 45.1628   2
 -12 -10   4 661.820 44.8682   2
 -12 -10   4 665.144 49.6266   4
  10 -12   4 690.131 43.0774   2
  12 -10  -4 644.241 48.2396   5
 -10 -12   4 672.911 44.9255   2
  10 -12  -4 611.319 47.3977   5
 -12 -10  -4 585.791 47.6661   4
 -12 -10  -4 669.645 45.3143   2
 -10 -12   4 640.002 48.9810   4
 -12 -12   4 832.659 56.6573   4
 -12 -12  -4 855.933 52.8783   2
 -12 -12   4 646.174 53.7022   2
  13  -1  -4 385.817 29.7481   5
  13   1   4 396.209 30.5148   4
  13  -1  -4 387.350 29.0941   6
 -13  -1   4 389.330 31.9833   4
  -1 -13  -4 387.454 26.2451   2
   1 -13   4 413.633 27.5319   2
  -1 -13   4 380.334 27.4234   2
  -1 -13   4 348.516 29.3451   4
  13  -1   4 354.623 28.9425   4
 -13   1   4 382.380 31.6224   4
  13   1  -4 395.493 29.7329   5
 -13  -1  -4 389.317 28.4197   2
  13  -1   4 389.505 29.4285   5
 -13  -1  -4 405.692 33.1282   4
  13   1  -4 380.837 28.8215   6
  13  -3  -4 34.8315 7.61390   5
 -13  -3   4 41.8579 7.68820   4
  -3 -13  -4 41.2299 4.86620   2
  13   3   4 38.4590 6.97034   4
   3 -13   4 38.2052 4.80463   2
  13  -3  -4 41.9504 6.27629   6
  13   3  -4 39.4243 6.61891   5
  13   3  -4 40.9307 5.79039   6
  -3 -13   4 43.7579 5.40448   2
 -13  -3  -4 43.3727 8.51000   4
  13  -3   4 45.0487 7.31034   5
  -3 -13   4 39.4445 7.19488   4
 -13  -3  -4 40.6644 5.75875   2
  13  -5  -4 119.119 11.9845   6
 -13  -5   4 117.123 14.1039   4
  13   5   4 122.277 13.8317   4
  13  -5  -4 113.424 12.8270   5
   5 -13   4 119.015 9.82824   2
  -5 -13  -4 119.842 10.3915   2
  -5 -13   4 109.694 10.4131   2
  13  -5   4 120.792 11.9785   6
 -13  -5  -4 120.878 14.8511   4
 -13  -5  -4 109.081 10.9550   2
  13   5  -4 111.853 10.7822   6
  13   5  -4 113.217 12.0293   5
  -5 -13   4 120.210 13.6626   4
  -7 -13  -4 33.9382 4.95989   2
 -13  -7   4 35.3349 7.54789   4
  13  -7  -4 30.5714 7.09645   5
   7 -13   4 38.3318 4.33369   2
  13  -7  -4 36.9871 6.08899   6
  13   7  -4 48.5506 7.67965   5
  -7 -13   4 37.3136 5.23084   2
 -13  -7  -4 43.8467 8.30173   4
  13  -7   4 39.3384 5.90479   6
 -13  -7  -4 36.8036 5.50212   2
  -7 -13   4 35.5554 7.23924   4
  -9 -13  -4 82.0080 8.19197   2
  13  -9  -4 76.8881 11.7090   5
 -13  -9   4 83.5677 11.1791   4
 -13  -9   4 82.8753 8.35957   2
   9 -13   4 82.7149 6.68383   2
 -13  -9  -4 82.6973 8.57248   2
  -9 -13   4 78.5947 8.11010   2
  -9 -13   4 71.8338 10.3587   4
 -13  -9  -4 77.7193 10.6736   4
 -11 -13  -4 429.407 28.5625   2
 -13 -11   4 437.875 28.6578   2
 -13 -11   4 367.185 31.5868   4
 -11 -13   4 341.189 30.8428   4
 -11 -13   4 391.069 28.2649   2
 -13 -11  -4 430.146 28.7815   2
 -13 -13   4 84.5265 10.0410   4
 -13 -13  -4 112.942 8.83443   2
 -13 -13   4 102.592 8.57681   2
  14   0   4 36.6173 6.79501   5
 -14   0  -4 29.4866 5.50380   2
 -14   0   4 35.9107 7.17581   4
  14   0  -4 32.6185 6.60091   5
  14   0  -4 37.0023 5.76938   6
   0 -14   4 38.5672 4.90853   2
 -14   0  -4 36.9214 7.74623   4
 -14  -2   4 12.3238 4.38596   4
  14  -2  -4 7.51676 2.88876   6
  14  -2  -4 9.81005 4.47352   5
   2 -14   4 9.72982 2.71131   2
  -2 -14  -4 10.0153 2.38395   2
 -14  -2  -4 12.8658 4.89115   4
  -2 -14   4 10.7217 3.96251   4
  14   2  -4 10.6430 3.26637   6
  14  -2   4 6.66292 4.73534   5
  14   2  -4 11.8309 5.03061   5
 -14  -2  -4 14.1332 4.11008   2
  -2 -14   4 10.6295 3.14125   2
  14  -4  -4 8.70060 4.67384   5
 -14  -4   4 13.5997 6.82292   4
  14  -4  -4 8.13587 4.78138   6
  14   4  -4 7.91602 4.26840   5
 -14  -4  -4 7.29113 3.02281   2
  -4 -14   4 13.7623 7.48223   4
  14  -4   4 12.0616 4.69832   6
 -14  -4  -4 10.1777 6.48949   4
  14   4  -4 8.70161 3.13458   6
 -14  -6   4 30.0169 6.90577   4
   6 -14   4 31.2883 3.81014   2
  14  -6  -4 35.2258 7.56844   5
  -6 -14  -4 27.6211 4.27765   2
  14  -6  -4 30.4632 5.41611   6
 -14  -6  -4 27.3684 4.83075   2
  -6 -14   4 30.5572 4.59294   2
  14   6  -4 21.8493 4.16439   6
  14  -6   4 29.5057 5.42042   6
  -6 -14   4 28.4113 6.14321   4
  14   6  -4 28.5116 7.78860   5
 -14  -6  -4 28.3826 7.00898   4
 -14  -8   4 2.87536 2.97239   4
  14  -8  -4 1.81492 1.78452   6
   8 -14   4 3.21445 1.34165   2
  -8 -14  -4 2.19876 1.90564   2
  -8 -14   4 6.81398 2.82665   2
  14  -8   4 0.41573 1.45559   6
 -14  -8  -4 3.49618 2.23459   2
 -14  -8  -4 1.55102 2.64866   4
  -8 -14   4 3.80989 2.97783   4
 -14 -10   4 14.0408 3.57242   2
 -10 -14  -4 13.6746 3.15320   2
 -14 -10   4 11.6730 4.81417   4
 -14 -10  -4 11.9560 3.30492   2
 -10 -14   4 13.1170 3.20061   2
 -14 -10  -4 10.1479 4.03567   4
 -10 -14   4 13.1419 4.78076   4
 -14 -12   4 7.31286 3.13443   4
 -12 -14  -4 9.69555 2.41427   2
 -14 -12   4 16.3575 3.49459   2
 -12 -14   4 8.67289 3.06088   4
 -12 -14   4 8.94721 2.44689   2
 -14 -12  -4 9.48064 2.48588   2
 -14 -14   4 15.9209 2.81551   4
 -14 -14   4 17.5911 2.63507   2
 -14 -14  -4 19.3162 2.44127   2
   1 -15   4 66.1514 6.65635   2
  15  -1  -4 61.7155 7.88482   6
 -15  -1   4 67.2952 9.71953   4
  15  -1  -4 60.9203 9.01016   5
 -15   1  -4 66.0624 10.2224   4
  15   1   4 85.3190 10.4725   5
  -1 -15   4 59.9253 6.61775   2
 -15  -1  -4 50.6517 7.23154   2
  15  -1   4 46.7825 9.37183   5
 -15   1   4 66.0933 9.29320   4
 -15  -1  -4 65.4925 10.3392   4
  15   1  -4 65.5037 7.86981   6
  15   1  -4 61.4831 9.03847   5
  15   3   4 12.3778 5.14693   5
  -3 -15  -4 12.6014 2.50415   2
  15  -3  -4 12.8804 5.79658   5
 -15  -3   4 11.6928 5.21756   4
 -15   3  -4 12.7992 4.82983   4
  15  -3  -4 11.9515 3.63677   6
   3 -15   4 13.2469 2.77398   2
  15   3  -4 12.6155 3.44503   6
  -3 -15   4 13.1074 3.15283   2
 -15  -3  -4 14.3120 5.32990   4
  15   3  -4 11.8017 4.96815   5
 -15  -3  -4 10.4048 3.56304   2
  15  -3   4 7.77625 2.97842   6
  -5 -15  -4 282.906 20.3198   2
 -15  -5   4 300.413 25.7574   4
  15  -5  -4 298.251 22.8802   6
   5 -15   4 301.885 19.9706   2
  15  -5  -4 260.329 23.6930   5
  15   5  -4 275.303 21.3439   6
 -15  -5  -4 274.377 21.5480   2
  -5 -15   4 208.499 21.2974   4
  -5 -15   4 292.544 21.0643   2
  15   5  -4 262.666 23.6030   5
 -15  -5  -4 287.569 26.1033   4
  15  -5   4 336.569 23.3862   6
  15  -7  -4 175.934 15.1902   6
   7 -15   4 178.728 12.0608   2
  -7 -15  -4 183.078 13.5011   2
 -15  -7   4 176.701 17.6377   4
  -7 -15   4 180.574 13.7915   2
 -15  -7  -4 176.453 17.7193   4
  15  -7   4 158.063 14.3444   6
 -15  -7  -4 175.631 14.2596   2
  -7 -15   4 113.862 14.4325   4
 -15  -9   4 141.659 14.6513   4
  -9 -15  -4 145.228 11.2294   2
  -9 -15   4 160.212 13.1833   2
 -15  -9  -4 97.8697 13.0257   4
  -9 -15   4 121.239 11.9798   4
 -15  -9  -4 140.265 11.6203   2
 -15 -11   4 93.5794 8.42206   2
 -15 -11   4 102.956 10.5148   4
 -15  11  -4 82.8201 9.35110   4
  15  11   4 74.4389 7.61843   6
 -11 -15  -4 116.513 8.24790   2
 -11 -15   4 109.607 8.20240   2
 -15 -11  -4 109.679 8.46673   2
 -11 -15   4 58.7342 7.84368   4
 -13 -15  -4 50.1153 4.54599   2
 -13 -15   4 53.1640 4.65693   2
 -15 -13  -4 54.5634 4.80233   2
  16   0  -4 569.202 47.1965   5
 -16   0  -4 643.678 49.3596   4
 -16   0   4 668.719 48.3660   4
   0 -16   4 645.513 43.4431   2
  16   0  -4 645.416 45.3299   6
  16   0   4 681.723 46.1918   6
  16  -2  -4 115.340 11.4600   6
   2 -16   4 110.002 9.39213   2
 -16   2  -4 110.490 13.6333   4
 -16  -2   4 118.438 13.5221   4
 -16  -2  -4 112.486 13.0006   2
 -16  -2  -4 109.242 13.9037   4
  16  -2   4 119.348 11.8155   6
  -2 -16   4 110.623 9.89848   2
  16   2  -4 110.374 10.8627   6
  16  -4  -4 250.414 20.2464   6
   4 -16   4 253.235 17.6077   2
 -16   4  -4 239.192 22.4545   4
  -4 -16  -4 242.269 17.2039   2
 -16  -4   4 265.221 23.1020   4
  -4 -16   4 250.350 18.5522   2
 -16  -4  -4 244.975 23.2688   4
  16   4  -4 238.328 19.1956   6
  16  -4   4 263.027 20.5117   6
 -16  -4  -4 230.068 21.1794   2
   6 -16   4 617.542 42.4888   2
  16  -6  -4 664.000 45.1878   6
 -16   6  -4 568.518 49.2897   4
 -16  -6   4 633.238 47.6943   4
  -6 -16  -4 665.520 42.5393   2
  -6 -16   4 666.013 43.3730   2
 -16  -6  -4 630.148 43.8123   2
 -16  -6  -4 673.408 48.5255   4
 -16   8  -4 10.6504 4.08072   4
  -8 -16  -4 9.42219 2.57926   2
 -16  -8   4 7.18706 3.78548   4
 -16  -8  -4 7.96897 2.74707   2
  -8 -16   4 10.7845 2.90753   2
  16  -8   4 3.51268 2.12192   6
 -16  -8  -4 9.64093 3.97122   4
 -16 -10   4 257.313 19.2039   4
 -16  10  -4 192.661 17.3740   4
 -10 -16  -4 244.878 15.6541   2
  16  10   4 151.026 15.3165   6
 -16 -10  -4 186.606 16.4428   4
 -16 -10  -4 249.389 16.3371   2
 -10 -16   4 258.424 16.1239   2
 -12 -16  -4 163.471 10.8471   2
 -16 -12   4 120.382 11.9161   4
 -12 -16   4 175.770 11.3357   2
 -16 -12  -4 162.927 11.2748   2
   1 -17   4 648.493 43.6663   2
 -17  -1   4 653.485 48.4062   4
  17   1   4 669.642 46.2302   6
  17  -1  -4 641.399 45.7693   6
 -17   1  -4 640.645 49.1805   4
  17  -1   4 697.405 46.5172   6
  -1 -17   4 669.059 44.0411   2
 -17  -1  -4 643.047 49.3479   4
 -17   1   4 660.925 47.6379   4
  17   1  -4 653.449 45.5570   6
  17   3   4 11.8728 3.65253   6
  17  -3  -4 10.6190 3.43551   6
 -17   3  -4 7.67803 3.95469   4
 -17  -3   4 8.86348 4.27122   4
   3 -17   4 4.15115 2.17494   2
 -17  -3  -4 4.67024 3.54951   4
  17   3  -4 3.78307 2.01032   6
 -17  -3  -4 4.48309 2.68758   2
  17  -3   4 4.83782 2.54327   6
  -3 -17   4 6.95819 2.47125   2
 -17  -5   4 611.278 40.6468   4
  -5 -17  -4 529.974 33.8242   2
 -17   5  -4 563.528 39.8809   4
   5 -17   4 542.239 33.7048   2
  -5 -17   4 449.056 37.4119   2
 -17  -5  -4 565.550 36.3396   2
  17  -5   4 586.276 37.3845   6
  17   5  -4 346.261 34.7436   6
  -7 -17  -4 232.628 14.5041   2
  17   7   4 196.474 16.0884   6
 -17   7  -4 185.552 17.6902   4
 -17  -7   4 226.795 19.0649   4
  -7 -17   4 244.315 15.6856   2
  17  -7   4 174.536 16.4012   6
 -17  -7  -4 190.852 17.9346   4
 -17  -7  -4 223.468 15.8731   2
  17   9   4 26.9259 3.87251   6
  -9 -17  -4 52.0966 3.93842   2
 -17  -9   4 36.8787 5.72968   4
 -17   9  -4 38.5109 6.13138   4
 -17  -9  -4 50.0564 4.60085   2
 -17  -9  -4 32.2360 4.57649   4
  -9 -17   4 49.1337 4.38272   2
 -17 -11   4 149.637 13.8353   4
 -17 -11  -4 185.980 13.0078   2
 -11 -17   4 218.328 13.0824   2
 -18   0  -4 586.326 43.6192   4
   0 -18   4 639.915 38.8012   2
  18   0   4 630.976 41.1912   6
 -18   0   4 451.579 42.9020   4
  18   0  -4 615.355 40.5968   6
  18   2   4 197.599 15.6352   6
 -18   2  -4 190.515 17.6620   4
  18  -2  -4 193.660 15.4597   6
 -18  -2   4 198.844 17.1491   4
   2 -18   4 189.989 13.0592   2
 -18  -2  -4 161.574 17.1146   4
  18  -2   4 203.616 15.7405   6
  18   2  -4 161.124 14.4161   6
  -2 -18   4 196.809 13.8656   2
  18  -4  -4 111.200 9.61640   6
 -18  -4   4 91.8393 10.5169   4
  18   4   4 107.952 9.38618   6
 -18   4  -4 88.7277 10.5473   4
  18  -4   4 100.098 9.12560   6
 -18  -4  -4 88.4252 10.8013   4
  18   4  -4 72.9048 7.68495   6
  -4 -18   4 111.555 8.23267   2
 -18  -6   4 184.328 15.4071   4
  18   6   4 137.583 12.6100   6
 -18   6  -4 161.629 15.7724   4
  -6 -18   4 182.992 12.2393   2
 -18  -6  -4 193.618 13.5534   2
 -18  -6  -4 127.879 13.9334   4
  18   8   4 2.55459 1.03731   6
 -18  -8   4 5.63910 2.54415   4
 -18  -8  -4 2.27392 1.47249   4
  -8 -18   4 5.70877 1.62173   2
 -18  -8  -4 4.65274 1.84069   2
 -18 -10   4 49.6698 6.94376   4
  19   1   4 32.0129 4.30247   6
 -19   1  -4 21.7049 4.65240   4
 -19  -1   4 27.5273 4.78036   4
  19  -1  -4 27.8986 3.99307   6
 -19  -1  -4 34.5110 5.59325   4
  19  -1   4 28.5819 4.08397   6
  -1 -19   4 29.4432 2.93408   2
  19   1  -4 28.2142 4.24215   6
 -19   3  -4 13.3953 3.98512   4
 -19  -3   4 14.1083 3.29603   4
  19   3   4 12.2565 2.56853   6
  19  -3  -4 14.6889 2.75751   6
 -19  -3  -4 11.7180 3.35279   4
  19  -3   4 8.75503 2.43175   6
  -3 -19   4 13.5972 2.03608   2
 -19   5  -4 39.6827 5.10831   4
  19   5   4 30.4755 3.84351   6
 -19  -5  -4 49.4549 6.84784   4
  19  -5   4 23.4204 3.31954   6
 -19  -7   4 6.02612 1.88536   4
 -19  -7  -4 4.12734 1.80550   4
  20   0   4 41.7014 4.30228   6
 -20   0  -4 41.6824 5.27957   4
 -20   2  -4 23.4388 3.71931   4
  20   2   4 27.7793 3.20656   6
  20  -2   4 21.7463 2.92817   6
 -20  -2  -4 30.7637 4.22293   4
  20   4   4 0.76834 0.70205   6
 -20  -4  -4 2.65705 1.47107   4
   0  -1   5 1835.99 116.974   3
   0  -1  -5 1758.41 115.981   5
   0   1  -5 1743.11 121.403   1
  -1   0  -5 1759.78 121.541   1
   1   0   5 1762.97 121.848   1
   1   0  -5 1930.26 117.662   3
  -1   0   5 1874.43 121.781   1
   1   0   5 1743.85 116.604   3
   0   1   5 1803.06 116.485   3
   0   1   5 1747.62 120.834   1
  -1   0   5 1775.80 116.674   3
   0  -1   5 1799.08 122.373   1
   0  -1  -5 1926.39 117.313   3
   0  -1  -5 1764.46 120.576   1
   1   0  -5 1850.86 115.901   5
  -1   0  -5 1867.76 117.384   3
   1   0  -5 1762.97 120.612   1
   1   2  -5 25.5841 7.44038   1
   1  -2   5 13.6996 5.69426   1
  -1  -2  -5 24.2707 3.66567   3
   1   2  -5 22.8249 2.52636   5
  -2  -1   5 28.2367 3.83839   3
  -2  -1   5 22.9829 6.94794   1
   2  -1  -5 20.7856 5.78726   1
   1  -2   5 27.5138 3.97969   3
   2  -1  -5 22.6977 4.37996   3
   2  -1  -5 22.5375 3.08686   5
  -1   2   5 19.9940 3.07160   3
  -1   2   5 25.4372 6.64060   1
   2   1   5 19.3167 6.38139   1
  -1  -2  -5 22.9858 6.60515   1
   1  -2  -5 20.6032 5.77093   1
  -2   1   5 16.8983 3.07047   3
  -2  -1  -5 21.2164 3.83293   3
   1   2   5 23.6621 6.88794   1
   2   1  -5 11.2266 4.16773   1
  -2  -1  -5 20.7307 6.71130   1
  -1  -2   5 18.0938 6.29235   1
   2  -1   5 25.9287 8.10133   1
   1  -2  -5 27.0800 4.47148   3
   2  -1   5 23.1582 3.60386   3
   2   1  -5 20.5168 2.67923   5
  -2   1   5 23.7371 6.52800   1
   1   2   5 21.5589 3.10298   3
  -1   2  -5 27.2973 7.98205   1
  -1  -2   5 23.1579 3.69303   3
   1  -2  -5 23.1322 3.59203   5
   3   0  -5 580.082 39.6333   5
   0  -3   5 623.310 41.1819   3
   3   0  -5 596.051 43.8343   1
   0   3  -5 551.053 45.7860   1
   0   3   5 580.117 39.5483   3
   0  -3   5 589.421 47.3848   1
   0  -3  -5 615.059 40.1588   3
   0  -3  -5 541.739 43.2082   1
   0  -3  -5 618.850 40.1836   5
   3   0   5 615.494 46.8522   1
  -3   0  -5 577.458 46.3233   1
  -3   0   5 611.007 40.6374   3
  -3   0   5 609.586 44.5750   1
   0   3   5 641.867 44.5621   1
   2   3  -5 212.658 21.7713   1
   3  -2  -5 188.218 20.0075   1
  -2  -3  -5 206.254 21.3633   1
  -2   3   5 225.931 16.3639   3
   2   3  -5 216.479 15.3567   5
  -2  -3  -5 220.820 16.3908   3
   2  -3   5 220.884 17.3813   3
   3   2   5 240.332 22.7759   1
  -3  -2   5 210.091 17.1208   3
   3  -2  -5 213.886 16.4038   5
  -2   3   5 251.663 19.1146   1
  -3  -2   5 217.300 22.3736   1
   2  -3   5 321.454 33.1724   1
   3  -2   5 289.692 28.8271   1
   3   2  -5 224.367 21.2735   1
   2   3   5 231.135 21.7966   1
   3   2  -5 212.310 15.7064   5
  -2  -3   5 215.990 23.1361   1
   3  -2   5 221.672 17.2044   3
  -2  -3   5 219.370 17.2824   3
  -3   2   5 234.264 19.2095   1
   2  -3  -5 213.056 16.4973   5
  -3  -2  -5 224.798 22.6426   1
  -2   3  -5 265.490 26.3293   1
  -3   2   5 226.105 16.7163   3
  -3  -2  -5 202.994 16.6128   3
   4  -1  -5 321.801 24.1676   5
  -1  -4  -5 318.331 28.6275   1
  -1  -4  -5 358.421 23.9018   3
  -1   4   5 326.701 23.6502   3
   1  -4   5 516.444 43.4310   1
   4  -1  -5 321.499 26.8215   1
  -4  -1   5 330.964 29.6596   1
   1  -4   5 341.652 25.4771   3
  -4   1  -5 505.068 41.2014   1
  -4  -1   5 351.238 25.3246   3
   1   4  -5 320.480 30.4889   1
   4   1   5 337.966 31.0440   1
  -1   4   5 358.744 27.0946   1
  -4   1   5 376.232 28.0374   1
   1  -4  -5 334.206 26.7157   1
  -4  -1  -5 320.755 31.2979   1
   4  -1   5 327.628 31.4214   1
   1   4   5 365.055 29.4211   1
  -4   1   5 336.681 24.8982   3
  -1  -4   5 350.147 32.7570   1
   4   1  -5 327.618 28.4769   1
   1  -4  -5 355.445 24.6862   5
  -1  -4   5 356.004 25.5790   3
  -1   4  -5 314.545 30.9016   1
  -4  -3   5 322.032 31.1094   1
  -3  -4  -5 314.736 29.8965   1
  -3  -4  -5 311.196 22.6877   3
   4  -3  -5 338.387 23.6212   5
  -4   3  -5 308.512 31.0958   1
  -4  -3   5 353.348 24.6073   3
   3   4  -5 311.695 22.0019   5
   3  -4   5 326.556 32.5274   1
   3   4  -5 424.469 35.7208   1
   3   4   5 348.161 30.0177   1
   3  -4  -5 335.591 23.6795   5
   4  -3   5 321.083 31.6024   1
  -4  -3  -5 310.915 30.8391   1
  -3  -4   5 325.440 31.9708   1
  -3   4  -5 318.987 31.5668   1
   4   3  -5 319.495 22.4402   5
  -3  -4   5 341.963 24.5691   3
  -4  -3  -5 312.749 23.2841   3
  -4   3   5 345.520 23.7271   3
   4   3  -5 295.335 28.6849   1
  -5   0   5 2666.68 171.659   3
  -5   0   5 2904.48 178.503   1
   5   0   5 2553.89 179.046   1
   0  -5   5 2479.76 180.243   1
  -5   0  -5 2568.43 179.649   1
   0   5  -5 2509.38 178.671   1
   0   5   5 2910.99 175.487   1
   0  -5   5 2670.24 172.163   3
   2  -5   5 454.756 42.7281   1
   5   2   5 570.488 45.9010   1
  -5   2  -5 422.401 40.6959   1
   2   5  -5 499.792 42.9167   1
   5  -2  -5 482.895 34.4851   1
   2   5  -5 398.628 29.8807   5
  -2   5   5 475.673 31.3041   3
   5  -2  -5 448.914 32.2380   5
  -5  -2   5 446.213 33.1629   3
   2  -5   5 478.260 33.6848   3
   2  -5  -5 466.892 32.6154   5
  -2  -5   5 679.379 54.7631   1
   5   2  -5 428.169 31.4757   5
  -2   5  -5 436.630 40.5334   1
   5  -2   5 425.036 40.4956   1
  -5  -2  -5 505.810 44.0037   1
  -5   2   5 444.513 32.6753   3
  -2  -5   5 469.755 33.5180   3
   4   5  -5 1256.68 88.1106   5
   4   5  -5 1277.42 98.1812   1
   4  -5   5 1793.71 111.000   1
  -4  -5  -5 1258.94 88.2220   3
  -4   5   5 1347.00 89.3634   3
  -5  -4   5 1321.02 90.8990   3
  -5   4  -5 1358.72 100.721   1
   5  -4  -5 1392.49 90.1820   5
  -4   5  -5 1630.90 105.798   1
  -4  -5   5 1303.59 100.496   1
  -5  -4  -5 1220.59 89.1567   3
   5  -4   5 1169.60 87.3565   5
   4  -5  -5 1378.64 90.2009   5
   5  -4   5 1713.18 109.671   1
  -4  -5   5 1381.41 91.2231   3
   5   4  -5 1332.68 88.6597   5
  -5   4   5 1367.73 89.9660   3
  -1   6   5 4047.65 260.414   1
   6   1   5 4039.46 268.995   1
  -6  -1   5 3949.58 260.252   3
  -6   1  -5 3872.24 269.944   1
   1   6  -5 3788.85 268.259   1
   1  -6   5 3919.96 270.730   1
   1  -6   5 4166.57 260.837   3
  -1  -6   5 3931.39 260.552   3
  -6   1   5 3899.61 259.956   3
  -6  -1  -5 5368.62 281.735   1
  -1  -6   5 3800.82 270.112   1
   1   6   5 3921.50 264.440   1
   6  -3  -5 36.8263 4.91650   5
  -3   6   5 34.6388 3.98921   3
   6   3   5 13.0863 7.50330   1
   3   6  -5 22.3076 10.2211   1
  -6  -3   5 33.6327 5.51906   3
   3   6  -5 19.9928 3.17489   5
  -6   3  -5 42.1703 15.7675   1
   3  -6   5 29.7914 20.4457   1
  -6   3   5 37.0010 5.31202   3
  -3  -6   5 27.8511 14.6912   1
  -3   6  -5 39.8499 16.9400   1
  -3  -6   5 31.2615 5.47513   3
   6  -3   5 35.0806 14.3071   1
   3  -6  -5 35.8280 4.94281   5
   3   6   5 23.9022 10.6537   1
   6   3  -5 35.3731 4.18865   5
  -6  -3  -5 42.4136 18.0746   1
  -6  -5   5 1287.98 83.9916   3
  -5   6   5 1342.84 82.1696   3
   6  -5  -5 1306.38 82.9913   5
   5  -6   5 1254.75 84.0648   4
   5  -6   5 1099.85 83.2447   2
  -5  -6  -5 1192.58 82.8081   2
  -6  -5   5 1200.15 84.7119   4
   6  -5  -5 1256.19 83.1084   6
   6   5   5 1203.77 85.4733   4
   6  -5   5 1285.48 84.1847   4
   6  -5   5 1279.71 82.0104   2
   6   5  -5 1238.48 81.0344   5
  -6   5   5 1282.33 82.6423   3
   5   6   5 1205.70 85.0745   4
   5  -6  -5 1345.46 83.1377   5
  -6  -5  -5 1103.58 84.5541   2
  -5  -6   5 1291.73 84.0417   3
  -6  -5  -5 1252.02 84.9467   4
   0   7   5 4548.18 296.484   1
   0  -7   5 4456.79 306.171   1
   0  -7   5 4703.35 294.770   3
  -7   0   5 4560.09 294.223   3
   7   0  -5 4561.99 297.898   1
   7   0   5 4557.17 295.362   4
   7   0   5 4707.66 304.787   1
   0   7  -5 4504.53 304.695   1
  -7   0  -5 4645.62 306.258   1
  -7  -2   5 188.956 17.8415   3
   7   2   5 170.516 16.4484   4
   7   2   5 231.089 33.9429   1
  -7   2  -5 164.341 29.0079   1
   7  -2  -5 160.937 14.3467   6
   2  -7   5 194.479 16.1710   3
   2   7  -5 253.358 36.1233   1
   7  -2  -5 186.003 14.7249   5
   2  -7   5 171.757 29.3519   1
   2  -7   5 166.396 15.8301   4
   2  -7   5 164.077 13.4072   2
   7  -2   5 226.492 33.2287   1
  -7   2   5 177.726 15.5088   3
  -2   7  -5 271.447 40.9835   1
  -7  -2  -5 166.963 13.8274   2
   7   2  -5 179.054 14.0894   5
  -2  -7   5 191.059 16.1062   3
  -2  -7   5 165.072 29.0541   1
   2  -7  -5 188.933 15.0593   5
  -7  -2  -5 269.542 46.8715   1
   7  -2   5 151.160 13.1798   2
  -2  -7   5 168.837 16.3527   4
   7  -2   5 185.394 16.2488   4
   7   4   5 124.904 13.0146   4
   7  -4  -5 128.821 11.1946   6
   7  -4  -5 130.967 11.4508   5
   4  -7   5 116.507 9.66918   2
  -7  -4   5 119.597 12.1262   3
  -4   7   5 123.692 9.86154   3
  -7  -4   5 118.207 12.5806   4
  -4  -7  -5 115.110 9.70027   2
   4  -7   5 121.470 12.0516   4
   4   7  -5 112.812 8.76583   5
  -4  -7   5 118.451 10.3324   2
  -4  -7   5 121.863 12.7605   4
  -7   4   5 121.641 11.6098   3
   4  -7  -5 130.789 11.5416   5
   7  -4   5 107.290 9.18572   5
   7  -4   5 111.671 9.56377   2
  -7  -4  -5 117.517 10.1458   2
   7   4  -5 124.542 10.2399   5
   4   7   5 111.844 12.5781   4
   7  -4   5 123.672 12.1134   4
  -4  -7   5 123.312 12.3078   3
   7   6   5 1626.93 107.376   4
  -6  -7  -5 1195.38 112.217   4
  -6  -7  -5 1521.77 102.412   2
   6  -7   5 1504.29 101.881   2
  -7  -6   5 1537.25 106.467   4
   7  -6  -5 1621.04 104.595   5
   6   7  -5 1542.73 101.844   5
   7  -6  -5 1635.13 104.382   6
  -7  -6   5 1427.58 102.704   2
  -7  -6   5 1541.67 105.581   3
   6  -7   5 1635.22 105.261   4
  -6   7   5 1726.81 103.812   3
   6   7   5 1626.64 107.347   4
  -6  -7   5 1597.05 106.757   4
  -6  -7   5 1621.50 105.840   3
   7  -6   5 1649.80 105.232   4
  -7  -6  -5 1657.13 106.978   4
   7   6  -5 1636.15 102.616   5
   7  -6   5 1518.57 101.875   2
   6  -7  -5 1675.35 104.790   5
  -7   6   5 1716.52 104.894   3
  -7  -6  -5 1486.97 102.461   2
  -8  -1   5 30.3805 5.95388   3
   8  -1  -5 35.2490 4.66040   6
  -1  -8  -5 25.0065 3.31248   2
   8  -1  -5 29.3213 9.23668   1
   8  -1  -5 31.0952 4.67270   5
   8   1   5 31.7290 4.68775   2
   1  -8   5 23.1672 5.71637   3
   8   1   5 30.5382 5.60798   4
   1  -8   5 26.8532 3.75208   2
  -1  -8   5 27.5519 5.39056   4
  -8  -1  -5 33.2586 22.8216   1
   8  -1   5 24.7104 4.12958   2
   8  -1   5 27.2854 5.23232   4
  -8  -1  -5 28.6214 4.09856   2
   8   1  -5 28.6954 4.44723   5
  -1  -8   5 29.2701 5.94060   3
  -8   1   5 32.9093 5.98570   3
   8   1  -5 24.9618 4.10584   6
  -8  -3   5 22.6589 5.51615   3
   8   3   5 20.1353 4.72908   4
   3  -8   5 17.9396 4.70300   4
   8  -3  -5 17.0466 3.85934   5
   3  -8   5 24.6581 3.31480   2
   8  -3  -5 19.4061 3.71922   6
  -3  -8  -5 16.4642 2.82091   2
  -8  -3   5 18.2273 4.48383   4
  -8  -3  -5 15.9968 3.20129   2
   3  -8  -5 19.2215 4.05967   5
   8   3  -5 23.0212 3.67241   5
   8  -3   5 18.9327 4.36217   4
  -3  -8   5 18.7733 5.39338   3
  -8  -3  -5 20.8268 4.86866   4
   8  -3   5 17.0052 2.90544   2
  -8   3   5 27.6476 5.89705   3
   3   8   5 18.2037 5.50155   4
  -3  -8   5 20.9754 3.29017   2
  -3  -8   5 18.4242 4.56991   4
   5  -8   5 63.2368 6.26214   2
  -8  -5   5 66.7137 9.18147   4
   5  -8   5 65.6382 8.30703   4
   8   5   5 67.0436 9.44841   4
  -5  -8  -5 62.3733 6.51202   2
  -8  -5   5 64.6850 9.52020   3
   8  -5  -5 66.7954 7.75021   6
   8  -5  -5 69.1577 8.16058   5
   5  -8  -5 64.8840 8.05011   5
  -5  -8   5 63.2342 6.72078   2
   8  -5   5 69.8616 8.44089   4
  -5  -8   5 73.5093 9.50568   4
  -5  -8   5 71.5719 9.76297   3
  -8   5   5 66.1988 9.10136   3
  -8  -5  -5 71.1468 9.53277   4
   8   5  -5 72.3501 7.19967   5
  -8  -5  -5 64.1946 6.83473   2
   5   8   5 60.9346 9.07128   4
   8  -5   5 60.3533 6.12028   2
   7   8  -5 13.1030 3.55865   5
   7  -8   5 14.2622 4.32090   4
  -7  -8  -5 16.0369 3.74536   2
   8   7   5 19.9185 5.44725   4
   7  -8   5 30.5741 4.13049   2
  -7  -8  -5 16.3378 4.65778   4
   8  -7  -5 21.3788 4.97675   5
   8  -7  -5 16.5680 4.24465   6
  -8  -7   5 17.4325 5.14160   4
  -8  -7  -5 20.5506 5.33500   4
   7   8   5 17.4544 8.82636   4
  -8   7   5 8.29654 5.29940   3
   7  -8  -5 37.2683 5.97347   5
   8  -7   5 13.7196 4.23137   4
  -7  -8   5 17.1133 5.19663   4
   8  -7   5 14.5520 2.99680   2
  -7  -8   5 14.9537 3.37859   2
  -8  -7  -5 16.6986 3.89192   2
  -7  -8   5 44.1820 9.73782   3
   0  -9  -5 352.530 24.4244   2
   0  -9   5 380.128 29.1925   4
   9   0  -5 296.559 29.7299   5
  -9   0   5 354.327 28.5106   3
   9   0  -5 363.227 26.6064   6
   9   0   5 380.438 29.0120   4
   0  -9   5 405.217 29.1714   3
  -9   0  -5 362.486 26.6016   2
   0  -9   5 358.756 25.4729   2
   9   0   5 355.688 25.5065   2
   2  -9   5 39.5577 6.31761   4
   2  -9   5 37.0058 4.50093   2
   9   2   5 36.5452 6.56191   4
  -9   2  -5 37.9484 5.77782   2
   9  -2  -5 39.1112 5.59485   5
  -9  -2   5 41.7885 7.69060   3
   9  -2  -5 33.3784 5.08394   6
  -2  -9  -5 37.0546 4.22084   2
  -2  -9   5 35.5257 4.58341   2
  -2  -9   5 38.2201 6.72769   4
  -2  -9   5 36.8119 7.60357   3
  -9   2   5 36.4155 7.26001   3
   9  -2   5 37.4376 6.20176   4
   9   2  -5 41.3527 5.48000   5
   9   2  -5 37.4571 5.16416   6
  -9  -2  -5 35.9171 4.80152   2
   2   9   5 37.4166 6.93733   4
   9  -2   5 36.0529 4.44742   2
  -9  -4   5 61.7311 9.66908   3
  -4  -9  -5 67.9945 6.63149   2
   4  -9   5 62.2803 6.38171   2
   9   4   5 96.8140 10.9217   4
  -9  -4   5 64.0863 9.23295   4
  -9   4  -5 53.6178 8.42331   2
   9  -4  -5 66.2274 7.74113   6
   4  -9   5 93.3967 9.47363   4
   9  -4  -5 64.4522 8.13702   5
   9  -4   5 62.4420 6.35941   2
  -9  -4  -5 65.7973 9.49054   4
  -9  -4  -5 63.6972 6.98067   2
   4  -9  -5 67.1191 8.28155   5
  -9   4   5 65.6399 9.53085   3
   9  -4   5 63.2196 6.90446   5
  -4  -9   5 69.3135 10.2375   3
  -4  -9   5 63.6668 9.07820   4
   9  -4   5 73.3445 8.75616   4
   9   4  -5 63.4714 7.20618   6
  -4  -9   5 62.7332 6.69643   2
   9   6   5 360.029 29.6263   4
  -9  -6   5 342.591 29.4701   4
  -9  -6   5 303.518 28.2787   3
   9  -6  -5 368.194 27.4583   5
  -6  -9  -5 337.378 24.9423   2
   9  -6  -5 354.192 26.7980   6
   6  -9   5 329.905 24.2961   2
   6  -9   5 445.748 32.4814   4
  -6  -9   5 381.088 35.0861   3
   9   6  -5 357.027 25.5749   5
  -9  -6  -5 343.301 25.4454   2
   9  -6   5 294.508 26.0191   4
   6  -9  -5 357.831 27.3320   5
  -9   6   5 336.876 28.3530   3
  -6  -9   5 327.471 25.3341   2
  -6  -9   5 347.829 29.0233   4
   9  -6   5 328.021 24.2386   2
   9  -8  -5 290.168 23.9161   5
   8  -9   5 283.307 20.5904   2
   9   8   5 294.314 26.2536   4
  -8  -9  -5 280.311 21.5647   2
  -9  -8   5 291.834 25.7292   4
  -9  -8   5 264.110 21.3147   2
  -8  -9  -5 280.967 24.0345   4
   8   9   5 296.972 26.3249   4
   9  -8   5 278.224 20.5392   2
   8  -9  -5 289.710 24.0196   5
  -8  -9   5 283.806 21.4998   2
  -9  -8  -5 303.832 25.4185   4
   9   8  -5 293.863 21.9879   5
  -9  -8  -5 283.640 21.7239   2
  -8  -9   5 297.589 25.8926   4
  10  -1  -5 1061.93 70.8236   6
   1 -10   5 1074.54 72.8509   4
 -10   1  -5 1002.90 69.9440   2
 -10  -1   5 1036.21 73.4195   4
  10  -1  -5 1100.16 71.2781   5
   1 -10   5 1009.52 69.2014   2
 -10  -1   5 1025.76 73.3350   3
  -1 -10  -5 1070.38 68.5437   2
  10   1   5 1120.35 73.8309   4
 -10   1   5 1036.27 73.3176   3
  10   1  -5 1027.70 70.4277   6
  10  -1   5 1032.65 69.2791   2
  -1 -10   5 1045.68 73.1268   3
  10  -1   5 1076.81 72.9764   4
  -1 -10   5 1069.22 73.5333   4
  -1 -10   5 1030.62 69.4056   2
  10   1  -5 1086.69 70.9144   5
 -10  -1  -5 1029.39 69.9988   2
 -10   3  -5 -0.1843 2.05419   2
 -10  -3   5 1.71020 2.05150   4
  10  -3  -5 -0.0175 1.54557   6
 -10  -3   5 1.54355 4.27785   3
  10  -3  -5 0.20885 2.27087   5
   3 -10   5 2.20536 2.14222   4
  10   3   5 1.06791 2.57638   4
  -3 -10  -5 2.08156 1.46563   2
  10   3  -5 2.48590 1.60025   6
  10   3  -5 0.21684 2.25350   5
  -3 -10   5 3.50136 2.90151   4
   3  10   5 1.97811 2.41471   4
  -3 -10   5 0.92934 5.25237   3
 -10  -3  -5 5.76025 5.18973   4
  -3 -10   5 1.92142 1.70922   2
 -10   3   5 -2.6210 4.29982   3
  10  -3   5 0.66647 1.85198   4
 -10  -3  -5 1.93724 1.76597   2
   5 -10   5 730.702 49.4047   2
  10   5   5 783.700 55.1029   4
 -10  -5   5 752.319 54.6486   4
  10  -5  -5 802.065 52.7905   5
  10  -5  -5 739.794 51.7945   6
 -10  -5   5 752.163 59.0268   3
  -5 -10  -5 727.277 49.8526   2
  -5 -10   5 719.350 49.9684   2
 -10  -5  -5 697.182 50.2696   2
  -5 -10   5 761.189 54.5421   4
 -10   5   5 741.478 54.3900   3
   5 -10  -5 770.378 52.6017   5
  10   5  -5 728.221 50.8029   5
  10  -5   5 711.321 51.6943   4
   5  10   5 712.470 54.4701   4
 -10  -5  -5 809.596 55.7244   4
  -5 -10   5 685.797 59.6270   3
  10  -5   5 701.709 49.2775   2
 -10  -7   5 351.116 30.0013   4
   7 -10   5 348.260 24.8315   2
  -7 -10  -5 354.045 25.7877   2
 -10  -7   5 337.283 25.7326   2
  10   7   5 375.476 30.7917   4
  10  -7  -5 366.203 28.4615   5
  10  -7  -5 362.308 27.6695   6
  -7 -10   5 363.302 30.0826   4
  10  -7   5 339.519 26.3675   6
   7 -10  -5 364.268 28.3339   5
   7  10   5 365.187 30.6942   4
 -10  -7  -5 344.237 26.0182   2
  -7 -10   5 324.992 25.5253   2
 -10  -7  -5 370.571 30.4198   4
  10   7  -5 353.888 26.5404   5
  10  -7   5 342.100 24.7938   2
  10   9   5 19.5714 5.71217   4
  -9 -10  -5 9.95891 4.00577   4
  10  -9  -5 21.5973 6.47619   5
   9 -10   5 16.3892 3.01221   2
 -10  -9   5 18.4768 3.95349   2
  -9 -10  -5 19.5568 3.83087   2
 -10  -9   5 18.4143 5.53051   4
  10  -9   5 20.1094 3.11478   2
   9 -10  -5 22.0484 6.68443   5
 -10  -9  -5 17.4845 5.07322   4
 -10  -9  -5 18.0621 3.79793   2
  -9 -10   5 17.5585 3.70715   2
  -9 -10   5 17.9756 5.41810   4
   9  10   5 18.8681 5.77417   4
  11   0  -5 654.660 44.5201   5
   0 -11  -5 612.585 40.8854   2
 -11   0  -5 605.027 43.1677   2
  11   0   5 663.504 46.7109   4
 -11   0   5 580.115 46.8381   3
  11   0  -5 652.785 44.0300   6
 -11   0   5 610.019 46.4129   4
   0 -11   5 616.230 42.4413   2
  -2 -11  -5 173.620 14.0866   2
 -11   2  -5 172.293 15.0236   2
 -11  -2   5 182.059 18.4723   4
   2 -11   5 174.814 16.5053   4
  11  -2  -5 186.775 15.8734   6
  11   2   5 186.708 17.9828   4
   2 -11   5 176.689 14.2627   2
  11  -2  -5 189.713 16.3752   5
 -11  -2  -5 195.887 16.4030   2
  11   2  -5 181.389 15.8582   5
   2  11   5 181.142 18.0293   4
  -2 -11   5 186.935 18.0213   4
 -11   2   5 191.066 24.4750   3
 -11  -2  -5 199.540 19.1047   4
  11  -2   5 174.882 14.2355   2
  11  -2   5 195.398 15.7804   5
  -2 -11   5 175.246 14.4540   2
  -4 -11  -5 534.676 37.0051   2
 -11  -4   5 539.506 41.8349   4
  11  -4  -5 541.825 39.0157   6
  11   4   5 563.922 41.9598   4
  11  -4  -5 556.746 39.8448   5
   4 -11   5 534.134 36.8171   2
  -4 -11   5 530.042 37.3060   2
 -11  -4  -5 526.790 37.8229   2
  11   4  -5 505.406 40.4726   6
  -4 -11   5 509.491 43.1587   3
  11  -4   5 531.750 38.5955   5
 -11  -4  -5 563.854 42.7537   4
   4  11   5 530.114 41.8454   4
  -4 -11   5 566.825 42.0007   4
  11   4  -5 532.619 38.4830   5
  11  -4   5 538.629 36.8310   2
  11  -4   5 548.521 41.0494   4
  -6 -11  -5 365.390 26.2619   2
 -11  -6   5 367.191 30.7691   4
   6 -11   5 366.891 25.5103   2
  11  -6  -5 360.124 28.7596   5
  11   6   5 386.630 31.2965   4
  11  -6  -5 370.104 28.1663   6
  -6 -11   5 349.139 26.1707   2
 -11  -6  -5 371.575 31.2333   4
  -6 -11   5 371.235 30.6735   4
  11  -6   5 349.061 25.4042   2
  11  -6   5 372.187 27.5314   6
 -11  -6  -5 355.016 26.7403   2
   6  11   5 353.013 30.8016   4
  11   6  -5 324.209 26.8489   5
 -11  -8   5 32.9111 7.19267   4
 -11  -8   5 34.1595 5.25251   2
  -8 -11  -5 33.3541 4.89671   2
  11  -8  -5 36.6349 7.09774   5
   8 -11   5 39.1803 4.50250   2
  11   8   5 37.5415 7.69077   4
 -11  -8  -5 33.3580 7.07952   4
  11   8  -5 30.5637 7.15578   5
   8  11   5 31.8766 7.34543   4
  -8 -11   5 34.5375 7.09966   4
  -8 -11   5 37.1203 5.12747   2
  11  -8   5 31.6027 4.24352   2
 -11  -8  -5 38.0935 5.39713   2
   8 -11  -5 32.8984 7.23891   5
 -10 -11  -5 476.349 33.4319   2
 -11 -10   5 458.438 33.0388   2
  10 -11   5 485.800 31.8617   2
 -11 -10   5 483.096 37.9346   4
  11 -10  -5 443.954 38.0935   5
 -10 -11   5 492.449 33.2869   2
  11 -10   5 485.017 31.8935   2
 -11 -10  -5 475.445 33.5213   2
  10 -11  -5 610.892 44.9002   5
 -11 -10  -5 343.180 34.0555   4
 -10 -11   5 462.301 37.4249   4
  12  -1  -5 434.914 31.4897   6
   1 -12   5 422.657 29.8045   2
  12   1   5 434.153 33.4630   4
 -12   1  -5 406.052 30.5428   2
 -12  -1   5 436.174 34.1567   4
  12  -1  -5 415.821 31.8853   5
  -1 -12  -5 424.363 28.5055   2
   1 -12   5 392.202 32.0391   4
  12  -1   5 462.923 31.8671   5
  -1 -12   5 411.096 29.8159   2
 -12  -1  -5 403.813 30.4681   2
  12  -1   5 419.552 32.6120   4
 -12  -1  -5 443.957 35.2931   4
  12   1  -5 428.784 31.1722   6
  12   1  -5 419.225 31.7742   5
  -1 -12   5 420.591 33.2504   4
  12  -3  -5 150.531 14.4582   5
   3 -12   5 147.989 11.9744   2
  12   3   5 151.509 15.7264   4
  -3 -12  -5 150.260 11.7221   2
  12  -3  -5 155.367 13.8252   6
 -12  -3   5 151.995 16.0281   4
 -12  -3  -5 138.005 12.7145   2
  -3 -12   5 141.638 12.2568   2
  12  -3   5 131.325 13.5985   5
   3  12   5 139.470 15.5655   4
  12   3  -5 146.792 12.9987   6
  -3 -12   5 152.408 15.7666   4
 -12  -3  -5 152.369 16.6475   4
  12   3  -5 145.337 13.7584   5
  12  -3   5 122.293 13.0751   4
   5 -12   5 490.544 33.5372   2
 -12  -5   5 494.100 38.9825   4
  12   5   5 507.450 38.9366   4
  -5 -12  -5 485.460 33.9351   2
  12  -5  -5 485.963 36.0142   6
  12  -5  -5 533.472 41.0784   5
 -12  -5  -5 479.395 34.8118   2
  12   5  -5 450.657 34.2597   6
 -12  -5  -5 493.185 39.6244   4
  12  -5   5 475.347 35.6673   6
  12  -5   5 466.818 33.4304   2
  -5 -12   5 490.795 34.2848   2
  -5 -12   5 497.313 38.7102   4
   5  12   5 486.607 38.9597   4
  12  -7  -5 159.835 20.9134   6
  12  -7  -5 169.117 16.8154   5
  12   7   5 169.129 21.5010   4
 -12  -7   5 182.775 24.5040   4
  -7 -12   5 190.957 23.7584   4
 -12  -7  -5 182.722 20.9091   4
  12   7  -5 152.132 15.4537   5
  12  -7   5 160.062 17.7746   6
   9 -12   5 44.9216 4.83046   2
 -12  -9   5 48.0886 8.53028   4
 -12  -9   5 46.7434 6.44363   2
  -9 -12  -5 47.7256 5.93172   2
 -12  -9  -5 45.6497 6.11868   2
 -12  -9  -5 40.4603 7.44211   4
  -9 -12   5 46.6442 5.88770   2
  -9 -12   5 45.2544 8.21319   4
  12  -9   5 44.6418 4.95414   2
 -12 -11   5 850.917 51.1102   2
 -11 -12  -5 717.219 48.4812   2
 -12 -11   5 664.296 51.9833   4
 -11 -12   5 690.482 48.2886   2
 -12 -11  -5 702.711 48.5179   2
 -11 -12   5 669.056 51.8399   4
  13   0  -5 612.570 42.2889   6
  13   0   5 601.725 43.6395   4
 -13   0  -5 624.724 46.5728   4
   0 -13   5 575.904 42.8929   4
   0 -13   5 607.030 40.6892   2
 -13   0   5 629.120 45.3666   4
 -13   0  -5 612.601 41.5739   2
  13   0   5 432.135 44.2702   5
  13   0  -5 614.096 45.4315   5
  13  -2  -5 12.2300 4.89109   5
 -13  -2   5 11.9615 4.62843   4
  -2 -13  -5 11.2006 2.38847   2
  13   2   5 12.3724 4.53711   4
 -13   2  -5 11.8514 3.78676   2
  13  -2  -5 10.9995 3.67875   6
   2 -13   5 12.7969 2.97989   2
  13   2  -5 12.1216 3.47383   6
 -13  -2  -5 13.3100 4.13987   2
 -13  -2  -5 13.0006 5.07983   4
  -2 -13   5 13.6723 3.27215   2
  -2 -13   5 5.93343 3.26743   4
  13   2  -5 12.8399 4.83301   5
  13  -2   5 11.0170 3.96200   4
   4 -13   5 34.6011 4.48259   2
  13  -4  -5 28.9923 5.40815   6
  13   4   5 32.4523 6.51032   4
  13  -4  -5 29.9219 6.40561   5
  -4 -13  -5 29.8617 4.15901   2
 -13  -4   5 46.3205 8.04873   4
  13   4  -5 27.9942 4.74519   6
  -4 -13   5 29.1665 4.59989   2
  13   4  -5 29.1534 6.31183   5
  -4 -13   5 30.4823 6.51291   4
 -13  -4  -5 32.5112 7.32426   4
 -13  -4  -5 26.5431 4.95202   2
 -13  -6   5 104.632 13.2117   4
  13  -6  -5 111.975 11.4901   6
  13   6   5 108.772 13.1201   4
  13  -6  -5 103.657 12.2926   5
   6 -13   5 108.909 9.16863   2
  -6 -13  -5 110.649 9.75039   2
 -13  -6  -5 98.8152 10.2391   2
  13   6  -5 97.8797 11.7855   5
  -6 -13   5 101.809 12.6814   4
  13  -6   5 109.874 11.0850   6
 -13  -6  -5 116.668 14.1990   4
  -6 -13   5 110.384 10.0415   2
 -13  -8   5 36.4930 7.20379   4
  13  -8  -5 40.6329 8.94896   5
   8 -13   5 34.4338 3.99158   2
  -8 -13  -5 32.3849 4.69699   2
  13  -8   5 26.5194 4.84069   6
  -8 -13   5 32.2890 6.64253   4
 -13  -8  -5 30.2559 6.67613   4
  -8 -13   5 32.2364 4.72711   2
 -13  -8  -5 35.2515 5.21490   2
  10 -13   5 108.402 8.56826   2
 -10 -13  -5 119.315 10.0320   2
 -13 -10   5 108.310 12.7644   4
 -13 -10   5 116.186 10.0573   2
 -10 -13   5 101.137 12.1623   4
 -13 -10  -5 97.0512 11.7881   4
 -13 -10  -5 107.499 10.0504   2
 -10 -13   5 111.773 9.80839   2
 -12 -13  -5 112.202 9.33080   2
 -13 -12   5 115.725 11.9327   4
 -13 -12   5 107.319 9.21459   2
 -13 -12  -5 111.090 9.38095   2
 -12 -13   5 88.6500 10.8560   4
 -12 -13   5 113.997 9.24764   2
   1 -14   5 42.9040 7.07804   2
  14  -1  -5 33.1467 6.63162   5
  14   1   5 23.9558 6.10885   4
  14  -1  -5 32.5643 5.50000   6
 -14   1  -5 33.3978 8.34901   4
  14   1   5 30.0447 6.66356   5
 -14  -1   5 30.6944 6.50329   4
 -14   1  -5 31.8227 5.44764   2
  -1 -14   5 29.7145 6.56864   4
  14   1  -5 36.5236 5.57752   6
  -1 -14   5 38.1170 6.88648   2
 -14  -1  -5 30.9569 4.98496   2
  14   1  -5 27.6977 6.34146   5
  14  -1   5 26.1531 7.48790   5
 -14   1   5 33.6837 6.62169   4
 -14  -1  -5 34.9920 8.07339   4
  14  -3  -5 6.02971 2.60936   6
  14  -3  -5 6.26398 4.18420   5
 -14  -3   5 11.1983 4.46401   4
  -3 -14  -5 4.63800 1.62344   2
   3 -14   5 4.52143 1.95718   2
  14   3   5 7.08291 3.78578   4
 -14  -3  -5 8.48910 3.29604   2
  14   3  -5 4.03294 3.86597   5
  -3 -14   5 8.05821 2.79096   2
  -3 -14   5 3.30479 2.60530   4
  14   3  -5 5.61981 2.34698   6
 -14  -3  -5 5.96237 4.06492   4
  14  -5  -5 26.7171 7.12243   5
 -14  -5   5 22.7824 5.97095   4
   5 -14   5 22.1901 3.51717   2
  14  -5  -5 21.7663 4.72190   6
  -5 -14  -5 22.7269 3.56534   2
  14   5  -5 22.1324 4.01214   6
 -14  -5  -5 22.4875 6.30719   4
  14   5  -5 21.9607 8.30798   5
  14  -5   5 23.1169 4.83596   6
  -5 -14   5 21.5084 5.40594   4
 -14  -5  -5 21.1059 4.42617   2
  -5 -14   5 23.9727 4.17696   2
  14  -7  -5 6.07506 2.53359   6
  -7 -14  -5 8.30755 2.53375   2
 -14  -7   5 10.8666 4.39080   4
   7 -14   5 10.5871 2.26116   2
  -7 -14   5 10.6240 3.23399   2
  14  -7   5 6.34298 2.32643   6
 -14  -7  -5 6.77221 2.66126   2
  -7 -14   5 4.45588 2.94048   4
 -14  -7  -5 6.53172 3.46871   4
   9 -14   5 1.48635 1.75112   2
 -14  -9   5 1.21910 2.54071   4
  -9 -14  -5 1.60813 1.76931   2
 -14  -9  -5 0.48391 2.73648   4
  -9 -14   5 0.22513 1.57394   2
 -14  -9  -5 1.01942 1.67549   2
  -9 -14   5 1.05940 2.00368   4
 -14 -11   5 1.49909 1.69813   2
 -14 -11   5 1.20711 2.02836   4
 -11 -14  -5 1.72056 1.40243   2
 -11 -14   5 1.26346 1.69527   4
 -14 -11  -5 1.53559 1.49652   2
 -11 -14   5 1.25674 1.36910   2
 -13 -14  -5 2.03640 1.12433   2
 -14 -13   5 2.26616 1.90569   4
 -13 -14   5 1.50262 1.38203   4
 -13 -14   5 1.93805 1.20729   2
 -14 -13  -5 2.45927 1.25859   2
  15   0   5 80.2392 12.0753   5
 -15   0   5 81.8084 10.6831   4
  15   0  -5 86.9366 9.18228   6
 -15   0  -5 87.1555 11.8102   4
 -15   0  -5 77.2415 8.63893   2
  15   0  -5 59.4159 11.4857   5
   0 -15   5 83.8433 7.91553   2
  15   2   5 16.1215 6.20489   5
   2 -15   5 31.9211 4.27280   2
 -15   2  -5 33.8809 7.12803   4
  15  -2  -5 35.5232 5.57739   6
  15  -2  -5 36.4025 8.82393   5
 -15  -2   5 33.1999 6.54445   4
  15   2  -5 32.9718 5.20733   6
 -15  -2  -5 35.4669 7.53879   4
  15   2  -5 16.8432 5.75330   5
 -15  -2  -5 31.5146 5.01868   2
  -2 -15   5 35.1557 4.80854   2
 -15  -4   5 143.978 15.3710   4
  15  -4  -5 114.550 14.8946   5
   4 -15   5 143.904 10.9779   2
  -4 -15  -5 139.370 10.3128   2
  15  -4  -5 147.008 13.1842   6
  15  -4   5 144.441 13.1196   6
 -15  -4  -5 129.117 11.9984   2
  -4 -15   5 140.636 11.5653   2
 -15  -4  -5 144.545 15.9240   4
  -4 -15   5 103.231 11.9564   4
  15   4  -5 136.594 11.9771   6
  -6 -15  -5 177.687 12.7296   2
 -15  -6   5 170.450 17.1103   4
  15  -6  -5 174.938 14.9494   6
   6 -15   5 180.491 12.4587   2
 -15  -6  -5 169.890 17.2477   4
 -15  -6  -5 173.179 14.0834   2
  -6 -15   5 112.941 14.3849   4
  15  -6   5 159.316 14.1258   6
  -6 -15   5 171.613 13.3803   2
  -8 -15  -5 0.54796 1.47057   2
   8 -15   5 1.92970 1.06229   2
 -15  -8   5 1.43870 2.76203   4
 -15  -8  -5 1.42593 1.69375   2
  -8 -15   5 2.08935 3.09383   2
  -8 -15   5 0.90549 1.92419   4
 -15  -8  -5 1.69243 2.77051   4
 -10 -15  -5 105.048 7.92901   2
 -15 -10   5 105.268 11.0184   4
 -10 -15   5 104.169 8.18521   2
 -15 -10  -5 106.960 8.57874   2
 -15 -10  -5 67.7729 8.77083   4
 -10 -15   5 77.0896 8.84949   4
 -15 -12   5 75.1902 8.62601   4
 -12 -15  -5 109.969 7.73674   2
 -12 -15   5 78.9863 7.13497   2
 -15 -12  -5 109.498 8.08541   2
 -16   1  -5 499.862 39.1520   4
  16  -1  -5 485.965 35.4444   6
 -16  -1   5 551.229 43.0496   4
   1 -16   5 474.055 33.6044   2
 -16   1   5 505.364 39.1165   4
 -16  -1  -5 455.899 34.5685   2
 -16  -1  -5 483.830 39.1082   4
  16   1  -5 493.837 35.2097   6
  -1 -16   5 495.385 33.9270   2
 -16   3  -5 13.6555 4.93371   4
 -16  -3   5 16.2125 5.02313   4
   3 -16   5 14.5687 2.91446   2
  16  -3  -5 12.3268 3.75304   6
  -3 -16   5 12.0716 3.20155   2
 -16  -3  -5 11.6833 4.95546   4
 -16  -3  -5 15.8211 3.67113   2
  16  -3   5 11.8560 3.70142   6
   5 -16   5 330.983 25.1042   2
  16  -5  -5 354.740 26.5358   6
 -16  -5   5 369.385 31.4379   4
  -5 -16  -5 352.316 23.3451   2
 -16   5  -5 357.582 28.8861   4
 -16  -5  -5 343.420 25.3687   2
  -5 -16   5 356.873 24.9662   2
 -16  -5  -5 347.412 29.0965   4
   7 -16   5 112.349 7.59564   2
  -7 -16  -5 119.348 8.44821   2
 -16   7  -5 121.996 12.3478   4
 -16  -7   5 101.377 11.8765   4
  16  -7   5 82.2671 9.53258   6
 -16  -7  -5 120.590 9.80953   2
 -16  -7  -5 92.4818 11.1449   4
  -7 -16   5 122.193 9.46502   2
 -16   9  -5 33.5178 6.63386   4
  -9 -16  -5 46.9590 3.94670   2
 -16  -9   5 36.6280 6.02950   4
 -16  -9  -5 32.0286 4.93176   4
 -16  -9  -5 42.1811 4.62285   2
  -9 -16   5 44.6379 4.45873   2
 -16 -11   5 194.295 15.7760   4
 -11 -16  -5 200.788 13.1321   2
 -16 -11  -5 180.000 13.7265   2
 -11 -16   5 203.317 13.7152   2
 -17   0   5 499.415 37.1554   4
 -17   0  -5 497.592 38.7867   4
   0 -17   5 481.768 33.9176   2
  17   0  -5 508.151 35.4473   6
  17   0   5 521.399 36.1072   6
 -17  -2   5 197.606 18.1732   4
  17  -2  -5 203.952 18.3789   6
 -17   2  -5 144.971 20.3641   4
   2 -17   5 190.831 16.8380   2
 -17  -2  -5 190.383 16.6406   2
  -2 -17   5 222.080 15.5637   2
  17  -2   5 253.218 19.5705   6
  17   2  -5 206.818 15.8450   6
 -17  -2  -5 189.326 18.8008   4
 -17  -4   5 130.939 13.2784   4
 -17   4  -5 123.149 13.2930   4
  17  -4  -5 130.687 11.6083   6
   4 -17   5 123.668 9.31972   2
  -4 -17   5 134.533 10.3987   2
 -17  -4  -5 125.708 10.8078   2
  17  -4   5 123.527 11.2320   6
 -17  -4  -5 120.583 13.4571   4
 -17  -6   5 208.854 19.1405   4
 -17   6  -5 224.832 19.2670   4
  -6 -17   5 237.603 16.3727   2
 -17  -6  -5 219.440 17.0728   2
 -17  -6  -5 231.842 19.2483   4
 -17   8  -5 1.06391 1.59871   4
  17   8   5 1.01309 1.25642   6
 -17  -8   5 2.05089 1.81132   4
  -8 -17   5 2.95494 1.41378   2
 -17  -8  -5 1.39129 1.18675   2
 -17  -8  -5 1.11579 1.41486   4
 -17 -10   5 85.9550 8.37401   4
 -17 -10  -5 94.2009 7.19757   2
   1 -18   5 217.546 14.0402   2
 -18   1  -5 206.607 18.0781   4
  18   1   5 207.726 15.9083   6
  18  -1  -5 213.437 15.7641   6
 -18  -1   5 185.327 16.4459   4
  -1 -18   5 197.964 14.1488   2
 -18  -1  -5 180.843 17.5056   4
  18   1  -5 159.310 14.6614   6
  18  -1   5 210.687 15.9242   6
 -18   3  -5 4.26492 2.78617   4
  18   3   5 4.42518 1.90803   6
 -18  -3   5 3.85611 3.13572   4
   3 -18   5 4.15956 1.25334   2
  18  -3   5 2.67819 1.64851   6
 -18  -3  -5 2.14924 2.39306   4
  -3 -18   5 3.73227 1.39307   2
 -18  -5   5 68.3818 10.3399   4
 -18   5  -5 103.806 10.6611   4
  18   5   5 109.027 9.21281   6
 -18  -5  -5 148.317 10.7167   2
  -5 -18   5 143.385 8.70037   2
 -18  -5  -5 112.255 10.7223   4
  18  -5   5 65.7053 7.97018   6
  18   7   5 15.9416 2.38681   6
 -18  -7   5 11.0017 2.79580   4
 -18   7  -5 12.7092 2.99249   4
  -7 -18   5 19.7176 2.39841   2
 -18  -7  -5 8.60344 2.19690   4
 -18  -9   5 11.8208 2.38784   4
  19   0   5 32.4668 4.21939   6
 -19   0  -5 39.6761 5.69427   4
   0 -19   5 38.3336 3.04181   2
  19   2   5 2.18592 1.13966   6
 -19   2  -5 4.12938 2.72348   4
 -19  -2  -5 2.83660 2.24069   4
  19  -2   5 2.52293 1.12225   6
  -2 -19   5 4.66481 1.27853   2
 -19   4  -5 12.7803 2.99977   4
  19   4   5 11.7589 2.26861   6
 -19  -4   5 12.4919 2.90207   4
  -4 -19   5 19.0497 1.97195   2
  19  -4   5 15.1386 2.87684   6
 -19  -4  -5 6.55078 2.36462   4
 -19  -6   5 4.49843 1.90968   4
  19   6   5 4.07978 1.24259   6
  -6 -19   5 7.38066 1.21792   2
  20   1   5 3.08547 1.13784   6
 -20   1  -5 3.84086 2.02735   4
  20  -1   5 4.36782 1.30676   6
 -20  -1  -5 1.30329 1.22460   4
   0   0   6 187.802 14.5234   3
   0   0   6 190.634 20.9072   1
   0   0  -6 159.761 18.7960   1
   1  -1   6 35.3883 4.95261   3
  -1   1   6 37.4741 10.3342   1
   1   1  -6 32.7105 3.68009   5
   1   1   6 39.1280 10.5514   1
   1   1   6 29.1800 4.44165   3
  -1  -1  -6 31.4773 9.37147   1
   1  -1  -6 28.2920 8.38927   1
  -1  -1   6 38.3950 5.10505   3
   1  -1  -6 37.7164 4.21098   5
  -1   1   6 36.8610 4.70695   3
  -1  -1   6 30.7695 9.54382   1
   1  -1   6 17.3590 7.17720   1
   1   1  -6 29.4405 8.64961   1
   0   2   6 41.0102 10.3731   1
   0  -2  -6 35.4819 9.65351   1
   0   2   6 38.2339 4.79340   3
   0  -2   6 63.7127 6.50271   3
  -2   0   6 40.1313 5.28299   3
  -2   0   6 42.6012 10.8373   1
   0  -2   6 38.0644 11.8103   1
   2   0  -6 43.4280 4.64580   5
   2   0   6 43.7404 5.34350   3
   2   0  -6 29.2771 8.52043   1
  -2   0  -6 25.4892 8.55976   1
   2   0   6 45.8030 11.6475   1
  -2   2   6 58.3299 5.50614   3
  -2   2  -6 36.5071 11.8995   1
   2  -2  -6 29.9716 4.07144   5
   2   2  -6 42.1603 3.97007   5
  -2  -2   6 38.4153 11.9729   1
   2   2  -6 17.0523 6.54399   1
  -2  -2   6 30.1803 4.84470   3
   2   2   6 41.8572 11.5395   1
   2  -2   6 37.6624 14.6654   1
   2  -2   6 29.1525 4.89592   3
  -2  -2  -6 19.0243 7.97891   1
  -3  -1   6 242.747 18.7950   3
   1  -3   6 240.118 19.0676   3
  -1  -3  -6 239.992 18.5061   3
   1   3  -6 230.396 25.2975   1
   3  -1  -6 238.120 17.7037   5
   3   1   6 241.325 26.1745   1
  -3   1  -6 276.845 30.5095   1
  -1   3   6 241.691 17.7874   3
   1  -3   6 237.584 27.6172   1
  -1  -3   6 236.485 18.9981   3
  -3   1   6 252.941 18.6089   3
  -3  -1  -6 217.720 25.2818   1
  -1   3  -6 218.172 25.5531   1
   3   1  -6 229.946 17.2157   5
   1  -3  -6 253.479 18.1002   5
   1   3   6 245.685 18.2659   3
  -1  -3   6 253.053 27.8298   1
   3  -1   6 235.200 26.2367   1
   3   3  -6 12.4204 2.25852   5
  -3   3  -6 15.6775 17.9177   1
   3  -3   6 8.78869 16.9057   1
   3  -3  -6 10.1545 3.15134   5
  -3   3   6 10.0852 2.85167   3
  -3  -3   6 10.8184 3.30231   3
  -4   0   6 504.248 34.7082   3
   4   0  -6 478.730 33.3459   5
  -4   0  -6 427.188 42.3504   1
   0   4   6 482.292 33.0780   3
   0  -4   6 497.549 45.2616   1
   0  -4   6 535.414 35.6387   3
   4   2   6 96.3596 26.3344   1
   4  -2  -6 113.407 9.79725   5
   2   4  -6 115.386 19.4746   1
  -4  -2   6 115.898 10.9040   3
   2   4  -6 98.3866 7.95926   5
   2  -4   6 105.080 21.5351   1
  -2   4   6 120.157 9.64851   3
   2  -4   6 112.700 11.0221   3
  -2  -4  -6 105.836 9.83279   3
  -4   2  -6 106.108 20.8504   1
  -2  -4   6 112.529 20.7449   1
   2  -4  -6 115.183 10.0141   5
   4  -2   6 102.955 19.5747   1
  -4   2   6 115.726 10.3197   3
  -2  -4   6 119.793 11.1273   3
   4   2  -6 110.916 9.09508   5
  -2   4  -6 99.3599 19.6953   1
  -4   4   6 -0.0905 1.82546   3
   4  -4  -6 1.81452 1.89122   5
  -4  -4  -6 0.79798 1.21917   2
   4  -4   6 6.56459 3.01894   4
   4   4  -6 1.15494 1.37130   5
  -4   4  -6 -2.3700 12.5118   1
  -4  -4  -6 14.5713 4.18849   3
   4  -4   6 0.77220 13.7789   1
   1  -5   6 53.7014 17.8659   1
   1  -5   6 45.9383 7.79099   4
  -1   5   6 47.9922 5.09986   3
  -5   1  -6 95.3190 23.9889   1
  -5  -1   6 54.2617 6.71436   3
   5  -1  -6 51.7100 5.75904   5
   1   5  -6 62.0126 18.7205   1
   5   1   6 46.5350 13.6651   1
   1  -5   6 50.2571 7.00718   3
  -1  -5   6 46.6455 8.45954   4
  -1   5  -6 40.7786 19.9515   1
  -1  -5   6 48.2678 6.91702   3
  -1  -5   6 36.2906 14.9931   1
   5   1  -6 51.0618 5.41350   5
  -5  -1  -6 74.8526 23.4708   1
  -5   1   6 47.5361 6.40893   3
   5  -1   6 53.0771 21.6639   1
   5  -1   6 43.3551 6.74547   4
   1  -5  -6 49.8677 5.86082   5
   3  -5   6 29.3445 3.93468   2
  -3  -5  -6 31.9409 3.77268   2
  -5  -3   6 35.3079 5.84659   3
  -3   5   6 30.1803 4.50119   3
  -3  -5  -6 26.3637 4.45475   3
  -5   3  -6 27.9771 22.8949   1
   5  -3  -6 33.2912 4.76925   5
   3  -5   6 30.8000 5.44183   4
   5   3   6 27.5066 5.30558   4
   3  -5   6 23.0070 14.2097   1
   3   5  -6 26.5273 3.13148   5
   5  -3   6 29.5298 5.38308   4
   5   3  -6 30.7898 3.90029   5
   3  -5  -6 30.4740 4.71680   5
  -3  -5   6 28.4062 5.47310   4
  -5   3   6 35.3882 5.38387   3
   5  -3   6 29.4314 3.96935   2
   5  -3   6 18.4229 12.2867   1
  -5  -3  -6 29.7966 3.87790   2
  -3   5  -6 45.8294 23.3808   1
  -5  -5   6 422.103 32.0775   3
   5  -5   6 444.115 32.5379   4
  -5  -5   6 442.151 33.0959   4
   5   5   6 363.665 34.4658   4
   5  -5  -6 441.785 31.0099   5
   5   5  -6 423.863 28.8353   5
   5  -5   6 415.660 29.1298   2
  -5  -5  -6 416.354 29.3557   2
  -5   5   6 446.664 30.7423   3
   6   0  -6 31.3764 4.56720   5
   6   0   6 13.4955 13.1200   1
   0   6   6 20.8702 9.58895   1
  -6   0  -6 17.5945 15.8341   1
   0  -6   6 45.4482 6.72355   3
   0   6  -6 26.9867 15.7023   1
   0  -6   6 41.8086 25.4785   1
  -6   0  -6 30.7386 4.13471   2
   0  -6   6 30.5132 5.73826   4
   6   0   6 28.9969 5.51483   4
   6  -2  -6 6.20373 2.63943   5
  -6   2  -6 4.23803 20.5149   1
  -2   6   6 1.97520 1.73566   3
  -6  -2   6 2.02917 2.53307   3
   2  -6   6 4.53376 3.14661   3
  -6   2  -6 4.04567 2.00859   2
  -2  -6  -6 4.24493 1.65980   2
   2  -6   6 5.89308 2.04281   2
   6  -2  -6 4.13226 1.84260   6
   2  -6   6 2.20665 26.0745   1
  -2   6  -6 0.15634 12.5683   1
   6  -2   6 5.90569 12.0907   1
  -2  -6   6 4.16010 3.18101   3
  -6   2   6 6.60944 3.08787   3
   6   2  -6 14.9321 2.81644   5
   6  -2   6 5.45463 1.93426   2
   2  -6  -6 14.8588 4.12684   5
   4  -6   6 114.134 9.91587   2
   6   4   6 120.578 13.1725   4
   6  -4  -6 141.574 11.8859   5
   6  -4  -6 125.692 11.3559   6
  -6   4  -6 137.162 10.7142   2
  -4  -6  -6 114.848 9.94132   2
  -4   6   6 127.942 10.8678   3
  -6  -4   6 118.030 12.5228   3
  -6  -4   6 96.1666 13.8971   4
   4  -6   6 124.365 12.6111   4
  -4  -6   6 124.082 13.0328   4
   4  -6  -6 139.637 11.9392   5
  -6  -4  -6 119.186 10.2773   2
  -6   4   6 127.242 12.0197   3
   6  -4   6 116.640 9.91397   2
   6   4  -6 121.729 10.1316   5
  -4  -6   6 125.651 12.8564   3
   6  -4   6 126.147 12.6425   4
   4   6   6 119.043 13.0240   4
   6  -6   6 187.560 16.8470   4
  -6  -6   6 167.467 14.3437   2
   6  -6  -6 203.423 16.4516   5
   6  -6   6 171.909 13.8988   2
  -6  -6  -6 180.236 14.3024   2
  -6   6  -6 187.308 15.1434   2
  -6  -6  -6 187.927 17.0178   4
   6   6   6 182.021 17.8406   4
  -6   6   6 185.891 16.0051   3
   6   6  -6 185.850 13.9089   5
  -6  -6   6 183.136 17.4737   3
  -6  -6   6 176.066 17.3812   4
   7   1   6 109.334 12.0215   4
   1  -7   6 112.586 12.1487   3
   7  -1  -6 119.696 10.4501   5
  -7  -1   6 120.898 11.9151   3
  -1  -7  -6 108.014 8.67223   2
   1  -7   6 98.6855 9.09721   2
   7   1   6 99.4182 9.18598   2
   7  -1  -6 138.047 27.2750   1
   1  -7   6 110.035 11.8971   4
   7   1  -6 112.272 9.92788   5
  -7  -1  -6 102.892 9.43565   2
  -1  -7   6 116.891 12.2843   3
   7  -1   6 97.6670 9.23800   2
  -1  -7   6 141.707 41.4499   1
  -1  -7   6 109.628 12.1038   4
   7   1  -6 103.395 11.9215   6
   7  -1   6 109.411 11.7677   4
  -7   1   6 112.695 11.6031   3
   7  -3  -6 12.1963 4.13894   5
  -3  -7  -6 9.70592 2.14610   2
   3  -7   6 8.21178 3.30056   4
  -7  -3   6 6.88626 3.83411   3
   7  -3  -6 7.77959 2.62319   6
   3  -7   6 9.26579 2.73530   2
   7   3   6 10.3449 3.70524   4
   3   7   6 8.14558 3.40540   4
  -3  -7   6 3.58781 3.42035   3
  -7  -3  -6 11.0313 2.65498   2
   7  -3   6 7.23103 2.95611   4
  -3  -7   6 7.42218 3.26535   4
  -7   3   6 5.74872 3.58098   3
   7  -3   6 10.4044 2.79112   2
   7   3  -6 12.0902 3.14100   5
   7   5   6 13.6700 4.37720   4
   5  -7   6 13.5044 2.76612   2
  -7  -5   6 14.7180 4.40794   4
   7  -5  -6 14.8542 3.59624   6
   7  -5  -6 14.8561 4.53884   5
  -7  -5   6 12.3879 4.79615   3
  -5   7   6 6.98964 3.54420   3
  -5  -7  -6 15.8672 2.87872   2
   5  -7   6 12.3583 3.86351   4
  -7   5  -6 14.2008 3.25776   2
   5   7   6 10.1941 4.08137   4
  -7  -5  -6 18.2615 3.24315   2
   7  -5   6 11.2578 2.67302   2
  -5  -7   6 16.4092 3.15692   2
   7   5  -6 13.6220 3.61408   5
   7  -5   6 12.7728 3.88868   4
  -7   5   6 11.1046 4.22123   3
  -5  -7   6 9.97359 4.66712   3
  -5  -7   6 12.0165 4.06651   4
  -7  -5  -6 21.2193 5.06731   4
   5  -7  -6 24.8386 4.81350   5
  -7  -7   6 33.8216 4.70617   2
  -7  -7   6 42.3986 9.02103   3
   7  -7   6 31.5327 4.13537   2
   7   7   6 32.6887 6.86958   4
  -7  -7  -6 28.8562 4.38994   2
  -7  -7  -6 29.8642 5.87398   4
  -7   7  -6 23.3054 4.51526   2
   7  -7   6 41.8709 6.28264   4
   7   7  -6 27.3181 5.35725   5
   7  -7  -6 35.9801 6.15601   5
  -7  -7   6 29.0379 6.33815   4
   0  -8   6 556.608 39.4891   3
   0  -8   6 493.136 35.4438   2
   8   0   6 496.583 35.5426   2
   8   0  -6 547.073 36.9739   5
   8   0   6 516.497 39.1086   4
  -8   0   6 531.619 38.8143   3
   0  -8   6 529.311 39.4295   4
   8   0  -6 511.392 36.5032   6
  -8   0  -6 506.424 35.9967   2
  -8  -2   6 23.2444 6.02907   3
   8   2   6 26.3164 5.46948   4
   8  -2  -6 40.4790 5.15320   6
  -2  -8  -6 22.4220 3.24263   2
   2  -8   6 24.7527 3.65175   2
   8  -2  -6 23.9043 4.54146   5
  -8   2  -6 19.6838 3.62087   2
   2  -8   6 22.5293 5.08964   4
   8  -2   6 20.9852 3.44972   2
   8   2  -6 18.1707 4.35871   6
   8  -2   6 22.4022 4.88087   4
  -2  -8   6 27.6630 5.64588   4
  -8  -2  -6 22.2225 3.75228   2
  -2  -8   6 29.3868 6.98260   3
  -8   2   6 39.2766 6.88855   3
   8   2  -6 21.0007 3.98964   5
   2   8   6 24.5682 5.39392   4
  -2  -8   6 18.5977 3.44803   2
  -8  -4   6 18.9597 4.86421   4
   4  -8   6 17.8284 3.07124   2
  -8  -4   6 18.8600 6.14749   3
  -8   4  -6 16.3810 3.68152   2
   8  -4  -6 18.0687 3.93121   6
   4  -8   6 17.9223 4.42241   4
   8  -4  -6 20.4786 4.62871   5
   8   4   6 21.6780 5.29911   4
  -4  -8  -6 18.5506 3.19192   2
  -4  -8   6 16.5520 3.27511   2
  -4  -8   6 17.3389 4.70455   4
  -8  -4  -6 16.5639 3.24140   2
   8   4  -6 19.8985 3.87042   5
   4   8   6 16.5273 4.65945   4
   8  -4   6 18.1057 3.10520   2
  -8  -4  -6 20.2458 5.01813   4
   8  -4   6 18.8952 4.55614   4
  -4  -8   6 11.4398 5.29606   3
  -8   4   6 32.8693 6.95496   3
   4  -8  -6 20.7850 4.63192   5
   6  -8   6 13.9100 2.83587   2
  -8  -6   6 11.7478 4.32692   4
  -6  -8  -6 17.5732 3.20853   2
   6  -8   6 15.3185 4.14011   4
   8  -6  -6 18.7041 5.65292   5
  -8  -6   6 16.8029 6.48850   3
  -8   6  -6 13.6975 3.77487   2
   8   6   6 16.5497 4.96443   4
  -6  -8   6 13.8283 6.16767   3
  -6  -8   6 13.9619 4.44252   4
   8  -6   6 12.5191 3.90579   4
  -8  -6  -6 11.0083 4.81502   4
  -6  -8   6 12.6457 3.04316   2
   6  -8  -6 17.3463 5.25756   5
   8  -6   6 13.4933 2.83752   2
  -8  -6  -6 16.3417 3.24772   2
   6   8   6 15.3833 6.95325   4
  -8   6   6 10.0063 5.77594   3
  -8  -8  -6 134.635 11.8705   2
   8   8   6 140.992 15.6945   4
  -8  -8  -6 125.320 13.5951   4
   8  -8   6 130.089 12.8229   4
   8  -8   6 134.241 11.0719   2
  -8  -8   6 134.290 11.7436   2
  -8  -8   6 145.804 15.5563   4
   8  -8  -6 141.212 14.0948   5
   9  -1  -6 329.198 25.0995   5
   9   1   6 332.875 27.3352   4
  -9  -1   6 324.694 27.0229   4
  -1  -9  -6 330.278 22.7439   2
   1  -9   6 319.928 23.5324   2
   1  -9   6 352.831 27.2771   4
  -9   1  -6 324.412 24.1064   2
   9   1   6 320.312 23.6925   2
   9  -1  -6 341.402 24.8989   6
  -9  -1   6 307.199 27.0521   3
  -1  -9   6 340.250 27.9652   3
   9   1  -6 319.535 24.4236   6
  -1  -9   6 323.007 23.6068   2
  -9  -1  -6 322.885 24.0865   2
   9   1  -6 342.559 24.8971   5
  -9   1   6 324.420 27.2260   3
   9  -1   6 313.157 23.4686   2
   9  -1   6 335.625 27.0353   4
  -1  -9   6 339.567 27.5791   4
   9  -3  -6 106.642 10.7357   5
  -9  -3   6 97.0180 11.6498   4
   9  -3  -6 98.7714 10.9010   6
   3  -9   6 101.356 11.3815   4
  -3  -9  -6 99.8716 8.66065   2
  -9   3  -6 108.942 9.70873   2
  -9  -3   6 99.7239 13.0702   3
   9   3  -6 95.2165 9.66872   5
   9  -3   6 91.8196 9.06810   5
  -9  -3  -6 107.699 13.9085   4
  -9   3   6 92.1450 12.5857   3
  -3  -9   6 122.556 14.4910   3
   9   3  -6 92.1868 9.28951   6
   9  -3   6 106.456 11.5875   4
  -9  -3  -6 97.2079 9.50145   2
   3   9   6 98.3914 12.0921   4
  -3  -9   6 92.3494 8.95722   2
   5  -9   6 48.7780 5.52878   2
  -9   5  -6 47.4330 6.18024   2
   9   5   6 53.0188 8.67289   4
   9  -5  -6 45.8631 7.25788   5
  -9  -5   6 52.1082 8.20951   4
   5  -9   6 51.0293 7.60519   4
  -5  -9  -6 51.2206 5.73119   2
   9  -5  -6 50.2659 6.84523   6
  -9  -5  -6 52.6337 6.17251   2
  -9   5   6 51.7575 11.0473   3
   9   5  -6 50.1669 6.56084   5
   5  -9  -6 54.3121 7.64894   5
  -5  -9   6 52.7286 8.43138   4
  -9  -5  -6 53.3607 8.51020   4
   5   9   6 50.8644 8.50062   4
   9  -5   6 47.1021 5.40815   2
  -5  -9   6 46.0392 5.75179   2
  -5  -9   6 38.4571 9.91061   3
  -7  -9  -6 283.409 20.9153   2
  -9  -7   6 264.162 20.7760   2
   7  -9   6 286.162 20.2413   2
   9   7   6 295.282 25.7393   4
  -9  -7   6 301.441 25.5183   4
   9  -7  -6 307.307 23.7666   5
   7  -9   6 202.370 22.7969   4
  -9  -7  -6 281.479 21.1298   2
  -7  -9   6 294.863 25.1762   4
   7   9   6 284.746 25.4565   4
   9  -7   6 286.315 20.2068   2
  -7  -9   6 273.309 20.7872   2
   9   7  -6 251.803 21.0401   5
   9  -7   6 250.126 21.7502   4
  -9  -7  -6 274.393 24.2488   4
   7  -9  -6 304.761 23.7990   5
   9  -9   6 74.4906 6.91877   2
  -9  -9   6 69.1061 7.42434   2
  -9  -9  -6 75.5944 7.82344   2
  -9  -9  -6 51.1644 7.99797   4
   9  -9  -6 75.4885 10.2347   5
   9   9   6 76.6031 11.1725   4
  -9  -9   6 76.5179 10.6861   4
   0 -10   6 68.2759 9.52833   4
 -10   0  -6 71.0555 8.56569   2
   0 -10   6 73.1542 7.14626   2
  10   0  -6 66.1182 8.14700   5
 -10   0   6 62.9760 10.9916   4
  10   0   6 67.1649 7.00233   2
  10   0   6 65.9004 9.29610   4
   0 -10  -6 64.1794 5.52019   2
 -10   0   6 60.4961 10.6601   3
   2 -10   6 4.74414 3.18292   4
  10   2   6 3.13553 2.85868   4
 -10  -2   6 4.82863 3.14424   4
  10  -2  -6 5.69434 3.32733   5
   2 -10   6 3.31328 1.87235   2
 -10   2  -6 2.70088 2.22025   2
  10  -2  -6 6.99964 2.61290   6
 -10  -2  -6 4.35055 3.11206   4
  -2 -10   6 5.22363 2.32225   2
  10   2  -6 15.2004 4.27994   5
  10  -2   6 4.11535 2.81950   4
  10  -2   6 5.01248 2.21593   2
 -10   2   6 4.55350 5.75906   3
  10   2  -6 3.59700 1.82220   6
   2  10   6 1.49089 2.57341   4
  -2 -10   6 4.26740 3.18366   4
 -10  -2  -6 3.53098 2.04486   2
  -2 -10   6 0.51113 6.20868   3
  -4 -10  -6 9.17727 2.77662   2
  10  -4  -6 10.0079 4.09881   5
  10  -4  -6 7.06493 2.81971   6
   4 -10   6 9.22088 3.62894   4
   4 -10   6 9.63087 2.59266   2
  10   4   6 11.6423 4.27459   4
 -10  -4   6 10.9001 4.29820   4
  10  -4   6 10.0412 2.93593   2
 -10  -4  -6 11.7383 4.45272   4
  10   4  -6 13.7735 4.20914   5
  10   4  -6 6.26436 2.48791   6
  -4 -10   6 10.9396 4.28406   4
  -4 -10   6 13.3047 3.64935   2
 -10  -4  -6 11.9953 3.61143   2
   4  10   6 9.90232 4.15971   4
  10  -4   6 9.86341 3.71174   4
  10   6   6 144.756 15.7000   4
   6 -10   6 139.466 11.1344   2
  10  -6  -6 146.043 14.2415   5
  -6 -10  -6 136.347 11.5386   2
   6 -10   6 104.502 13.8130   4
  10  -6  -6 137.908 13.1846   6
 -10  -6   6 138.398 15.1767   4
 -10  -6  -6 137.332 12.0145   2
  -6 -10   6 138.429 15.1648   4
  10  -6   6 88.7395 11.5619   4
 -10  -6  -6 147.412 15.5131   4
   6  10   6 133.353 15.3387   4
  10   6  -6 140.175 12.7815   5
  10  -6   6 130.255 10.9518   2
   6 -10  -6 133.844 13.8857   5
  -6 -10   6 135.356 11.6311   2
  10  -6   6 138.645 12.3745   6
  10   8   6 5.65344 3.84007   4
 -10  -8   6 7.00596 4.08638   4
   8 -10   6 9.92370 2.61636   2
  10  -8  -6 4.15609 3.91958   5
 -10  -8   6 5.95376 2.48954   2
  -8 -10  -6 6.90360 2.80853   2
 -10  -8  -6 9.60700 4.04914   4
  -8 -10   6 5.75896 2.50587   2
   8 -10  -6 9.99336 4.49302   5
  10  -8   6 5.21142 2.08005   2
   8  10   6 5.48345 3.66489   4
  -8 -10   6 5.77477 3.63503   4
 -10  -8  -6 6.11287 2.66065   2
 -10 -10   6 9.54690 2.93665   2
  10 -10   6 12.3331 2.76442   2
 -10 -10   6 11.2987 4.61362   4
  10  10   6 11.1664 4.71754   4
 -10 -10  -6 9.44258 3.04977   2
  10 -10  -6 10.7252 5.48828   5
   1 -11   6 5.14240 3.21554   4
  -1 -11  -6 9.81164 2.02531   2
  11  -1  -6 6.65729 2.59235   6
 -11   1  -6 12.6943 3.18448   2
  11   1   6 11.8672 4.26587   4
   1 -11   6 7.54567 2.79756   2
  11  -1  -6 9.20705 3.86430   5
 -11  -1   6 4.87802 3.07206   4
  -1 -11   6 9.92950 3.04973   2
  11  -1   6 11.0829 3.96420   4
 -11  -1  -6 7.53076 2.91137   2
  11   1  -6 6.77545 2.47948   6
  11   1  -6 5.89038 3.31316   5
  -1 -11   6 6.07968 3.42483   4
  11  -3  -6 7.59635 3.90197   5
   3 -11   6 8.03219 2.63702   2
  11   3   6 8.91037 4.58091   4
 -11   3  -6 9.88281 3.37380   2
  11  -3  -6 7.21813 2.77685   6
   3 -11   6 8.06718 3.42932   4
  -3 -11  -6 7.16152 2.32603   2
 -11  -3   6 7.41917 3.78187   4
 -11  -3  -6 7.42352 3.07049   2
   3  11   6 7.77668 3.77638   4
  11  -3   6 6.64043 3.28704   4
  -3 -11   6 9.43888 3.16778   2
  11  -3   6 7.16631 2.62682   2
  11   3  -6 12.2198 3.34062   6
  -3 -11   6 7.46664 4.00522   4
  11   3  -6 8.04101 3.68718   5
 -11  -3  -6 7.65179 4.23969   4
  -5 -11  -6 161.370 12.7516   2
 -11   5  -6 148.508 14.7724   2
  11  -5  -6 159.839 14.5162   6
 -11  -5   6 157.412 16.6125   4
  11   5   6 161.337 16.9209   4
   5 -11   6 151.401 12.3565   2
 -11  -5  -6 152.250 13.3527   2
  11  -5   6 114.474 13.2040   4
   5  11   6 157.434 16.8405   4
  -5 -11   6 149.308 12.8549   2
  -5 -11   6 165.268 16.9569   4
 -11  -5  -6 167.111 17.2820   4
  11  -5   6 153.552 12.4061   2
  11   5  -6 142.649 14.0293   5
  11  -7  -6 52.7913 8.30671   5
  11   7   6 49.3855 8.87424   4
 -11  -7   6 43.6879 9.05176   4
   7 -11   6 52.0572 5.58165   2
  -7 -11  -6 47.7822 6.39384   2
  11   7  -6 44.3312 10.0103   5
 -11  -7  -6 42.3006 6.27934   2
  11  -7   6 56.1789 6.09461   2
  -7 -11   6 47.8850 8.38744   4
  11  -7   6 42.6407 8.18869   6
  -7 -11   6 41.2613 7.09912   2
   7  11   6 43.8145 9.94343   4
 -11  -7  -6 50.3610 9.13144   4
   9 -11   6 9.74624 2.55144   2
  11  -9  -6 11.1518 5.52233   5
 -11  -9   6 11.9992 5.30050   4
  11   9   6 12.7196 5.61592   4
 -11  -9   6 6.29139 2.49905   2
  -9 -11  -6 8.13610 2.72508   2
  -9 -11   6 12.6190 3.61429   2
 -11  -9  -6 4.78678 2.75380   4
   9  11   6 9.35072 4.71395   4
  -9 -11   6 7.25066 4.02807   4
 -11  -9  -6 12.0341 3.34778   2
   9 -11  -6 14.4781 8.35495   5
  11  -9   6 11.6525 3.01654   2
 -11 -11   6 2.56066 2.41558   2
 -11 -11   6 8.95674 4.19012   4
 -11 -11  -6 5.58422 2.28309   2
  11 -11   6 7.97610 2.13628   2
  12   0   6 4.46028 3.04812   4
  12   0  -6 3.68576 3.86408   5
   0 -12   6 4.35201 2.96108   4
 -12   0   6 7.45466 3.55765   4
  12   0  -6 2.11401 1.78201   6
   0 -12   6 3.32845 2.10080   2
 -12   0  -6 6.16663 2.65678   2
  12  -2  -6 117.494 13.0689   5
 -12   2  -6 81.3270 8.83447   2
  -2 -12  -6 88.1138 7.46164   2
 -12  -2   6 95.7945 11.7532   4
  12  -2  -6 91.7751 9.84353   6
  12   2   6 90.8419 11.4516   4
   2 -12   6 88.6238 8.47775   2
   2 -12   6 89.7222 10.3422   4
  -2 -12   6 90.6823 8.73291   2
 -12  -2  -6 89.0263 9.14170   2
 -12  -2  -6 93.7658 12.4548   4
  12  -2   6 86.1762 10.4103   4
  12   2  -6 89.1979 9.23698   6
  12  -2   6 79.1583 11.0528   5
  -2 -12   6 89.4748 11.5689   4
   2  12   6 88.4957 11.6501   4
  12  -4  -6 13.3059 3.83943   6
   4 -12   6 14.7723 3.06291   2
 -12  -4   6 15.5091 4.91989   4
 -12   4  -6 11.4297 3.56756   2
  12   4   6 13.0798 4.90277   4
  12  -4  -6 14.1265 4.85669   5
  -4 -12  -6 13.2541 2.91237   2
  12  -4   6 12.9248 3.03906   2
 -12  -4  -6 14.9896 3.69076   2
  -4 -12   6 11.5338 3.29060   2
  12  -4   6 7.28120 3.35931   4
  -4 -12   6 14.3320 4.99732   4
 -12  -4  -6 13.9067 5.21463   4
  12   4  -6 15.3932 4.89327   5
   4  12   6 14.8665 5.23322   4
  12   4  -6 12.1428 3.32191   6
  12   6   6 25.2134 6.38064   4
  -6 -12  -6 23.2388 3.86012   2
  12  -6  -6 22.4911 4.72328   6
  12  -6  -6 21.1686 6.37288   5
 -12  -6   6 23.8044 5.99154   4
   6 -12   6 24.9810 3.76142   2
  12  -6   6 20.7717 3.83435   2
  12   6  -6 18.7098 5.99687   5
  -6 -12   6 27.8740 6.58990   4
  12  -6   6 23.3349 4.40936   6
 -12  -6  -6 20.5324 6.18260   4
   6  12   6 22.3751 6.22389   4
  -6 -12   6 21.5252 3.95422   2
 -12  -6  -6 25.2248 4.69578   2
   8 -12   6 74.8490 6.93514   2
  12   8   6 80.1350 11.0346   4
  12  -8  -6 71.4040 12.0147   5
 -12  -8   6 76.8648 10.7274   4
  -8 -12  -6 76.2201 7.66383   2
  -8 -12   6 74.4934 7.72432   2
  12  -8   6 77.7106 7.09068   2
 -12  -8  -6 72.4364 7.96015   2
  -8 -12   6 77.7844 10.7949   4
 -12  -8  -6 62.3771 9.31896   4
 -12 -10   6 2.78684 2.81792   4
 -10 -12  -6 2.82694 1.71586   2
  10 -12   6 2.28147 1.45817   2
 -12 -10   6 2.41708 1.91194   2
 -12 -10  -6 3.59198 2.29356   2
 -10 -12   6 1.52550 2.46278   4
 -10 -12   6 2.16671 2.09591   2
 -12 -12  -6 3.64782 2.01257   2
 -12 -12   6 2.97204 2.02089   2
 -12 -12   6 3.05606 2.55121   4
   1 -13   6 17.7262 5.20877   4
  13  -1  -6 21.2008 5.92801   5
  13   1   6 25.0615 5.68734   4
  13  -1  -6 22.3712 4.70542   6
 -13  -1   6 25.8140 7.96760   4
   1 -13   6 23.7102 3.88011   2
 -13   1  -6 28.1128 5.94955   2
  -1 -13   6 21.6916 5.29824   4
  13  -1   6 22.1257 5.01346   4
  13   1  -6 23.1742 5.38733   5
  -1 -13   6 18.8458 4.80089   2
 -13  -1  -6 22.5382 6.07704   2
  13   1  -6 26.9984 5.67799   6
  13  -1   6 9.22047 6.07013   5
 -13  -1  -6 25.7571 6.35558   4
 -13  -3   6 14.8280 4.86110   4
 -13   3  -6 14.1492 3.73793   2
  -3 -13  -6 17.1169 3.98235   2
  13  -3  -6 13.6316 3.79670   6
  13   3   6 14.7291 5.66657   4
  13  -3  -6 10.1976 4.64162   5
   3 -13   6 16.2769 5.17125   2
  -3 -13   6 11.8185 4.98168   4
 -13  -3  -6 22.3740 6.63044   4
 -13  -3  -6 12.9121 3.69581   2
  -3 -13   6 14.8860 3.46747   2
  13   3  -6 15.4731 3.59573   6
  13   3  -6 13.3423 5.32813   5
   5 -13   6 3.03609 1.79102   2
 -13  -5   6 3.89968 3.36257   4
  -5 -13  -6 2.33014 1.47722   2
  13  -5  -6 0.78292 4.29012   5
  13  -5  -6 1.13410 1.56257   6
  13   5   6 2.57817 2.82863   4
  13  -5   6 1.45741 1.89339   6
  -5 -13   6 1.79397 2.77278   4
  -5 -13   6 9.46574 2.90307   2
  13   5  -6 9.08444 8.96471   5
 -13  -5  -6 6.40221 2.88941   2
 -13  -5  -6 2.15734 2.91275   4
  13  -7  -6 36.7934 8.04155   5
   7 -13   6 42.1487 4.73998   2
 -13  -7   6 45.4983 7.96686   4
  -7 -13  -6 47.9416 5.38287   2
  13   7   6 46.6063 7.94103   4
  13  -7   6 32.0333 5.33019   6
 -13  -7  -6 43.0074 7.59751   4
 -13  -7  -6 42.5654 5.77233   2
  -7 -13   6 38.7658 7.26545   4
  -7 -13   6 43.2443 5.39448   2
 -13  -9   6 16.3212 5.01658   4
  -9 -13  -6 17.2445 3.24134   2
   9 -13   6 15.0164 2.60297   2
  -9 -13   6 17.0496 3.35346   2
  -9 -13   6 14.2558 4.30163   4
 -13  -9  -6 14.7799 3.41886   2
 -13 -11   6 -0.1479 1.43232   2
 -13 -11   6 -0.2099 1.77437   4
 -11 -13  -6 0.27853 1.35700   2
 -13 -11  -6 0.36153 1.15149   2
 -11 -13   6 0.18043 1.64971   4
 -11 -13   6 1.60636 1.43932   2
 -13 -13  -6 0.86490 1.04967   2
 -13 -13   6 0.02303 1.13800   4
 -13 -13   6 0.69811 1.54266   2
   0 -14   6 123.778 10.2336   2
 -14   0   6 119.959 12.9461   4
  14   0   6 89.5229 10.9168   4
 -14   0  -6 126.557 14.3933   4
  14   0  -6 121.654 11.2596   6
  14   0  -6 111.979 12.4403   5
   0 -14   6 101.902 11.3590   4
 -14   0  -6 113.483 10.6627   2
 -14  -2   6 12.7317 4.35406   4
  14  -2  -6 13.4124 5.87977   5
  14  -2  -6 10.0401 3.29508   6
  14   2   6 11.0413 3.78147   4
 -14   2  -6 8.75694 2.85025   2
 -14   2  -6 12.9509 4.70456   4
   2 -14   6 12.2719 2.93236   2
  14   2  -6 11.5991 3.14507   6
 -14  -2  -6 11.5730 3.53038   2
  14   2  -6 11.9442 5.78438   5
 -14  -2  -6 14.4285 5.04557   4
  -2 -14   6 9.13217 3.48071   4
  -2 -14   6 11.4698 3.08348   2
  14   4   6 13.7543 4.25618   4
  14  -4  -6 14.7087 3.74394   6
  -4 -14  -6 15.1326 2.48641   2
 -14  -4   6 14.9849 4.86407   4
   4 -14   6 15.3902 3.02634   2
  14  -4  -6 16.4336 6.36594   5
  14   4  -6 11.4876 3.14338   6
  14  -4   6 15.4413 3.82938   6
  -4 -14   6 15.4937 3.32479   2
  -4 -14   6 14.6523 4.35219   4
 -14  -4  -6 15.7386 5.16394   4
 -14  -4  -6 15.8300 3.69659   2
 -14  -6   6 20.1616 5.49014   4
  -6 -14  -6 21.3464 3.23878   2
   6 -14   6 20.5677 3.31713   2
 -14  -6  -6 17.7410 5.15601   4
  14  -6   6 22.8461 3.96453   6
 -14  -6  -6 21.1076 4.04119   2
  -6 -14   6 20.5310 3.69249   2
  -6 -14   6 21.2494 5.06778   4
  -8 -14  -6 10.3029 2.50037   2
   8 -14   6 12.7922 2.32958   2
 -14  -8   6 12.3164 4.42474   4
  -8 -14   6 12.8331 3.54596   2
  -8 -14   6 9.63686 3.57777   4
 -14  -8  -6 8.47365 4.00103   4
 -14  -8  -6 11.3376 3.10837   2
 -10 -14  -6 2.40889 1.63998   2
 -14 -10   6 2.15103 2.27856   4
 -10 -14   6 2.01200 1.54235   2
 -14 -10  -6 1.83138 1.44778   2
 -10 -14   6 3.35926 2.32596   4
 -12 -14  -6 1.31646 0.91358   2
 -14 -12   6 0.61505 1.35786   4
 -14 -12  -6 1.45246 1.07434   2
 -12 -14   6 2.33200 1.35489   2
 -12 -14   6 0.89220 1.45414   4
 -15  -1   6 189.412 17.9082   4
 -15   1  -6 179.681 17.0911   2
   1 -15   6 187.402 14.4001   2
  15  -1  -6 186.482 15.8518   6
 -15   1  -6 186.824 18.8043   4
  15   1  -6 181.921 15.5343   6
 -15  -1  -6 185.878 15.3062   2
  -1 -15   6 189.040 14.6409   2
 -15  -1  -6 184.465 18.9766   4
 -15  -3   6 1.25207 2.30374   4
   3 -15   6 -0.0304 1.20262   2
 -15   3  -6 1.06536 2.49718   4
  15  -3  -6 0.08738 1.32882   6
 -15  -3  -6 2.13577 1.93997   2
 -15  -3  -6 1.07886 2.41957   4
  15  -3   6 1.30320 1.64650   6
  -3 -15   6 0.60998 1.51749   2
  15   3  -6 -0.4383 1.38082   6
  -5 -15  -6 14.6627 2.72815   2
 -15  -5   6 22.7647 5.54246   4
   5 -15   6 19.8784 3.06283   2
  -5 -15   6 20.9804 3.62675   2
 -15  -5  -6 19.4551 5.29724   4
 -15  -5  -6 21.9271 3.90133   2
  -5 -15   6 24.2213 5.47580   4
   7 -15   6 3.19153 1.40926   2
 -15  -7   6 0.45622 2.36920   4
  -7 -15  -6 0.58310 1.07476   2
  -7 -15   6 4.06039 2.55806   2
 -15  -7  -6 0.37782 1.55074   2
 -15  -7  -6 1.43365 1.93594   4
  -7 -15   6 0.53569 1.57434   4
  -9 -15  -6 0.86274 0.87188   2
 -15  -9   6 0.85018 1.89392   4
  -9 -15   6 0.53150 1.09573   2
 -15  -9  -6 0.60460 1.14007   2
 -15  -9  -6 1.46088 2.51574   4
  -9 -15   6 0.52336 1.42551   4
 -15  11  -6 10.3483 2.78457   4
 -11 -15  -6 14.3547 2.07743   2
 -15 -11   6 14.0094 3.70885   4
 -11 -15   6 10.9949 2.90162   4
 -11 -15   6 13.9098 2.17062   2
 -15 -11  -6 18.2995 3.30383   2
 -16   0   6 218.392 19.6364   4
 -16   0  -6 213.522 17.4960   2
 -16   0  -6 229.764 21.3568   4
   0 -16   6 237.843 17.0800   2
  16   0  -6 256.009 18.8625   6
   2 -16   6 6.09399 2.19119   2
  16  -2  -6 3.08304 1.82415   6
 -16  -2   6 4.08644 3.11973   4
 -16   2  -6 5.52301 3.51893   4
  16  -2   6 4.37480 2.17804   6
  -2 -16   6 9.58039 2.56252   2
 -16  -2  -6 5.27474 2.55220   2
 -16  -2  -6 3.20181 2.92458   4
 -16   4  -6 3.12596 3.64683   4
   4 -16   6 1.49665 1.58524   2
 -16  -4   6 3.30636 2.89714   4
 -16  -4  -6 2.91598 3.43597   4
  16  -4   6 1.02950 1.45218   6
  -4 -16   6 2.84175 1.86674   2
 -16  -4  -6 3.97640 2.23284   2
 -16  -6   6 0.23627 1.96416   4
 -16   6  -6 2.06892 2.26223   4
   6 -16   6 0.87288 0.98731   2
  16  -6   6 -0.1076 1.28163   6
 -16  -6  -6 2.37463 1.76942   2
 -16  -6  -6 0.92488 1.90506   4
  -6 -16   6 1.49262 1.32251   2
 -16  -8   6 7.06855 2.95297   4
  -8 -16  -6 6.82454 1.45964   2
 -16   8  -6 4.81596 2.33687   4
 -16  -8  -6 8.51806 2.38832   2
 -16  -8  -6 4.05081 2.07019   4
  -8 -16   6 7.88755 2.01458   2
 -16  10  -6 11.9085 2.84012   4
  16  10   6 8.68339 1.73886   6
 -16 -10   6 9.07436 2.63771   4
 -10 -16   6 15.4991 2.11311   2
 -16 -10  -6 19.4528 2.51280   2
  17   1   6 18.1480 3.71743   6
 -17  -1   6 17.0657 4.47065   4
 -17   1  -6 18.8197 4.97091   4
   1 -17   6 17.8257 2.74913   2
 -17  -1  -6 16.2647 3.84320   2
 -17  -1  -6 14.6966 4.47146   4
  17  -1   6 17.5305 3.64603   6
  -1 -17   6 18.3587 2.84278   2
 -17  -3   6 -0.7193 1.62897   4
   3 -17   6 0.13503 0.84428   2
 -17   3  -6 1.09032 2.09247   4
 -17  -3  -6 1.30994 2.03866   2
 -17  -3  -6 0.03313 1.71117   4
  -3 -17   6 0.76985 1.41054   2
  17  -3   6 0.33941 1.13809   6
 -17   5  -6 3.38136 2.28464   4
   5 -17   6 5.51632 1.45236   2
 -17  -5   6 4.62634 2.61286   4
  -5 -17   6 3.40202 1.40956   2
  17  -5   6 1.10408 1.13194   6
 -17  -5  -6 3.41336 2.08899   4
 -17  -5  -6 5.95045 2.18297   2
 -17   7  -6 1.94429 2.03351   4
 -17  -7   6 2.70643 2.34092   4
  17   7   6 2.06974 1.13422   6
  -7 -17   6 4.37110 1.59730   2
 -17  -7  -6 2.34362 1.41346   4
 -17  -7  -6 3.25935 1.37177   2
 -17   9  -6 22.0070 3.70761   4
 -17  -9   6 25.6861 3.77746   4
 -17  -9  -6 23.8206 3.42532   2
  -9 -17   6 27.7497 2.68687   2
  18   0   6 4.11473 1.66359   6
 -18   0  -6 5.61969 2.77652   4
   0 -18   6 6.84583 1.59946   2
 -18  -2   6 2.10881 2.12956   4
   2 -18   6 3.17906 1.17268   2
  18   2   6 1.12108 1.23128   6
 -18   2  -6 1.57995 1.70235   4
 -18  -2  -6 1.18868 1.60995   4
  -2 -18   6 2.18925 1.05508   2
  18  -2   6 1.56443 1.15986   6
  18   4   6 2.78059 1.36842   6
 -18   4  -6 4.75792 2.77987   4
 -18  -4   6 2.24623 1.75502   4
  18  -4   6 2.07453 1.26102   6
  -4 -18   6 3.63856 1.26048   2
 -18  -4  -6 5.04461 2.67938   4
  18   6   6 1.65144 1.00586   6
 -18  -6   6 1.55684 1.43925   4
 -18   6  -6 2.72192 1.78832   4
 -18  -6  -6 2.14916 1.84701   4
  -6 -18   6 1.56287 0.82431   2
  -8 -18   6 11.6246 1.66796   2
  19   1   6 9.75246 1.98577   6
 -19   1  -6 12.0354 2.69367   4
 -19  -1  -6 6.28168 2.08516   4
  -1 -19   6 11.6281 1.38004   2
  19  -1   6 9.37290 1.83748   6
 -19   3  -6 0.33588 0.90194   4
  19   3   6 0.42383 0.74155   6
 -19  -3  -6 0.67794 1.07727   4
  -3 -19   6 1.02059 0.61562   2
  19   5   6 0.06296 0.49022   6
  -5 -19   6 1.03302 0.82356   2
  -1   0   7 528.664 37.3395   3
   0  -1   7 536.153 37.6237   3
   1   0   7 521.621 37.2754   3
   0   1   7 519.348 36.9860   3
  -2  -1   7 562.060 38.5280   3
   2   1   7 534.453 37.7107   3
   1  -2   7 555.646 38.7676   3
   2  -1  -7 547.366 36.9134   5
  -1   2   7 540.871 37.6663   3
  -1  -2   7 561.435 38.8059   3
   2   1  -7 509.875 36.2295   5
  -2   1   7 544.382 37.9800   3
  -2  -1  -7 482.969 36.0148   2
   2  -1   7 541.881 38.3234   3
   1   2   7 552.572 37.6240   3
   1  -2  -7 539.910 37.0340   5
  -3   0   7 145.149 13.0341   3
   0  -3   7 146.222 14.2872   4
  -3   0  -7 128.677 11.1187   2
   3   0  -7 143.458 11.6892   5
   0  -3   7 165.718 15.9143   3
   3   0   7 145.820 14.1048   4
   0   3   7 144.520 12.2375   3
  -3  -2   7 1.16801 2.67056   3
   2  -3   7 4.61316 2.80523   3
  -2   3   7 2.38069 2.39005   3
   3  -2  -7 3.15407 2.19758   5
  -2  -3  -7 0.97396 1.37963   2
   3  -2   7 6.93583 2.97849   4
   3   2  -7 8.53590 2.41694   5
   2  -3  -7 1.77291 1.80488   5
  -2  -3   7 34.5026 5.63343   3
  -3  -2  -7 1.45284 1.34094   2
  -3   2   7 6.76744 2.86926   3
   1  -4   7 107.846 11.2448   3
   4  -1  -7 101.074 9.42610   5
   1  -4   7 116.210 16.2947   4
  -4  -1   7 110.947 10.9925   3
   4   1   7 104.464 11.5770   4
  -1   4   7 106.804 9.76412   3
  -1  -4  -7 102.187 8.56359   2
  -4   1   7 104.048 10.5845   3
  -1  -4   7 109.241 11.4521   3
  -1  -4   7 103.045 13.9259   4
   4   1  -7 99.9879 9.12344   5
  -3  -4  -7 20.8042 3.14574   2
   3  -4   7 22.0481 4.79467   4
  -4  -3   7 21.0149 4.75518   4
   3   4  -7 17.4134 2.94854   5
   3  -4   7 18.9621 3.18612   2
  -3   4   7 20.1497 4.25237   3
  -4  -3   7 16.4938 4.81759   3
   4  -3  -7 23.0594 3.97016   5
   4  -3   7 23.7035 4.88485   4
  -4  -3  -7 21.8300 3.23055   2
  -3  -4   7 38.0043 6.15977   3
   4   3  -7 17.6439 3.22110   5
  -3  -4   7 19.5832 4.69015   4
   3   4   7 21.8407 4.84741   4
  -4   3   7 16.4698 4.40129   3
   3  -4  -7 24.1398 4.19830   5
   4  -3   7 19.7873 3.20902   2
   5   0   7 2417.96 156.225   4
  -5   0   7 2441.09 154.786   3
   0  -5   7 2212.78 152.143   2
   0  -5   7 2399.87 155.544   3
  -5   0  -7 2242.07 152.187   2
   0  -5  -7 2334.32 151.421   2
   5   0  -7 2419.02 152.897   5
   0  -5   7 2472.83 156.549   4
   5   2   7 10.1415 3.65555   4
  -5   2  -7 14.7226 2.93784   2
   2  -5   7 15.9915 4.13102   4
  -2   5   7 8.40603 3.04948   3
   2  -5   7 14.3500 4.46093   3
  -5  -2   7 10.9510 4.02041   3
   5  -2  -7 16.7784 4.39578   5
  -5  -2   7 15.0785 4.12225   4
  -2  -5  -7 19.6623 2.91300   2
  -2  -5   7 10.9219 3.80017   4
  -5  -2  -7 13.0371 2.72101   2
   2  -5  -7 13.1645 3.88469   5
   5  -2   7 11.2951 3.67403   4
  -2  -5   7 19.0182 5.22035   3
   5   2  -7 13.1944 2.99000   5
  -5   2   7 23.2029 4.91295   3
  -5  -4   7 18.2633 5.35281   3
  -5  -4   7 18.1555 4.58077   4
  -4  -5  -7 17.3375 3.02912   2
   5  -4  -7 27.3083 6.36119   5
   5   4   7 24.0303 5.29609   4
   4  -5   7 16.3258 3.00507   2
  -4   5   7 19.2362 4.83459   3
   4  -5   7 18.5335 4.45487   4
   5  -4   7 19.6595 4.62389   4
   4  -5  -7 19.2730 4.26752   5
   4   5   7 15.2844 4.54225   4
   5  -4   7 15.8013 3.01962   2
  -4  -5   7 16.5506 5.28267   3
  -5  -4  -7 20.4116 3.28385   2
  -4  -5   7 14.4184 4.35012   4
   5   4  -7 16.1027 3.34148   5
  -6  -1   7 1136.80 75.4177   3
   6   1   7 1164.66 76.6907   4
   1  -6   7 1171.52 76.5856   4
   1  -6   7 1118.35 75.9989   3
  -1  -6  -7 1098.76 71.6813   2
   1  -6   7 1072.88 72.2548   2
  -6  -1   7 1100.16 76.4247   4
  -6   1  -7 1081.80 72.5341   2
   6  -1  -7 1116.10 73.4186   5
   6   1   7 856.402 75.0029   2
   6   1  -7 1122.16 72.9961   5
   6  -1   7 1157.41 76.4836   4
  -1  -6   7 1131.16 76.6696   4
   1  -6  -7 1074.74 71.0877   2
  -1  -6   7 1046.39 76.0239   2
  -1  -6   7 1182.54 76.3782   3
   6  -1   7 1067.26 72.2640   2
  -6  -1  -7 1081.40 72.5323   2
  -6   1   7 1147.22 75.0479   3
  -6   3  -7 34.8300 4.67294   2
  -3   6   7 28.7990 5.77605   3
  -6  -3   7 34.3555 6.26058   4
   6  -3  -7 56.8791 6.49743   5
   6   3   7 40.2095 6.85711   4
   3  -6   7 35.6583 6.24933   4
  -3  -6  -7 33.2287 4.21507   2
   3  -6   7 33.9138 4.38771   2
  -6  -3   7 37.2641 7.25720   3
   6  -3   7 34.8409 4.42469   2
  -6   3   7 34.6855 6.83959   3
   3   6   7 39.4203 6.94594   4
  -6  -3  -7 34.9352 4.61613   2
   3  -6  -7 31.2299 5.37529   5
  -6  -3  -7 33.1244 6.12060   4
   6  -3   7 57.3680 7.58460   4
   6   3  -7 31.7151 4.77702   5
  -3  -6   7 27.0289 6.76355   3
  -3  -6   7 36.7003 6.60511   4
  -6  -5   7 500.448 40.0530   3
  -6   5  -7 464.201 33.6778   2
   6   5   7 502.697 38.2472   4
   6  -5  -7 515.577 35.7474   5
  -5   6   7 467.019 34.8741   3
   5  -6   7 500.064 37.1331   4
  -5  -6  -7 470.322 33.4440   2
   5  -6   7 477.720 33.3104   2
  -6  -5   7 486.721 37.4820   4
   5   6   7 481.647 37.9296   4
  -5  -6   7 484.011 42.0073   3
   5  -6  -7 500.630 35.6745   5
  -5  -6   7 493.237 37.6413   4
   6  -5   7 507.342 37.1485   4
  -5  -6   7 467.412 33.6420   2
  -6   5   7 495.020 35.8035   3
   6  -5   7 471.514 33.2581   2
  -6  -5  -7 465.828 36.2537   4
  -6  -5  -7 478.707 33.6615   2
   6   5  -7 461.980 33.1247   5
   0  -7   7 686.832 48.5997   4
   7   0   7 682.488 48.3706   4
   7   0   7 599.125 44.1043   2
  -7   0   7 674.949 47.5877   3
  -7   0  -7 648.269 44.5841   2
   0  -7  -7 631.544 43.1110   2
   0  -7   7 694.750 48.7294   3
   0  -7   7 637.482 44.2227   2
  -7  -2   7 87.6644 11.3502   3
  -7   2  -7 95.9699 9.00656   2
   2  -7   7 94.9016 8.62227   2
  -2  -7  -7 91.9776 8.15857   2
  -7  -2   7 97.4803 11.3674   4
   2  -7   7 100.136 11.4495   4
   7   2   7 101.189 11.8288   4
   7   2   7 88.8805 8.68370   2
   7  -2  -7 104.673 10.0948   5
   7  -2   7 99.9652 8.68392   2
  -2  -7   7 94.3751 12.1520   3
  -7  -2  -7 96.3739 8.95305   2
   7  -2   7 98.7075 11.2612   4
  -2  -7   7 103.804 11.9028   4
   7   2  -7 90.0776 9.11704   5
   2   7   7 90.4275 11.4555   4
  -2  -7   7 91.6556 8.64979   2
  -7   2   7 108.398 11.8516   3
   4  -7   7 100.809 11.5072   4
  -7   4  -7 88.6981 9.05703   2
  -7  -4   7 107.450 13.2134   3
   4  -7   7 120.284 10.0542   2
  -7  -4   7 97.0511 11.7613   4
   7  -4  -7 108.500 10.8858   5
   7   4   7 92.5416 12.3045   4
  -4  -7  -7 95.7838 8.77076   2
   4   7   7 126.678 13.2363   4
  -4  -7   7 91.6536 8.97481   2
  -4  -7   7 81.9093 14.3611   4
   7   4  -7 94.5368 9.48515   5
  -7   4   7 102.478 12.4231   3
  -7  -4  -7 98.2632 11.5662   4
   7  -4   7 112.051 11.9225   4
   4  -7  -7 104.412 10.8736   5
   7  -4   7 93.0687 8.80252   2
   6  -7   7 528.003 39.0057   4
   7   6   7 534.743 40.8534   4
   6  -7   7 499.229 35.2913   2
  -7  -6   7 508.898 39.9082   4
  -6  -7  -7 517.743 35.7387   2
   7  -6  -7 516.464 38.0608   5
   7  -6   7 502.673 35.3084   2
  -7  -6  -7 519.773 38.6297   4
  -6  -7   7 477.912 35.6139   2
   6  -7  -7 513.274 38.0808   5
  -7  -6  -7 531.067 35.9682   2
   6   7   7 506.081 40.4499   4
   7  -6   7 523.215 38.9021   4
  -6  -7   7 526.229 40.1889   4
   8   1   7 29.1946 4.40194   2
   1  -8   7 30.4728 4.28674   2
   8   1   7 31.3900 7.45347   4
   8  -1  -7 33.9733 5.58621   5
  -8  -1   7 38.3957 6.70057   4
   1  -8   7 32.4305 6.27243   4
  -8   1  -7 32.1265 4.67104   2
  -1  -8  -7 31.4156 3.78096   2
   8   1  -7 34.0702 5.41889   5
  -1  -8   7 30.1909 7.64222   4
  -1  -8   7 29.7177 4.29506   2
   8  -1   7 34.8018 4.51349   2
   8  -1   7 30.0354 6.22448   4
   1   8   7 31.8243 6.65410   4
  -8   1   7 19.0300 6.40315   3
  -8  -1  -7 33.8480 4.71261   2
  -8   3  -7 7.02207 2.72314   2
   3  -8   7 8.34412 3.03566   2
  -8  -3   7 9.41065 4.37717   4
  -8  -3   7 2.17811 4.63587   3
   3  -8   7 10.1258 4.94777   4
   8  -3  -7 5.90326 3.53974   5
   8   3   7 7.78715 4.19654   4
  -3  -8   7 3.22224 5.47418   3
  -3  -8   7 6.86212 3.94694   4
   8   3  -7 3.71985 2.94332   5
   8  -3   7 15.4047 3.01579   2
   8  -3   7 7.06611 3.57873   4
  -3  -8   7 8.49427 2.89113   2
  -8   3   7 10.4863 10.2612   3
   3   8   7 5.84325 3.49360   4
  -8  -3  -7 17.8893 3.44657   2
   8  -5  -7 28.4444 5.73919   5
  -8  -5   7 23.2936 5.72013   4
   5  -8   7 25.2399 5.48532   4
   8   5   7 24.0712 5.85096   4
  -5  -8  -7 22.9126 3.78410   2
  -8   5  -7 20.4114 4.39626   2
   5  -8   7 22.2020 3.71366   2
  -8  -5  -7 25.0917 5.65625   4
  -8   5   7 7.97709 7.17743   3
   5   8   7 23.8814 6.00896   4
   8   5  -7 14.1498 4.28923   5
   8  -5   7 26.0753 3.89432   2
   8  -5   7 23.5564 5.26431   4
  -5  -8   7 23.6438 5.94567   4
  -5  -8   7 20.8937 4.04137   2
   5  -8  -7 23.0717 5.28899   5
  -8  -5  -7 23.0591 4.01772   2
  -7  -8  -7 150.818 12.6431   2
   8   7   7 158.483 17.0577   4
  -8   7  -7 142.212 12.7441   2
   8  -7  -7 152.705 14.8842   5
  -8  -7   7 146.870 16.0550   4
  -8  -7   7 138.193 12.5764   2
   7  -8   7 168.372 14.9750   4
   7  -8   7 147.555 12.1120   2
  -7  -8   7 141.393 12.5114   2
   7  -8  -7 154.979 15.0786   5
  -7  -8   7 152.627 16.2930   4
  -8  -7  -7 155.544 12.8433   2
   7   8   7 155.730 16.8806   4
  -7   8  -7 152.191 12.8087   2
   8  -7   7 152.256 14.6521   4
  -8  -7  -7 107.815 13.4150   4
   8  -7   7 147.884 12.0750   2
   0  -9   7 760.603 56.7270   3
  -9   0  -7 788.941 52.2670   2
   9   0   7 765.084 51.7625   2
  -9   0   7 631.170 57.1726   3
   9   0  -7 766.099 53.2176   5
  -9   0   7 788.167 55.9604   4
   9   0   7 812.009 56.2280   4
   0  -9   7 807.670 56.1174   4
   0  -9  -7 777.022 49.9586   2
   0  -9   7 773.830 51.7516   2
   9   0  -7 749.837 56.6395   6
   9  -2  -7 412.860 30.5662   6
   2  -9   7 410.298 29.1102   2
   9  -2  -7 428.143 31.1854   5
   2  -9   7 428.590 32.9286   4
  -2  -9  -7 420.434 28.4369   2
  -9  -2   7 336.050 36.5014   4
  -9   2  -7 408.164 29.6360   2
   9   2   7 424.282 33.5960   4
  -9   2   7 498.950 37.5918   3
  -9  -2  -7 404.000 29.6108   2
  -2  -9   7 412.523 29.2352   2
   9   2  -7 409.217 30.2581   5
   9  -2   7 395.308 29.0540   2
   9  -2   7 433.297 33.0607   4
   2   9   7 387.057 32.9356   4
  -2  -9   7 426.169 33.6259   4
   4  -9   7 170.356 13.6554   2
  -4  -9  -7 173.654 13.5895   2
   9  -4  -7 175.729 16.1328   5
  -9  -4   7 166.771 17.4333   4
  -9   4  -7 167.102 14.2319   2
   4  -9   7 173.587 16.6476   4
   9   4   7 169.816 17.9376   4
   4   9   7 165.985 17.6990   4
   9   4  -7 158.971 14.6369   5
  -4  -9   7 168.254 13.9349   2
  -4  -9   7 172.851 17.8200   4
   9  -4   7 173.983 16.7993   4
  -9  -4  -7 173.771 14.3745   2
  -9  -4  -7 173.940 17.5388   4
   9  -4   7 175.219 13.7387   2
   9  -6  -7 48.2199 7.84454   5
  -9  -6   7 49.4097 8.43665   4
  -6  -9  -7 47.5913 5.75875   2
  -9   6  -7 46.1098 5.99157   2
   9   6   7 54.4543 9.17853   4
   6  -9   7 47.6547 5.49627   2
   6  -9   7 40.6521 6.80066   4
   6  -9  -7 57.6304 8.22979   5
   6   9   7 45.8390 8.41551   4
  -9  -6  -7 61.4101 8.83627   4
  -9  -6  -7 45.3892 5.93367   2
   9  -6   7 47.3570 7.19190   4
  -6  -9   7 49.9116 8.60946   4
  -6   9  -7 47.9843 6.02422   2
   9  -6   7 44.6980 5.39730   2
  -6  -9   7 44.0983 5.64402   2
   9   8   7 91.2218 12.3858   4
   9  -8  -7 88.5654 11.1984   5
  -9  -8   7 97.3190 12.3242   4
  -8  -9  -7 92.5889 8.99118   2
  -9  -8   7 88.7359 10.6143   2
   8  -9   7 90.7479 8.40842   2
  -8  -9   7 104.386 10.7323   2
  -9  -8  -7 91.7535 9.04725   2
   8   9   7 96.9858 12.8945   4
  -8  -9   7 95.0993 12.2697   4
   9  -8   7 87.9195 8.32167   2
  -8   9  -7 91.8176 12.3944   2
  -9  -8  -7 65.1649 9.91041   4
   8  -9  -7 88.6138 10.9677   5
 -10   1  -7 637.295 44.8798   2
   1 -10   7 681.009 48.5247   4
  10   1   7 679.144 48.9904   4
  -1 -10  -7 646.342 42.8266   2
 -10  -1   7 659.983 48.4445   4
  10  -1  -7 639.968 45.6576   6
  10  -1  -7 653.175 46.4247   5
   1 -10   7 620.256 44.1744   2
  10   1  -7 667.435 45.4899   6
  10  -1   7 677.778 48.4781   4
  -1 -10   7 620.911 44.2638   2
  -1 -10   7 671.665 48.9180   4
  10  -1   7 647.376 44.3984   2
  10   1  -7 618.889 45.7964   5
 -10  -1  -7 647.819 44.9482   2
  10  -3  -7 29.1726 5.21908   6
   3 -10   7 34.9585 4.62986   2
 -10   3  -7 29.3196 4.83114   2
 -10  -3   7 29.2263 6.49276   4
  -3 -10  -7 26.5786 3.94463   2
   3 -10   7 37.9131 6.59365   4
  10   3   7 30.2818 6.73820   4
  10  -3  -7 31.3369 6.12987   5
  -3 -10   7 32.0696 6.89301   4
  10   3  -7 23.5741 5.44204   5
  10  -3   7 29.0171 4.36839   2
 -10  -3  -7 44.1477 7.76083   4
   3  10   7 27.8737 6.38324   4
  10  -3   7 28.3735 6.02102   4
 -10  -3  -7 24.5626 4.54107   2
  -3 -10   7 27.9465 4.47629   2
 -10  -5   7 101.473 12.6295   4
  10   5   7 107.218 13.2199   4
   5 -10   7 100.119 9.05154   2
 -10   5  -7 95.2156 9.67196   2
  -5 -10  -7 100.148 9.06306   2
   5 -10   7 84.1130 10.5876   4
  10  -5  -7 118.852 14.3813   5
   5  10   7 99.2745 12.6625   4
  10  -5   7 96.3841 8.94968   2
 -10  -5  -7 108.606 12.8534   4
  -5 -10   7 95.9718 9.25235   2
 -10  -5  -7 99.4561 9.70045   2
  10   5  -7 98.0082 11.7168   5
  -5 -10   7 102.427 12.7614   4
  10  -5   7 88.3161 10.7252   4
  10  -7  -7 35.1615 7.01934   5
  -7 -10  -7 39.5241 6.68294   2
   7 -10   7 46.1277 7.28189   2
 -10  -7   7 37.8492 10.2930   4
  10   7   7 34.0750 10.1050   4
 -10  -7  -7 55.6534 9.34862   2
  -7 -10   7 40.1534 8.69798   4
 -10  -7  -7 25.9899 8.46601   4
  10  -7   7 51.1485 7.23024   2
   7  10   7 31.4719 9.78507   4
   7 -10  -7 42.5919 7.62277   5
  -9 -10  -7 0.47866 1.46711   2
  10   9   7 0.42952 2.35841   4
 -10  -9   7 1.92177 1.97082   2
   9 -10   7 1.54211 1.55881   2
 -10  -9   7 1.19672 2.45043   4
  10  -9  -7 -2.5752 4.55048   5
  -9 -10   7 1.95247 1.80680   2
   9  10   7 1.81913 2.71994   4
   9 -10  -7 8.13409 8.36601   5
  -9 -10   7 0.12442 2.09571   4
  10  -9   7 0.88396 1.40169   2
 -10  -9  -7 0.98722 1.66690   2
 -11   0   7 469.195 37.0573   4
   0 -11   7 456.346 33.3600   2
  11   0   7 494.928 37.6402   4
   0 -11   7 498.840 37.5351   4
  11   0  -7 482.785 34.7209   6
  11   0  -7 490.759 38.8766   5
 -11   0  -7 460.732 33.9745   2
 -11   2  -7 6.43154 2.71423   2
  11  -2  -7 6.96137 6.81134   5
 -11  -2   7 4.58997 3.52021   4
   2 -11   7 6.29774 2.38764   2
  11  -2  -7 3.20969 2.01106   6
  11   2   7 6.72031 4.03183   4
  -2 -11  -7 6.19124 1.90019   2
   2 -11   7 9.02328 4.27703   4
  -2 -11   7 6.84320 4.07741   4
  -2 -11   7 5.04146 2.43849   2
  11  -2   7 5.59090 2.55662   2
  11  -2   7 4.46823 2.90757   4
 -11  -2  -7 6.49793 3.98937   4
 -11  -2  -7 7.40441 2.92540   2
   2  11   7 5.55479 3.57340   4
  11   2  -7 5.18971 2.02484   6
   4 -11   7 263.715 23.5204   4
  11   4   7 298.510 26.3564   4
  11  -4  -7 299.042 24.5802   5
   4 -11   7 308.048 21.7792   2
  -4 -11  -7 312.998 21.4679   2
 -11  -4   7 318.960 26.5211   4
 -11   4  -7 300.863 22.5139   2
 -11  -4  -7 288.156 22.4166   2
 -11  -4  -7 315.474 26.7234   4
  -4 -11   7 294.245 22.0027   2
  11  -4   7 302.833 21.7896   2
  11   4  -7 258.966 23.0731   5
   4  11   7 288.327 26.1621   4
  -4 -11   7 298.236 26.2081   4
  11  -4   7 283.841 24.1773   4
  11  -6  -7 197.824 18.8639   5
  11   6   7 223.834 21.0391   4
 -11   6  -7 209.653 16.9148   2
   6 -11   7 216.635 16.2936   2
 -11  -6   7 220.308 20.7665   4
  -6 -11  -7 216.480 16.4267   2
 -11  -6  -7 211.176 19.9686   4
 -11  -6  -7 224.403 17.3282   2
  11  -6   7 168.108 16.3295   6
  -6 -11   7 209.745 16.5409   2
  11  -6   7 203.869 16.1487   2
   6  11   7 223.461 21.3600   4
  -6 -11   7 195.733 20.0485   4
   8 -11   7 5.45869 2.26505   2
  11  -8  -7 7.44227 5.74696   5
  -8 -11  -7 7.27720 2.73056   2
 -11  -8   7 3.89032 3.46774   4
  11   8   7 3.36467 3.37309   4
  -8 -11   7 5.27110 2.27302   2
 -11  -8  -7 3.64708 2.58258   4
  -8 -11   7 4.26283 3.36251   4
   8  11   7 4.51014 3.66623   4
  11  -8   7 4.61507 2.09609   2
 -11  -8  -7 3.64288 2.18228   2
 -10 -11  -7 274.823 20.4685   2
  11  10   7 300.260 25.1807   4
 -11 -10   7 272.598 24.1976   4
 -11 -10   7 260.499 20.1926   2
  10 -11   7 277.824 19.5865   2
 -11 -10  -7 281.540 20.6911   2
 -10 -11   7 267.423 20.7283   2
 -10 -11   7 271.332 24.1355   4
  10  11   7 273.179 24.5279   4
  11 -10   7 275.298 19.6125   2
  12  -1  -7 70.4016 9.10704   5
 -12  -1   7 61.5655 9.54494   4
   1 -12   7 68.4105 7.21713   2
  12   1   7 65.4150 9.51223   4
   1 -12   7 69.6832 9.69292   4
  12  -1  -7 70.3140 8.47033   6
 -12   1  -7 71.7717 7.80181   2
  12   1  -7 78.9232 8.60208   6
  -1 -12   7 74.3166 7.65351   2
  12  -1   7 71.2855 9.57668   4
 -12  -1  -7 59.6880 7.98750   2
  12   1  -7 64.5450 8.92353   5
 -12  -1  -7 67.4965 10.3009   4
  -1 -12   7 68.1737 9.64002   4
   3 -12   7 94.9408 13.3762   4
 -12   3  -7 95.3099 10.7528   2
 -12  -3   7 100.322 13.3256   4
  12  -3  -7 105.117 12.1515   5
  12   3   7 116.254 15.6990   4
   3  12   7 110.415 13.2443   4
  12   3  -7 110.140 12.0614   5
  -3 -12   7 126.476 16.5940   4
 -12  -3  -7 133.297 18.9970   4
 -12  -3  -7 127.063 12.3648   2
  12  -3   7 78.8884 12.2580   4
  -3 -12   7 146.586 12.3087   2
   5 -12   7 338.516 23.6798   2
  -5 -12  -7 341.955 23.4777   2
 -12   5  -7 303.695 24.1778   2
 -12  -5   7 352.049 28.7331   4
  12   5   7 342.780 28.6032   4
  12  -5  -7 333.224 27.0784   5
 -12  -5  -7 336.976 24.7108   2
   5  12   7 331.027 28.5894   4
  12  -5   7 334.951 23.7162   2
  12   5  -7 244.677 26.9220   5
 -12  -5  -7 334.438 28.3298   4
  12  -5   7 340.662 24.9817   6
  -5 -12   7 321.584 24.0232   2
  12   7   7 114.507 13.4596   4
  12  -7  -7 101.729 12.6300   5
 -12  -7   7 110.009 13.1406   4
  -7 -12  -7 107.575 9.44836   2
   7 -12   7 109.548 9.21832   2
 -12  -7  -7 76.7105 10.9072   4
   7  12   7 104.665 13.0677   4
  -7 -12   7 112.381 9.84174   2
  -7 -12   7 106.236 12.8180   4
 -12  -7  -7 111.296 10.2365   2
  12  -7   7 113.152 9.31949   2
  12   9   7 70.6015 9.79993   4
 -12  -9   7 69.5980 9.66447   4
  -9 -12  -7 69.2664 6.82819   2
   9 -12   7 65.4008 6.21114   2
 -12  -9  -7 66.7772 7.11959   2
  -9 -12   7 56.0337 8.76495   4
  12  -9   7 70.3684 6.33706   2
  -9 -12   7 56.1627 7.75298   2
 -12 -11   7 164.715 12.6438   2
 -11 -12  -7 167.277 12.6237   2
 -12 -11   7 151.354 15.1066   4
 -11 -12   7 155.845 15.1884   4
 -12 -11  -7 159.687 12.6862   2
 -11 -12   7 166.243 12.6643   2
  13   0  -7 147.882 15.3794   5
   0 -13   7 160.715 13.0958   2
  13   0   7 154.860 15.4501   4
 -13   0   7 168.185 16.1476   4
 -13   0  -7 162.464 13.6876   2
   0 -13   7 141.598 14.9436   4
 -13   0  -7 174.215 17.6663   4
  13   0  -7 168.494 14.2741   6
  13  -2  -7 8.01052 2.78884   6
   2 -13   7 8.37236 3.45454   4
  13  -2  -7 9.50632 4.42070   5
   2 -13   7 8.95240 2.78419   2
 -13  -2   7 10.4307 4.13557   4
  13   2   7 8.59507 3.61545   4
 -13   2  -7 11.0331 3.29903   2
 -13  -2  -7 13.8447 3.89612   2
  13  -2   7 4.46374 2.58745   4
  13   2  -7 6.41463 5.92553   5
  -2 -13   7 7.42932 2.61764   2
 -13  -2  -7 8.64232 4.34099   4
  -2 -13   7 10.6851 3.94552   4
   4 -13   7 177.675 13.5563   2
 -13  -4   7 163.455 17.1124   4
 -13   4  -7 159.100 14.2254   2
  13  -4  -7 188.055 19.6726   5
  -4 -13  -7 166.897 12.4727   2
  13   4   7 173.069 17.1364   4
 -13  -4  -7 168.604 14.3807   2
  -4 -13   7 163.376 13.7805   2
  13  -4   7 173.685 14.9176   6
  -4 -13   7 175.371 17.1099   4
 -13  -4  -7 177.655 17.8747   4
  13   6   7 66.5750 9.50514   4
  -6 -13  -7 62.1414 5.95424   2
   6 -13   7 64.5432 6.23550   2
 -13  -6   7 65.1552 9.53469   4
 -13  -6  -7 63.2467 6.99272   2
 -13  -6  -7 58.0286 8.67972   4
  -6 -13   7 58.5341 8.75528   4
  -6 -13   7 61.1670 6.55340   2
  13  -6   7 38.1765 6.63385   6
   8 -13   7 8.89902 2.27018   2
  -8 -13  -7 9.67351 2.43736   2
 -13  -8   7 6.88756 3.55943   4
  13   8   7 6.91242 3.53619   4
  -8 -13   7 7.21672 3.18368   2
 -13  -8  -7 4.89524 2.52581   4
 -13  -8  -7 9.03535 3.08257   2
  -8 -13   7 5.64113 2.97495   4
  10 -13   7 34.9070 3.46299   2
 -13 -10   7 29.4993 5.68037   4
 -10 -13  -7 33.7622 4.04107   2
 -13 -10  -7 34.6736 4.45622   2
 -10 -13   7 36.8887 4.28175   2
 -10 -13   7 25.7194 5.18882   4
 -13 -12   7 24.7353 4.34768   4
 -12 -13   7 19.9756 3.99699   4
 -13 -12  -7 38.2232 3.54715   2
 -14   1  -7 81.7458 10.8986   4
  14  -1  -7 81.7058 15.1055   5
 -14  -1   7 79.7996 10.0742   4
 -14   1  -7 77.4331 7.88606   2
  14   1   7 71.8755 8.92817   4
   1 -14   7 79.0205 7.28609   2
  14  -1   7 67.2275 8.12987   4
 -14  -1  -7 76.7849 10.6057   4
 -14  -1  -7 71.9819 7.53720   2
  -1 -14   7 47.2687 7.48333   4
  -1 -14   7 75.3790 7.35085   2
 -14   3  -7 11.5921 3.79565   2
   3 -14   7 20.4247 3.28861   2
  14   3   7 18.1808 4.68813   4
 -14  -3   7 16.9581 4.99416   4
 -14  -3  -7 16.2802 3.73592   2
  -3 -14   7 18.1415 3.45323   2
 -14  -3  -7 18.7612 5.52794   4
  -3 -14   7 13.1436 4.07254   4
   5 -14   7 15.6381 2.91032   2
  -5 -14  -7 10.3661 2.71634   2
  14   5   7 15.7517 4.53177   4
 -14  -5   7 16.7220 4.89776   4
 -14  -5  -7 12.0548 4.20436   4
  14  -5   7 13.9002 3.81857   6
 -14  -5  -7 14.7852 3.47888   2
  -5 -14   7 15.1816 3.22971   2
  -5 -14   7 14.5620 4.01091   4
  -7 -14  -7 8.28734 2.31469   2
   7 -14   7 9.29704 2.35827   2
 -14  -7   7 9.00751 4.58811   4
 -14  -7  -7 13.0192 5.31892   2
  -7 -14   7 7.49305 4.01212   4
 -14  -7  -7 7.23433 3.20041   4
  -7 -14   7 9.85139 2.76447   2
  -9 -14  -7 1.70886 1.11231   2
   9 -14   7 2.38962 1.12572   2
 -14  -9   7 1.11006 1.95041   4
 -14  -9  -7 1.69353 1.38812   2
  -9 -14   7 2.21349 1.96053   4
  -9 -14   7 2.80524 1.45164   2
 -14 -11   7 0.99644 1.64343   4
 -11 -14  -7 0.81516 0.83948   2
 -14 -11  -7 0.65206 1.02126   2
 -11 -14   7 1.42147 1.08874   2
 -11 -14   7 0.32655 1.22774   4
 -15   0  -7 33.0763 6.81134   4
 -15   0  -7 34.6492 4.95404   2
   0 -15   7 33.2413 4.33410   2
 -15   2  -7 23.2124 5.79110   4
 -15  -2   7 21.6736 5.24374   4
   2 -15   7 22.4949 3.54515   2
 -15   2  -7 13.8073 3.66079   2
 -15  -2  -7 26.5962 5.33759   2
  -2 -15   7 20.3477 3.45005   2
 -15  -2  -7 20.1162 5.42789   4
  15  -2   7 22.6683 4.18598   6
   4 -15   7 30.5884 3.75441   2
 -15  -4   7 28.8470 5.87136   4
 -15   4  -7 30.1832 6.12874   4
 -15  -4  -7 26.7720 5.66595   4
  -4 -15   7 25.2723 3.89807   2
 -15  -4  -7 29.4111 4.49488   2
  -4 -15   7 21.1138 4.21813   4
  15  -4   7 26.9148 4.29594   6
 -15  -6   7 180.822 16.4269   4
   6 -15   7 196.204 12.7822   2
 -15  -6  -7 193.375 13.9778   2
 -15  -6  -7 132.393 14.5683   4
  -6 -15   7 184.459 13.3902   2
  -6 -15   7 154.090 14.1277   4
 -15  -8   7 3.78971 2.55356   4
  -8 -15  -7 2.84653 0.96056   2
   8 -15   7 3.91283 1.17302   2
  -8 -15   7 3.61191 1.55814   2
  -8 -15   7 2.85334 1.91872   4
 -15  -8  -7 3.20775 1.49968   2
 -15 -10   7 13.3654 3.33228   4
 -15  10  -7 12.7075 3.13000   4
 -10 -15   7 18.7027 2.34140   2
 -15 -10  -7 15.8709 2.53810   2
 -16   1  -7 51.7915 8.61670   4
   1 -16   7 47.9920 6.95198   2
 -16   1  -7 56.8819 6.81220   2
 -16  -1   7 40.6523 7.30326   4
  16  -1   7 41.3518 5.68995   6
 -16  -1  -7 47.3077 9.02226   4
 -16  -1  -7 47.1151 5.50421   2
  -1 -16   7 68.1060 6.98542   2
   3 -16   7 4.05955 1.48228   2
 -16  -3   7 5.16923 2.78943   4
 -16   3  -7 3.83218 2.78166   4
  -3 -16   7 3.16042 1.56931   2
 -16  -3  -7 4.51623 3.04552   4
 -16  -3  -7 3.80377 1.80659   2
  16  -3   7 4.14100 1.86368   6
 -16   5  -7 219.253 18.6228   4
 -16  -5   7 206.928 18.0803   4
   5 -16   7 233.610 14.8840   2
 -16  -5  -7 141.759 16.4264   4
  -5 -16   7 240.622 15.6278   2
 -16  -5  -7 224.370 15.9057   2
 -16  -7   7 68.1039 8.68509   4
   7 -16   7 96.4438 6.27659   2
 -16   7  -7 66.9434 8.55466   4
 -16  -7  -7 94.3178 7.64778   2
  -7 -16   7 100.678 7.29489   2
 -16  -9   7 1.54780 1.41329   4
 -16   9  -7 1.48441 1.35203   4
 -16  -9  -7 2.38986 1.18092   2
  -9 -16   7 1.36833 1.05399   2
   0 -17   7 99.1785 7.59533   2
  17   0   7 86.4882 8.38235   6
 -17   0  -7 90.4342 10.1069   4
   2 -17   7 17.6209 2.42842   2
  17   2   7 17.3104 3.24205   6
 -17  -2   7 16.6936 4.56445   4
 -17   2  -7 17.2517 4.17576   4
 -17  -2  -7 15.6923 2.95269   2
  17  -2   7 13.2707 2.75634   6
 -17  -2  -7 10.5376 3.39836   4
  -2 -17   7 19.2285 2.73698   2
 -17  -4   7 35.8150 5.59566   4
 -17   4  -7 49.0355 6.66112   4
   4 -17   7 58.5006 4.28550   2
  -4 -17   7 62.7477 5.01337   2
 -17  -4  -7 51.4823 4.94286   2
 -17  -4  -7 35.8944 5.50949   4
 -17  -6   7 107.715 10.2096   4
 -17   6  -7 75.8220 10.0932   4
 -17  -6  -7 124.684 8.71112   2
  -6 -17   7 131.121 8.86231   2
 -17  -8   7 12.2130 2.55015   4
  17   8   7 13.5969 2.30356   6
 -17   8  -7 19.6196 3.09010   4
  -8 -17   7 16.4684 2.09794   2
 -17  -8  -7 25.4417 2.65686   2
  18   1   7 31.3753 3.77175   6
   1 -18   7 38.7562 3.07226   2
 -18   1  -7 25.1811 4.69890   4
  18  -1   7 27.8714 3.39215   6
  -1 -18   7 24.7922 3.15374   2
 -18  -1  -7 16.1878 4.08357   4
 -18   3  -7 5.90901 2.24515   4
  18   3   7 6.82578 1.74460   6
  -3 -18   7 8.69448 1.51758   2
 -18  -3  -7 6.24657 1.98443   4
  18   5   7 19.1754 2.52120   6
 -18   5  -7 18.8833 3.19000   4
 -19   0  -7 19.6222 3.94365   4
 -19   2  -7 0.26622 1.16584   4
   0   0   8 2250.27 150.969   4
   0   0   8 2326.54 149.727   3
  -1  -1  -8 1988.48 135.758   2
  -1  -1   8 2158.44 139.134   3
   1  -1   8 2165.70 140.263   4
   1   1   8 2203.83 139.877   3
  -1   1   8 2125.04 140.695   4
   1   1   8 1980.77 141.937   4
   1  -1   8 2183.35 139.097   3
   0   2   8 1152.61 76.0587   3
  -2   0  -8 1117.98 73.9566   2
   0   2   8 1147.61 78.1108   4
   0  -2   8 1118.81 77.0723   3
   2   0   8 1173.06 78.2759   4
   0  -2  -8 1057.55 73.4890   2
  -2   0   8 1171.14 78.3435   4
   2   0   8 1139.44 76.4475   3
  -2   0   8 1105.05 76.5869   3
   0  -2   8 1126.65 77.9652   4
  -2  -2   8 100.006 11.1627   3
   2  -2   8 102.232 11.3983   4
  -2  -2   8 94.1146 11.1506   4
  -2  -2  -8 92.8822 8.28543   2
   2  -2   8 100.378 10.9862   3
   2  -2  -8 92.8383 7.84377   2
   2  -2  -8 102.892 9.38197   5
   2   2   8 94.6375 11.2084   4
   3   1   8 7.51504 3.50888   4
   1  -3   8 4.52653 2.82721   4
  -1   3   8 -0.0670 2.88007   3
  -3   1  -8 4.04168 1.87894   2
  -3  -1   8 1.98304 3.01590   3
  -1  -3  -8 1.19996 1.13649   2
   3  -1  -8 1.22722 1.79329   5
   1  -3   8 2.43129 3.24546   3
   1  -3   8 1.49256 1.86871   2
   3   1  -8 -0.4376 1.71213   5
   1  -3  -8 0.12271 0.97273   2
   3  -1   8 1.36622 1.94129   2
  -1  -3   8 3.96429 2.76105   4
  -3   1   8 1.52686 3.09891   3
   3  -1   8 -0.0343 1.60923   4
   1   3   8 0.59046 1.84826   4
  -3  -1  -8 1.24253 1.29500   2
  -1  -3   8 3.60076 3.27751   3
  -3   3   8 480.160 35.3593   3
  -3  -3   8 491.128 37.2393   4
   3  -3   8 463.464 33.1778   2
   3  -3   8 509.080 37.3154   4
   3   3   8 482.966 37.2645   4
  -3  -3  -8 488.671 33.1758   2
  -3  -3   8 479.519 36.5997   3
   3  -3  -8 463.798 32.0447   2
   0  -4  -8 854.881 56.0740   2
  -4   0   8 874.332 60.8983   4
   4   0   8 885.332 61.0829   4
   0  -4   8 800.979 57.0454   2
   0  -4   8 893.346 60.6719   3
  -4   0  -8 846.092 56.7868   2
   4   0  -8 844.181 57.2824   5
   4   0   8 779.732 56.7059   2
  -4   0   8 868.509 59.6099   3
   0   4   8 864.471 60.8537   4
   0  -4   8 884.639 61.0357   4
  -2  -4  -8 765.021 50.4421   2
   2  -4   8 741.164 50.7428   2
   2  -4   8 793.947 54.9351   4
   2  -4   8 806.842 54.7004   3
  -4  -2   8 775.649 54.8268   4
   4   2   8 783.657 55.2136   4
  -4  -2   8 736.742 53.8250   3
   4  -2  -8 681.526 54.4104   5
  -2   4   8 669.318 51.7893   3
  -4   2  -8 715.289 50.6539   2
  -2  -4   8 726.260 54.1259   3
   4  -2   8 781.704 54.8855   4
  -4  -2  -8 770.440 50.8138   2
   4   2  -8 738.401 50.6695   5
   2  -4  -8 744.694 49.5793   2
   4  -2   8 703.705 50.5843   2
  -2  -4   8 780.571 55.1368   4
   2   4   8 780.408 55.1001   4
  -2  -4   8 877.212 54.9217   2
  -4   2   8 791.059 53.3598   3
   4  -4   8 186.374 17.5116   4
   4  -4  -8 191.800 15.8072   5
  -4  -4   8 166.636 17.2702   3
  -4  -4  -8 180.471 14.1439   2
   4  -4   8 166.164 13.9657   2
  -4   4   8 198.592 17.0778   3
  -4  -4   8 181.691 17.6102   4
   4   4   8 177.881 17.6762   4
  -5  -1   8 2052.07 132.609   4
   5   1   8 2060.29 133.034   4
   1  -5   8 2011.97 132.576   4
  -1  -5  -8 1986.50 127.606   2
  -5   1  -8 1917.19 128.261   2
   1  -5   8 1865.30 128.071   2
   5   1   8 1866.24 128.283   2
  -5  -1   8 1984.66 131.593   3
   1  -5   8 2094.41 132.660   3
  -1  -5   8 2116.42 133.260   4
   5  -1   8 2077.86 132.887   4
  -5  -1  -8 1962.73 128.354   2
   5  -1   8 1853.13 128.081   2
  -1  -5   8 1914.60 128.259   2
  -5   1   8 2065.94 131.331   3
   1   5   8 1958.46 132.557   4
   1  -5  -8 1931.27 127.061   2
   5   1  -8 1918.91 128.622   5
  -1  -5   8 2058.07 132.577   3
  -5  -3   8 4.01088 4.59853   3
  -3  -5  -8 6.43706 2.15872   2
   5  -3  -8 6.07523 1.60922   2
  -5  -3   8 5.13343 3.19115   4
   3  -5   8 7.01382 3.60424   4
  -5   3  -8 4.84967 2.16748   2
   5  -3  -8 9.59658 3.64116   5
  -3   5   8 17.4831 5.05199   3
   3  -5   8 6.33741 2.37462   2
   5   3   8 10.7803 4.00108   4
   3  -5  -8 7.72753 3.37931   5
  -3  -5   8 11.3853 2.95945   2
   5  -3   8 5.15116 2.23786   2
  -3  -5   8 6.52078 8.42088   3
   5  -3   8 5.49499 3.32656   4
  -3  -5   8 4.57507 3.08422   4
  -5   3   8 5.70565 4.37980   3
   3   5   8 5.49576 3.29185   4
  -5  -3  -8 7.65103 2.51436   2
   5   3  -8 3.06706 2.68082   5
  -5  -3  -8 4.14522 2.61916   4
  -5  -5  -8 1385.17 92.2525   2
  -5  -5   8 1472.19 97.2935   4
   5  -5   8 1496.73 96.9211   4
   5  -5  -8 1434.78 94.4205   5
   5  -5   8 1302.72 92.0432   2
   5   5   8 1402.86 99.1811   4
  -5  -5   8 1381.05 97.0811   3
   6   0  -8 1920.24 125.359   5
  -6   0   8 1989.79 128.847   4
   6   0   8 1801.61 124.342   2
  -6   0   8 1880.75 127.852   3
   0  -6   8 1856.95 124.331   2
   0  -6  -8 1914.50 123.359   2
  -6   0  -8 1892.28 124.652   2
   0  -6   8 2029.67 129.522   4
   6   0   8 2005.01 129.248   4
   6   2   8 179.261 15.0551   2
  -6  -2   8 202.522 18.5465   4
   2  -6   8 190.020 14.9348   2
  -2  -6  -8 194.360 14.5631   2
   2  -6   8 215.155 22.7165   4
  -6   2  -8 181.313 15.4612   2
   6   2   8 160.700 23.9241   4
  -6  -2   8 207.995 19.1676   3
   6  -2  -8 198.359 16.3588   5
   6  -2   8 193.885 14.9857   2
  -2  -6   8 191.329 15.1104   2
   2  -6  -8 202.804 14.2224   2
  -6   2   8 199.519 18.4402   3
   2   6   8 194.266 18.5591   4
   6  -2   8 146.746 23.4431   4
  -2  -6   8 204.138 19.5559   3
   6   2  -8 211.979 18.0112   5
   6   4   8 1110.23 74.2223   4
  -6  -4   8 1035.20 75.0152   4
   6  -4  -8 1076.53 70.8165   5
   4  -6   8 1090.61 73.1161   4
  -6   4  -8 1015.64 69.0224   2
  -4  -6  -8 1079.57 68.6533   2
   4  -6   8 998.945 68.4704   2
   4  -6  -8 1035.02 70.8394   5
  -4  -6   8 1066.76 73.5773   4
   6  -4   8 985.272 68.4237   2
  -4  -6   8 998.372 68.7471   2
  -4  -6   8 999.102 79.3683   3
   6  -4   8 1102.37 73.2370   4
   6   4  -8 937.043 68.3899   5
  -6  -4  -8 1019.53 71.4201   4
  -6  -4  -8 1045.57 68.9048   2
   6  -6   8 1304.62 87.1058   4
  -6   6  -8 1208.49 83.0395   2
  -6  -6  -8 1279.35 83.0212   2
   6  -6   8 1194.73 82.5356   2
  -6  -6   8 1290.53 88.0743   4
   6  -6  -8 1257.99 85.3581   5
   6   6   8 1284.17 88.4210   4
   7   1   8 448.102 34.7147   4
  -7   1  -8 440.975 30.6917   2
   7   1   8 420.339 30.3790   2
  -7  -1   8 406.872 33.6116   4
   1  -7   8 437.464 34.2186   4
  -7  -1   8 376.410 33.4743   3
   1  -7   8 446.785 33.5313   2
  -1  -7  -8 432.774 30.4204   2
   7  -1  -8 428.389 31.5620   5
   1  -7   8 448.420 35.5474   3
  -1  -7   8 452.972 34.8077   4
   7   1  -8 426.170 31.0890   5
  -7   1   8 399.128 33.5951   3
   1   7   8 411.130 33.9760   4
  -1  -7   8 467.824 31.1783   2
   7  -1   8 438.217 34.2620   4
   1  -7  -8 431.994 28.4677   2
  -1  -7   8 408.928 34.9531   3
  -7  -1  -8 426.911 30.5445   2
   3  -7   8 18.9034 3.60836   2
  -7   3  -8 22.9497 4.10627   2
   3  -7   8 26.0800 5.81017   4
  -7  -3   8 21.7245 5.34793   4
  -3  -7  -8 22.5265 3.44579   2
   7  -3  -8 22.2562 5.01754   5
   7   3   8 22.5254 5.75054   4
  -7  -3  -8 24.3441 5.61634   4
  -7  -3  -8 24.6714 4.10456   2
  -7   3   8 14.0228 7.50238   3
   7  -3   8 24.5936 5.57671   4
   7   3  -8 22.5439 4.99756   5
   7  -3   8 23.1732 3.85595   2
  -3  -7   8 21.7277 5.74196   4
  -5  -7  -8 673.481 45.4861   2
  -7   5  -8 663.131 45.9315   2
   7   5   8 673.919 50.8048   4
  -7  -5   8 702.932 50.4990   4
   7  -5  -8 710.825 48.2339   5
   5  -7   8 702.331 49.7422   4
   5  -7   8 641.840 45.2845   2
  -7  -5  -8 570.012 47.4239   4
   7  -5   8 702.183 49.6510   4
  -5  -7   8 658.102 45.6663   2
  -7  -5  -8 672.611 45.8684   2
  -5  -7   8 698.069 50.7074   4
   5  -7  -8 688.123 48.2700   5
   7  -5   8 633.687 45.2234   2
   5   7   8 672.923 50.6518   4
   7  -7  -8 63.0097 10.2959   5
  -7  -7   8 49.9730 6.35951   2
   7  -7   8 58.1701 8.36654   4
  -7  -7   8 56.2943 9.31261   4
  -7  -7  -8 59.2832 6.59187   2
   7   7   8 56.0041 9.50790   4
   7  -7   8 55.2691 6.19086   2
  -7   7  -8 60.7229 6.77551   2
   0  -8   8 46.1233 5.70952   2
   8   0  -8 39.7428 6.81758   5
  -8   0   8 50.2008 8.04782   4
   8   0   8 53.3096 8.59365   4
   8   0   8 48.6502 5.85879   2
   0  -8   8 64.0490 9.18985   4
  -8   0  -8 47.9567 6.06220   2
  -8   2  -8 29.2469 4.68934   2
   8  -2  -8 31.2954 5.83689   5
   2  -8   8 27.6723 4.20299   2
   2  -8   8 32.1227 6.35318   4
   8   2   8 31.2862 6.66123   4
  -8  -2   8 37.6199 6.69622   4
  -8  -2  -8 28.3715 6.09667   4
   8  -2   8 27.8478 4.38374   2
   8  -2   8 32.6781 6.48009   4
  -8  -2  -8 28.5923 4.61828   2
  -2  -8   8 28.5886 6.38926   4
   8   2  -8 30.7726 5.61702   5
   2   8   8 29.5317 6.50566   4
  -2  -8   8 29.3466 4.42512   2
  -8   4  -8 108.434 10.1617   2
   4  -8   8 121.015 12.9468   4
  -8  -4   8 111.659 13.0594   4
  -4  -8  -8 107.518 9.49877   2
   4  -8   8 109.303 9.73374   2
   8   4   8 113.593 13.5808   4
   8  -4  -8 103.705 11.4919   5
  -8  -4  -8 109.100 10.1280   2
  -8  -4  -8 106.327 12.2935   4
   8   4  -8 88.2021 10.5874   5
   8  -4   8 104.026 9.65163   2
  -4  -8   8 112.409 13.3693   4
   8  -4   8 112.080 12.6165   4
  -4  -8   8 109.100 9.88644   2
   4   8   8 109.074 13.2940   4
  -8   6  -8 116.599 10.7924   2
  -6  -8  -8 120.668 10.5416   2
  -8  -6   8 126.806 14.3859   4
   6  -8   8 122.952 10.3907   2
   6  -8   8 120.767 13.1084   4
   8  -6  -8 117.407 12.9809   5
   8   6   8 131.508 14.9697   4
   8  -6   8 122.592 13.0825   4
  -6  -8   8 126.187 14.4884   4
  -6  -8   8 114.946 10.4865   2
   8  -6   8 117.017 10.2555   2
  -6   8  -8 113.288 10.5899   2
   6   8   8 128.374 14.8159   4
   6  -8  -8 112.604 12.6527   5
  -8  -6  -8 118.694 10.7208   2
  -8  -6  -8 80.5069 11.1163   4
  -8  -8   8 49.2234 9.37183   4
   8   8   8 51.8416 8.91138   4
  -8  -8  -8 48.0760 7.80081   2
   8  -8  -8 56.1324 8.82821   5
  -8  -8   8 46.4423 5.80154   2
   8  -8   8 51.4920 6.06657   2
  -8   8  -8 56.3308 6.50801   2
   8  -8   8 47.4831 7.17089   4
   9   1   8 134.138 14.8001   4
  -9  -1   8 138.452 14.4635   4
  -9   1  -8 129.487 11.6713   2
   1  -9   8 125.412 11.1355   2
  -1  -9  -8 139.730 10.0580   2
   1  -9   8 136.157 14.5416   4
   9  -1  -8 126.361 12.7797   5
   9  -1   8 132.925 14.5217   4
   9   1  -8 132.577 12.7264   5
  -1  -9   8 122.704 11.1419   2
   9  -1   8 131.548 11.3596   2
  -9  -1  -8 128.188 11.6484   2
  -1  -9   8 130.172 14.5613   4
   1   9   8 120.705 14.1398   4
  -3  -9  -8 70.0398 6.79813   2
   3  -9   8 74.1259 9.82731   4
   9  -3  -8 63.8751 8.79938   5
  -9  -3   8 79.4718 10.3552   4
  -9   3  -8 67.2226 7.61380   2
   9   3   8 72.9056 10.3941   4
   3  -9   8 66.5772 7.15235   2
  -3  -9   8 71.9534 10.3589   4
   3   9   8 69.0491 10.1487   4
  -9  -3  -8 74.6864 7.83836   2
  -9  -3  -8 73.6003 10.0952   4
  -3  -9   8 70.1550 7.38640   2
   9  -3   8 70.2862 7.30486   2
   9   3  -8 70.7829 8.71709   5
   9  -3   8 71.4623 9.79596   4
  -9   5  -8 56.2818 6.81667   2
  -9  -5   8 58.9203 9.28492   4
   5  -9   8 57.1591 8.52188   4
   9  -5  -8 57.1533 8.59622   5
   9   5   8 66.5703 10.1652   4
  -5  -9  -8 56.9788 6.29335   2
   5  -9   8 61.3015 6.57434   2
  -5  -9   8 58.1088 6.59903   2
   5   9   8 57.9254 9.53233   4
   9  -5   8 60.0526 8.65240   4
  -9  -5  -8 73.7878 7.37184   2
   9  -5   8 55.9851 6.35691   2
  -5  -9   8 55.4316 9.23855   4
  -9  -5  -8 53.6579 8.43355   4
   9   7   8 20.2140 5.85075   4
   7  -9   8 20.1752 3.68796   2
  -9   7  -8 21.9332 4.32274   2
   7  -9   8 12.9339 4.01382   4
  -9  -7   8 16.9235 5.38115   4
   9  -7  -8 21.2400 6.32839   5
  -7  -9  -8 22.5217 4.37663   2
   9  -7   8 23.2450 3.72854   2
  -9  -7  -8 20.9107 7.24469   4
  -7   9  -8 18.8366 3.99359   2
   7   9   8 17.2749 5.45517   4
  -9  -7  -8 21.2635 3.95477   2
  -7  -9   8 21.7513 6.17096   4
   7  -9  -8 16.6205 5.67265   5
   9  -7   8 16.1719 4.34319   4
  -7  -9   8 16.8481 3.53004   2
  -9  -9   8 27.4681 4.78600   2
  -9   9  -8 31.2523 5.31795   2
  -9  -9  -8 32.8941 4.81780   2
  -9  -9   8 31.3125 6.84837   4
   9  -9   8 32.0961 4.32002   2
   9   9   8 32.2741 7.10961   4
   9  -9  -8 33.1213 7.30274   5
  10   0   8 994.199 72.4213   4
 -10   0  -8 947.696 68.4619   2
  10   0  -8 1344.63 79.2190   5
   0 -10   8 975.559 67.9789   2
   0 -10   8 1003.93 72.2940   4
 -10   0   8 969.798 71.6723   4
 -10   2  -8 108.227 10.3562   2
 -10  -2   8 114.718 13.1038   4
  10  -2  -8 106.833 12.0129   5
   2 -10   8 113.148 12.8614   4
  10   2   8 120.135 13.7550   4
  -2 -10  -8 110.599 8.70937   2
   2 -10   8 99.8599 9.66250   2
 -10  -2  -8 110.754 10.4648   2
  10  -2   8 111.803 12.7677   4
   2  10   8 101.167 12.7467   4
  10  -2   8 109.077 9.97980   2
 -10  -2  -8 111.147 13.2467   4
  -2 -10   8 114.068 13.4140   4
  10   2  -8 91.6053 11.4180   5
  -2 -10   8 109.494 10.0558   2
  10   4   8 363.494 30.2525   4
 -10   4  -8 347.703 25.8362   2
  10  -4  -8 345.190 27.6292   5
  -4 -10  -8 347.532 24.5021   2
   4 -10   8 343.277 24.9440   2
   4 -10   8 327.569 27.8753   4
 -10  -4   8 359.993 29.6126   4
 -10  -4  -8 344.307 25.6353   2
  -4 -10   8 359.867 29.8484   4
  10   4  -8 320.716 26.4197   5
 -10  -4  -8 359.425 29.2813   4
  10  -4   8 340.589 28.0590   4
   4  10   8 342.957 29.5392   4
  -4 -10   8 340.221 25.2437   2
  10  -4   8 350.775 25.0683   2
   6 -10   8 522.586 34.7981   2
 -10   6  -8 491.784 35.3656   2
  10   6   8 555.788 41.0051   4
  -6 -10  -8 553.721 35.0331   2
 -10  -6   8 525.830 39.9601   4
   6 -10   8 341.474 35.2859   4
  10  -6  -8 513.883 38.0790   5
  -6  10  -8 485.640 35.1357   2
  -6 -10   8 489.836 35.0019   2
   6  10   8 540.030 40.6884   4
 -10  -6  -8 516.710 35.5647   2
  10  -6   8 439.885 36.4048   4
  10  -6   8 526.552 34.8382   2
  -6 -10   8 530.717 40.1227   4
 -10  -6  -8 505.891 37.8871   4
 -10  -8   8 31.8984 6.94316   4
   8 -10   8 31.9841 4.42308   2
  10   8   8 32.6267 7.19353   4
 -10   8  -8 35.7400 5.36908   2
  10  -8  -8 25.1669 7.45582   5
  -8 -10  -8 33.0237 4.74847   2
  -8  10  -8 29.4796 4.88359   2
 -10  -8  -8 32.8120 4.90244   2
  -8 -10   8 31.5516 6.97643   4
  10  -8   8 31.3896 4.47489   2
  -8 -10   8 30.3407 4.90812   2
   8  10   8 31.7041 7.10875   4
  10  10   8 373.983 29.9351   4
 -10 -10   8 340.354 24.9162   2
 -10 -10  -8 362.270 25.2409   2
 -10 -10   8 308.498 28.2625   4
  10 -10   8 368.961 24.5807   2
   1 -11   8 752.922 61.5030   4
  11  -1  -8 865.275 57.5146   5
 -11  -1   8 914.171 66.2166   4
  11   1   8 896.379 62.1155   4
 -11  -1  -8 794.408 64.4424   4
  11   1  -8 746.961 56.2916   5
  11  -1   8 733.324 61.1997   4
   3 -11   8 10.7120 3.26734   2
   3 -11   8 9.90809 3.85197   4
 -11   3  -8 9.36000 3.12204   2
  11  -3  -8 9.55889 4.62573   5
  -3 -11  -8 7.95019 2.18039   2
 -11  -3   8 9.46878 4.06769   4
  11   3   8 9.38523 4.58430   4
  -3 -11   8 9.03921 3.04964   2
  11   3  -8 5.97264 4.84429   5
  11  -3   8 8.18124 2.90522   2
  11  -3   8 7.53343 3.65393   4
 -11  -3  -8 10.4697 4.56517   4
 -11  -3  -8 9.34047 3.49221   2
   3  11   8 7.09461 3.81879   4
  -3 -11   8 10.9565 4.46635   4
  11  -5  -8 1131.64 76.9001   5
  11   5   8 1224.32 79.4705   4
  -5 -11  -8 1179.17 73.0680   2
 -11   5  -8 1109.56 74.0960   2
   5 -11   8 773.514 73.8083   4
 -11  -5   8 1192.04 78.9013   4
   5 -11   8 1147.22 73.3758   2
  11  -5   8 1170.98 73.5570   2
 -11  -5  -8 1194.85 74.4505   2
  -5 -11   8 1178.19 73.8901   2
  11  -5   8 892.850 74.7215   4
  -5  11  -8 1118.71 73.9188   2
   5  11   8 1137.60 79.0071   4
 -11  -5  -8 1148.84 77.5542   4
  -7 -11  -8 887.578 57.2413   2
   7 -11   8 879.600 57.0392   2
 -11   7  -8 762.022 58.8686   2
 -11  -7   8 895.137 62.5436   4
  11  -7  -8 694.902 59.6577   5
  11  -7   8 892.386 57.1541   2
   7  11   8 916.251 63.2459   4
  -7 -11   8 823.307 61.8793   4
  -7 -11   8 815.780 57.2931   2
 -11  -7  -8 899.746 58.0759   2
  -7  11  -8 1057.06 61.2660   2
 -11  -7  -8 784.012 58.5672   4
  11   9   8 171.813 17.1458   4
 -11  -9   8 170.250 16.9336   4
   9 -11   8 165.242 12.7405   2
  -9 -11  -8 169.732 13.2355   2
 -11  -9  -8 163.114 13.4746   2
   9  11   8 174.597 17.3453   4
  -9 -11   8 148.474 16.0737   4
  11  -9   8 165.295 12.7830   2
  -9 -11   8 170.789 13.4336   2
 -11 -11   8 271.320 22.5795   4
 -11 -11   8 229.002 19.1131   2
  11 -11   8 291.193 18.9850   2
 -11 -11  -8 295.846 19.6880   2
   0 -12   8 888.927 57.9131   2
 -12   0  -8 892.584 63.0446   4
  12   0  -8 807.711 59.9502   5
 -12   0  -8 842.461 58.4053   2
 -12   0   8 889.157 61.5990   4
  12   0   8 853.654 61.5927   4
   0 -12   8 877.241 61.4407   4
   2 -12   8 271.720 23.6006   4
  12  -2  -8 243.339 23.5145   5
 -12   2  -8 292.482 22.0101   2
   2 -12   8 295.992 21.3632   2
 -12  -2   8 314.281 25.3808   4
  12   2   8 318.490 25.7074   4
  12   2  -8 211.201 24.5688   5
   2  12   8 302.567 25.1937   4
 -12  -2  -8 309.487 25.9950   4
 -12  -2  -8 294.097 22.0630   2
  -2 -12   8 291.892 24.8926   4
  12  -2   8 295.916 24.2828   4
  -2 -12   8 304.178 21.6220   2
 -12   4  -8 220.224 17.1279   2
  12   4   8 226.479 20.6610   4
   4 -12   8 216.479 16.1974   2
  12  -4  -8 173.000 19.0864   5
   4 -12   8 169.152 16.5692   4
 -12  -4   8 206.334 19.8917   4
  -4 -12  -8 212.632 14.9727   2
  -4 -12   8 223.218 20.3332   4
  -4 -12   8 234.193 16.7175   2
 -12  -4  -8 229.558 20.2691   4
 -12  -4  -8 213.694 16.9991   2
  12  -4   8 193.592 17.5107   4
   4  12   8 217.776 20.2919   4
  12   6   8 1333.88 86.5715   4
   6 -12   8 1274.15 80.7675   2
 -12   6  -8 1263.58 83.7982   2
  -6 -12  -8 1268.47 80.3443   2
 -12  -6   8 1291.04 86.0863   4
  -6 -12   8 1241.87 85.6140   4
  -6 -12   8 1267.43 81.2057   2
  -6  12  -8 1217.96 83.2689   2
  12  -6   8 1240.92 80.7892   2
 -12  -6  -8 1285.35 81.8038   2
   6  12   8 1159.11 85.5977   4
 -12  -6  -8 982.237 82.8064   4
   8 -12   8 10.4272 2.45597   2
 -12  -8   8 6.44336 3.63062   4
  -8 -12  -8 5.15298 1.95927   2
  12   8   8 4.96851 3.40955   4
  12  -8   8 4.57900 1.90108   2
 -12  -8  -8 5.70468 2.32606   2
  -8 -12   8 5.19601 3.50343   4
  -8 -12   8 5.45386 2.08525   2
   8  12   8 6.89978 3.75714   4
  10 -12   8 222.833 15.0028   2
 -10 -12  -8 224.200 15.4310   2
 -12 -10   8 203.876 18.5175   4
 -12 -10  -8 233.075 16.0013   2
 -10 -12   8 158.720 16.1821   2
 -10 -12   8 213.977 18.3632   4
 -12 -12   8 79.3795 9.04918   4
 -12 -12  -8 111.194 7.66850   2
 -13   1  -8 150.514 15.3408   4
   1 -13   8 148.899 11.3836   2
   1 -13   8 89.1550 11.6460   4
 -13  -1   8 157.726 14.7569   4
  13   1   8 131.966 13.6750   4
 -13   1  -8 136.213 11.6683   2
 -13  -1  -8 143.133 11.8679   2
 -13  -1  -8 146.261 15.2053   4
  -1 -13   8 140.377 11.3559   2
  13  -1   8 115.425 12.7181   4
  -1 -13   8 116.410 12.9735   4
  13   3   8 3.86427 3.04834   4
 -13  -3   8 6.91267 3.57914   4
 -13   3  -8 3.74350 2.12572   2
   3 -13   8 4.00805 1.98164   2
  13  -3   8 2.30032 2.83297   4
 -13  -3  -8 6.31671 2.45301   2
  -3 -13   8 5.57123 2.31164   2
  -3 -13   8 5.53578 3.21226   4
 -13  -3  -8 3.61498 2.94265   4
   5 -13   8 392.576 26.3240   2
 -13   5  -8 364.857 26.8882   2
 -13  -5   8 387.657 30.5615   4
  -5 -13  -8 452.525 26.9634   2
  13   5   8 368.636 30.1413   4
 -13  -5  -8 388.482 29.7958   4
 -13  -5  -8 392.849 27.2843   2
  -5 -13   8 402.035 26.8316   2
  -5 -13   8 360.006 29.5012   4
  13  -5   8 255.808 25.8025   6
   7 -13   8 57.6222 5.34004   2
  13   7   8 55.8390 8.06719   4
  -7 -13  -8 57.1199 5.32010   2
  -7 -13   8 63.0965 5.93797   2
  -7 -13   8 42.4859 7.54472   4
 -13  -7  -8 58.7417 6.36018   2
 -13  -7  -8 33.1754 5.65225   4
   9 -13   8 54.3433 4.82665   2
 -13  -9   8 55.3166 7.57429   4
  -9 -13  -8 55.4258 4.80844   2
  -9 -13   8 38.1089 6.28820   4
 -13  -9  -8 57.6994 5.75197   2
  -9 -13   8 48.8168 5.13728   2
 -11 -13  -8 34.3835 3.63504   2
 -13 -11   8 27.0279 4.62359   4
 -11 -13   8 25.2377 4.61730   4
  14   0   8 35.8199 6.41877   4
 -14   0  -8 42.7117 5.83224   2
   0 -14   8 28.4798 4.90718   4
   0 -14   8 37.6349 4.55793   2
 -14   0  -8 39.2201 7.09417   4
   2 -14   8 16.5703 3.01010   2
  14   2   8 9.25827 3.35425   4
 -14  -2   8 10.7165 4.06488   4
 -14   2  -8 10.8489 4.08643   4
 -14   2  -8 15.7256 3.38840   2
  -2 -14   8 13.5359 2.96147   2
  -2 -14   8 9.47262 3.91373   4
 -14  -2  -8 11.3292 3.96708   4
 -14  -2  -8 12.6423 3.03322   2
 -14  -4   8 43.2324 7.06046   4
  14   4   8 44.3836 7.48449   4
 -14   4  -8 40.4021 5.41473   2
   4 -14   8 46.5934 4.91493   2
 -14  -4  -8 35.1605 7.25655   4
  14  -4   8 40.0162 5.25203   6
  -4 -14   8 46.4482 7.41211   4
 -14  -4  -8 65.0570 7.86797   2
  -4 -14   8 44.6863 5.24295   2
 -14  -6   8 2.09769 2.20029   4
   6 -14   8 0.88499 1.17483   2
  14   6   8 1.70976 2.13269   4
 -14  -6  -8 1.73771 1.74098   2
  -6 -14   8 1.65352 1.40926   2
 -14  -6  -8 1.64218 1.73520   4
  -6 -14   8 2.97895 2.08392   4
  -8 -14  -8 10.4712 1.87711   2
   8 -14   8 17.7049 2.46578   2
 -14  -8   8 17.0113 4.12095   4
  -8 -14   8 18.3377 2.77011   2
 -14  -8  -8 17.6266 2.90273   2
  -8 -14   8 10.0718 2.96044   4
 -14 -10   8 0.28300 1.59252   4
 -14 -10  -8 0.67898 1.04207   2
 -10 -14   8 1.55971 1.33850   4
 -10 -14   8 1.11640 1.42202   2
 -15   1  -8 135.150 10.3678   2
   1 -15   8 117.174 11.5450   2
 -15   1  -8 130.541 16.6936   4
 -15  -1   8 107.973 12.5898   4
  -1 -15   8 73.3604 9.99145   2
 -15  -1  -8 136.317 10.3262   2
 -15   3  -8 10.0857 2.90505   2
 -15   3  -8 11.9105 4.12575   4
   3 -15   8 12.2752 2.47877   2
 -15  -3   8 11.2905 3.65667   4
 -15  -3  -8 8.88230 3.28059   4
  15  -3   8 9.88806 2.42801   6
  -3 -15   8 10.9545 2.49043   2
 -15  -3  -8 13.3052 2.91763   2
  -3 -15   8 7.67352 3.00855   4
 -15  -5   8 80.8605 9.27249   4
 -15   5  -8 74.4637 9.28265   4
   5 -15   8 94.4895 6.83656   2
 -15  -5  -8 69.4585 7.91405   4
 -15  -5  -8 91.7295 7.65642   2
  -5 -15   8 90.9331 7.18945   2
  -5 -15   8 52.5989 7.46881   4
   7 -15   8 117.472 7.85533   2
 -15   7  -8 74.9723 9.66082   4
 -15  -7   8 112.295 10.8833   4
  -7 -15   8 82.6838 8.34070   4
  -7 -15   8 117.452 8.43994   2
 -15  -7  -8 117.937 8.78774   2
 -15  -9   8 3.06047 1.73504   4
 -15   9  -8 4.70634 2.02952   4
  -9 -15   8 8.86276 2.29444   2
 -15  -9  -8 7.66629 1.70084   2
 -16   0  -8 194.384 19.4275   4
  16   0   8 233.735 18.0913   6
   0 -16   8 282.680 17.4192   2
 -16   0  -8 257.392 17.6760   2
 -16   2  -8 36.8210 5.84170   4
 -16  -2   8 21.3167 4.98680   4
   2 -16   8 42.2082 3.89805   2
 -16  -2  -8 23.8744 4.84901   4
  -2 -16   8 39.7819 3.98398   2
 -16  -2  -8 40.4303 5.80288   2
  16  -2   8 30.1550 4.21159   6
 -16   4  -8 107.287 10.8708   4
 -16  -4   8 78.6347 9.62424   4
   4 -16   8 123.416 8.27313   2
 -16  -4  -8 100.282 9.28172   2
  -4 -16   8 125.999 8.72226   2
   6 -16   8 244.066 16.1141   2
 -16  -6   8 190.891 18.2780   4
 -16  -6  -8 290.579 17.3836   2
 -16  -8   8 17.5650 3.16778   4
 -16   8  -8 21.1674 3.37440   4
   1 -17   8 229.163 13.0881   2
  17   1   8 131.018 13.5688   6
  17  -1   8 151.924 13.0886   6
  -1 -17   8 199.596 12.9844   2
 -17  -1  -8 199.552 15.5147   4
  17   3   8 32.4130 4.06645   6
 -17   3  -8 25.4076 4.80973   4
 -17  -3  -8 19.1133 3.29670   4
  -3 -17   8 20.2970 2.80231   2
 -17  -3  -8 32.4597 4.09926   2
 -17   5  -8 182.295 16.0068   4
 -17  -5  -8 227.343 14.8176   2
  -5 -17   8 216.216 14.3366   2
   0 -18   8 195.270 11.2502   2
 -18   0  -8 129.846 12.2581   4
  18   2   8 4.66409 1.28654   6
 -18   2  -8 6.73643 1.95200   4
  -2 -18   8 8.98882 1.28471   2
  -1   0   9 2362.59 155.420   4
  -1   0   9 2239.54 154.164   3
   1   0   9 2369.78 155.614   4
  -1   0  -9 2262.44 150.710   2
   0   1   9 2344.34 155.431   4
   0  -1  -9 2258.62 150.528   2
   0   1   9 2475.39 154.530   3
   1   0   9 2383.32 154.395   3
   0  -1   9 2400.44 155.630   4
   0  -1   9 2353.23 154.711   3
   1  -2   9 329.355 27.1145   3
  -2   1  -9 303.833 24.0033   2
  -1   2   9 343.005 26.9088   3
   1  -2   9 299.013 23.8281   2
  -1  -2  -9 318.670 23.1063   2
  -1   2   9 346.610 27.5275   4
   1  -2   9 330.105 27.4148   4
   2   1   9 339.539 27.6313   4
  -2  -1   9 337.932 27.3698   4
  -2  -1   9 303.718 26.7408   3
  -2   1   9 324.179 26.7866   3
  -2  -1  -9 327.614 23.3913   2
  -1  -2   9 329.704 27.3023   3
   1   2   9 323.692 27.2319   4
   1  -2  -9 310.376 22.7222   2
  -2   1   9 334.034 27.2336   4
  -1  -2   9 328.698 27.3176   4
   2  -1   9 343.894 27.6457   4
   0   3   9 4.26419 2.90930   4
  -3   0   9 -3.1087 4.21966   3
   0  -3  -9 4.44123 1.70496   2
   0  -3   9 1.21091 5.66361   3
  -3   0   9 8.13855 3.33158   4
   3   0   9 4.49188 3.15128   4
   0  -3   9 1.44318 2.19500   2
  -3   2  -9 520.652 37.7372   2
  -2   3   9 552.356 41.6644   4
  -3  -2   9 587.976 42.3998   4
  -2   3   9 523.963 40.3844   3
  -3  -2   9 543.750 41.7634   3
   3  -2  -9 540.062 36.6399   2
   2  -3   9 538.113 37.7667   2
   3   2   9 574.049 42.9966   4
   2  -3   9 588.817 42.6161   4
   3  -2   9 579.473 42.2925   4
  -3   2   9 551.718 41.5882   4
  -2  -3   9 538.105 49.4837   4
   2   3   9 593.728 42.5708   4
  -3  -2  -9 541.490 37.6544   2
  -3   2   9 525.999 40.8272   3
  -2  -3   9 529.674 41.8070   3
   3  -2   9 509.581 37.6215   2
   2  -3  -9 547.084 36.7437   2
  -1   4   9 698.825 50.1813   4
  -1  -4  -9 687.553 46.9493   2
   1  -4   9 692.963 50.5753   3
  -4  -1   9 698.267 50.2784   4
   4   1   9 705.105 47.3370   2
   4   1   9 706.783 50.6532   4
   4  -1  -9 646.179 46.5989   5
   1  -4   9 715.640 50.4719   4
  -4  -1   9 609.359 49.2884   3
   1  -4   9 640.601 45.7399   2
  -4   1  -9 633.149 45.6866   2
   4  -1   9 644.965 45.7869   2
   1  -4  -9 683.723 44.9420   2
  -4   1   9 678.101 49.8058   4
  -1  -4   9 672.616 50.4888   3
   1   4   9 687.064 50.2318   4
  -1  -4   9 700.195 50.3857   4
  -1  -4   9 629.383 45.7911   2
   4  -1   9 727.874 50.8237   4
  -4  -1  -9 675.023 45.9122   2
   4   3   9 235.176 21.7212   4
   4  -3  -9 220.859 18.8447   5
  -3  -4  -9 229.845 17.5100   2
   3  -4   9 243.428 21.6917   4
  -4   3  -9 224.829 17.7578   2
  -4  -3   9 227.032 21.3890   4
   4  -3  -9 231.270 16.2145   2
   4  -3   9 233.552 21.5584   4
   3   4   9 243.855 21.8871   4
  -4   3   9 241.044 22.4066   3
   3  -4  -9 231.433 16.1825   2
  -4  -3  -9 231.827 17.7237   2
  -3  -4   9 246.601 21.9483   4
  -5   0   9 1504.83 98.3787   4
   5   0  -9 1447.78 94.6358   5
   5   0   9 1576.02 99.2399   4
   0  -5   9 1344.67 93.8023   2
  -5   0   9 1352.88 97.3562   3
   0  -5  -9 1424.58 92.7500   2
   5   0   9 1327.86 93.5152   2
   0  -5   9 1492.61 98.5780   4
   0   5   9 1419.89 97.9730   4
  -5   0  -9 1417.58 93.7640   2
   5   2   9 368.518 29.4274   2
   5  -2  -9 431.253 30.9564   5
   5   2   9 428.943 34.0130   4
  -5  -2   9 443.977 33.9294   4
  -2  -5  -9 404.648 28.8695   2
   2  -5   9 439.083 33.8998   4
   2  -5   9 423.992 29.4605   2
  -5   2  -9 407.324 29.5385   2
  -2  -5   9 429.589 33.9828   4
  -5   2   9 435.148 34.0728   3
  -5  -2  -9 455.491 37.1771   4
   5  -2   9 383.198 29.2761   2
   5  -2   9 427.962 33.7790   4
   2  -5  -9 407.334 27.7607   2
   2   5   9 432.746 36.5626   4
  -2  -5   9 404.946 29.4402   2
   5   2  -9 389.449 29.6123   5
  -5  -2  -9 401.017 29.4735   2
   4  -5   9 386.603 30.9537   4
  -5   4  -9 344.067 26.5779   2
  -4  -5  -9 362.637 26.4026   2
   5  -4  -9 376.221 28.4529   5
   5   4   9 374.457 31.2744   4
  -5  -4   9 363.328 30.7390   4
   4  -5   9 347.557 26.3879   2
   5  -4   9 394.256 31.0425   4
   4   5   9 387.802 31.4414   4
  -5  -4  -9 381.602 26.7470   2
  -4  -5   9 392.669 31.3907   4
   5  -4   9 349.916 26.4094   2
  -6  -1   9 914.702 63.0874   4
   1  -6   9 908.876 63.2481   4
   6   1   9 889.232 63.3589   4
   1  -6   9 853.594 58.3360   2
  -6   1  -9 860.686 58.6711   2
  -1  -6  -9 870.271 57.5273   2
   6   1   9 824.024 58.4490   2
   6  -1  -9 849.778 59.6082   5
   1  -6  -9 862.759 56.7366   2
  -6   1   9 876.925 63.4286   4
  -1  -6   9 840.879 58.3368   2
   6   1  -9 853.720 59.2733   5
  -6  -1  -9 893.540 58.7755   2
   6  -1   9 870.706 58.5173   2
   6  -1   9 899.655 63.3390   4
   1   6   9 876.170 62.8595   4
  -1  -6   9 912.307 63.3779   4
  -6   3  -9 130.174 11.2315   2
   3  -6   9 135.998 14.5131   4
   3  -6   9 115.750 10.6490   2
  -6  -3   9 127.912 14.2388   4
   6   3   9 124.907 14.5278   4
  -3  -6  -9 132.262 10.6219   2
   6  -3  -9 124.798 12.4814   5
  -6  -3  -9 101.276 11.9463   4
   6  -3   9 126.783 10.8927   2
  -3  -6   9 129.784 14.6399   4
   3   6   9 126.280 14.3977   4
   6  -3   9 134.024 14.5171   4
  -3  -6   9 117.750 10.7277   2
  -6  -3  -9 132.786 11.2117   2
   6  -5  -9 593.501 44.8447   5
   6   5   9 626.529 47.8002   4
   5  -6   9 590.924 42.2790   2
  -6  -5   9 636.519 47.4237   4
   5  -6   9 655.641 47.0604   4
  -5  -6  -9 621.769 42.4227   2
  -6   5  -9 601.572 42.6963   2
  -5   6  -9 579.332 42.5765   2
   6  -5   9 607.545 42.3331   2
   6  -5   9 643.688 47.0213   4
  -6  -5  -9 628.513 42.6981   2
  -5  -6   9 642.741 47.6060   4
   5   6   9 643.407 47.9104   4
   7   0  -9 541.027 37.5598   5
  -7   0  -9 516.450 36.3096   2
   0  -7  -9 505.606 34.3086   2
   0  -7   9 493.347 35.7587   2
   0   7   9 493.379 39.6764   4
   7   0   9 494.190 35.9533   2
   0  -7   9 540.609 40.5559   4
  -7   0   9 545.695 40.2335   4
   7   0   9 533.670 40.6988   4
   2  -7   9 64.3741 7.05682   2
   2  -7   9 72.8217 10.1412   4
   7  -2  -9 69.4788 8.82136   5
  -2  -7  -9 65.1038 6.48099   2
  -7  -2   9 69.4436 9.89017   4
   7   2   9 83.4566 11.0522   4
  -7   2  -9 70.9847 7.61118   2
   7   2  -9 57.8454 8.25419   5
   2   7   9 76.0581 10.3503   4
   7  -2   9 65.3744 7.15586   2
  -7  -2  -9 68.8660 7.44390   2
   7  -2   9 78.2860 10.3424   4
  -2  -7   9 71.1074 10.1722   4
  -7  -2  -9 70.4234 9.38706   4
  -2  -7   9 69.0914 7.24754   2
   4  -7   9 349.821 28.4086   4
  -7   4  -9 314.445 24.4273   2
   7   4   9 343.211 29.2104   4
   4  -7   9 327.875 24.0453   2
  -7  -4   9 354.464 28.8725   4
  -4  -7  -9 362.164 24.0387   2
   7  -4   9 332.075 24.1346   2
  -4  -7   9 351.365 29.0594   4
  -7  -4  -9 347.787 24.5919   2
  -4  -7   9 306.441 24.0018   2
  -7  -4  -9 235.811 24.9333   4
   7  -4   9 361.169 28.5201   4
   4   7   9 335.306 28.7356   4
   7  -6  -9 174.225 17.0800   5
   7   6   9 205.498 19.9970   4
   6  -7   9 199.409 18.5142   4
  -7  -6   9 194.426 19.1947   4
  -7   6  -9 180.999 15.3492   2
   6  -7   9 193.695 15.0470   2
  -6  -7  -9 198.315 15.1668   2
  -7  -6  -9 185.907 15.1569   2
   7  -6   9 197.481 18.3461   4
   7  -6   9 185.083 14.8977   2
  -6  -7   9 187.566 19.0993   4
  -6   7  -9 206.846 15.6181   2
  -6  -7   9 147.575 14.9566   2
   6   7   9 188.825 19.4113   4
  -8   1  -9 67.9435 7.45723   2
  -8  -1   9 66.9174 9.59969   4
   1  -8   9 64.8848 6.96977   2
  -1  -8  -9 65.4511 5.89262   2
   8  -1  -9 50.7482 8.64246   5
   8   1   9 72.5805 10.3698   4
   1  -8   9 70.8384 10.0372   4
  -1  -8   9 66.1373 7.03027   2
   8  -1   9 68.5322 9.97433   4
   8  -1   9 75.4618 7.41988   2
   8   1  -9 65.9204 8.64280   5
   1   8   9 61.6042 9.35648   4
  -8  -1  -9 74.3812 7.64513   2
  -1  -8   9 69.6974 10.0623   4
  -3  -8  -9 8.12319 2.42559   2
  -8  -3   9 5.35567 3.31661   4
   3  -8   9 7.94673 4.15396   4
  -8   3  -9 4.47749 2.66642   2
   8   3   9 5.90420 3.84721   4
   3  -8   9 6.91437 2.62936   2
   8  -3  -9 6.84271 4.06722   5
   3   8   9 7.82689 3.86437   4
   8  -3   9 7.49268 2.78263   2
   8  -3   9 8.34355 4.14954   4
  -8  -3  -9 6.76945 2.59666   2
  -3  -8   9 6.17219 3.68745   4
  -3  -8   9 4.97247 2.16392   2
  -8  -3  -9 5.57695 3.24505   4
  -8   5  -9 31.2117 6.04653   2
   8   5   9 23.1994 6.66791   4
   5  -8   9 19.5730 3.89366   2
  -8  -5   9 22.5646 6.05263   4
   8  -5  -9 14.9999 5.39601   5
   5  -8   9 36.0488 6.62595   4
  -5  -8  -9 33.8647 4.75015   2
  -8  -5  -9 19.5068 3.99612   2
   8  -5   9 25.3322 4.07083   2
  -5  -8   9 21.8039 5.79476   4
   8  -5   9 25.6829 5.72893   4
   5   8   9 21.8861 6.87426   4
  -8  -5  -9 11.2954 6.05356   4
  -5   8  -9 25.4139 6.15000   2
   8  -7  -9 62.3489 9.41669   5
  -8  -7   9 70.3563 10.2175   4
  -8   7  -9 62.6130 7.08773   2
   7  -8   9 64.5768 6.77535   2
   7  -8   9 57.1936 8.35435   4
  -7  -8  -9 68.6092 7.06725   2
   8   7   9 65.8376 10.3706   4
  -7   8  -9 65.7799 7.28812   2
  -7  -8   9 61.2470 6.99112   2
  -8  -7  -9 67.6167 7.13409   2
  -7  -8   9 60.2499 9.62307   4
   7   8   9 63.0389 10.1513   4
   8  -7   9 65.5768 8.79039   4
   8  -7   9 67.5310 6.84390   2
   9   0   9 38.7345 7.37452   4
  -9   0  -9 32.9328 5.03863   2
   9   0   9 32.5983 4.79824   2
   9   0  -9 16.7521 5.61875   5
   0  -9   9 34.8384 4.86042   2
   0  -9   9 34.5234 6.91178   4
  -9   0   9 29.1743 6.23718   4
   2  -9   9 51.6456 6.06691   2
  -9   2  -9 56.7419 6.64420   2
   9  -2  -9 50.6389 7.80554   5
  -9  -2   9 55.8846 8.69336   4
   9   2   9 54.7202 8.92582   4
   2  -9   9 58.4541 8.74853   4
  -2  -9  -9 54.1800 5.15770   2
   2   9   9 53.0564 8.57064   4
  -2  -9   9 58.7649 9.14476   4
  -2  -9   9 54.8409 6.25878   2
   9   2  -9 50.8134 8.40915   5
  -9  -2  -9 53.8198 6.50837   2
   9  -2   9 55.5755 8.72657   4
  -9  -2  -9 57.1240 8.61945   4
   9  -2   9 55.5159 6.31837   2
   9   4   9 180.338 18.3599   4
  -9  -4   9 183.694 17.9859   4
  -4  -9  -9 172.503 15.0247   2
   4  -9   9 181.750 14.6143   2
  -9   4  -9 165.304 14.8262   2
   4  -9   9 146.982 17.0801   4
   9  -4  -9 163.206 16.0372   5
  -4  -9   9 172.783 14.0025   2
  -4  -9   9 176.810 20.1040   4
   9  -4   9 169.737 14.5050   2
   9  -4   9 167.385 17.0510   4
   4   9   9 182.858 18.2104   4
  -9  -4  -9 164.733 16.4911   4
  -9  -4  -9 169.676 14.8133   2
  -6  -9  -9 95.2468 8.64596   2
   6  -9   9 89.1820 10.5846   4
   9   6   9 105.449 13.1193   4
  -9   6  -9 92.1606 9.12022   2
  -9  -6   9 105.070 12.5704   4
   9  -6  -9 86.8064 11.4249   5
   6  -9   9 94.7247 8.72100   2
  -6  -9   9 86.5563 8.78271   2
   6   9   9 98.1271 12.5110   4
  -9  -6  -9 95.0562 9.13836   2
  -6  -9   9 93.8524 12.1103   4
   9  -6   9 85.7766 10.4143   4
  -6   9  -9 87.7015 8.87162   2
   9  -6   9 97.3489 8.81918   2
  -9   8  -9 4.04898 2.42589   2
   8  -9   9 3.16695 1.82061   2
  -9  -8   9 0.94178 2.50548   4
  -8  -9  -9 3.89341 2.08813   2
   8  -9   9 1.22402 2.38634   4
   9   8   9 1.75892 2.83865   4
  -8  -9   9 1.13010 2.63793   4
   8   9   9 3.05188 3.22390   4
  -8  -9   9 2.43151 3.02570   2
  -8   9  -9 3.94013 2.39531   2
   9  -8   9 2.43566 1.95321   2
  -9  -8  -9 1.50605 1.66216   2
   9  -8   9 0.56292 2.62284   4
 -10  -1   9 356.569 28.1948   4
   1 -10   9 351.134 24.2478   2
 -10   1  -9 343.064 24.7488   2
   1 -10   9 365.313 28.5223   4
  10   1   9 340.938 28.5082   4
  10  -1  -9 282.150 25.6106   5
  -1 -10   9 338.888 24.1734   2
  10  -1   9 319.849 27.7642   4
  10   1  -9 281.371 25.5077   5
  -1 -10   9 327.078 27.9985   4
 -10  -1  -9 326.727 27.8357   4
   1  10   9 315.540 27.3945   4
 -10  -1  -9 350.416 24.8352   2
  10  -3  -9 25.0400 6.83087   5
  10   3   9 22.4637 5.95412   4
   3 -10   9 21.9158 5.41399   4
   3 -10   9 24.0132 3.98880   2
 -10   3  -9 22.0121 4.26876   2
  -3 -10  -9 23.1641 3.09019   2
 -10  -3   9 25.3600 6.01170   4
  10  -3   9 25.7166 4.15851   2
   3  10   9 21.8946 5.69876   4
 -10  -3  -9 20.2871 5.43193   4
  10  -3   9 21.9469 5.43115   4
  -3 -10   9 22.1141 3.92971   2
  -3 -10   9 23.4937 6.05781   4
 -10  -3  -9 25.5321 4.39536   2
 -10  -5   9 697.299 50.3823   4
   5 -10   9 648.579 45.1809   2
  10  -5  -9 914.230 58.4785   5
  10   5   9 641.446 50.3599   4
 -10   5  -9 651.155 45.8503   2
  -5 -10  -9 673.844 44.7748   2
  10  -5   9 647.266 48.1516   4
 -10  -5  -9 642.365 45.7954   2
  -5 -10   9 637.549 45.3449   2
  -5  10  -9 645.639 45.6429   2
   5  10   9 648.787 50.0961   4
  10  -5   9 662.263 45.3496   2
  -5 -10   9 687.226 50.4424   4
   7 -10   9 372.147 25.5070   2
  10   7   9 371.964 30.4856   4
 -10  -7   9 388.763 30.4568   4
 -10   7  -9 367.796 26.2517   2
  -7 -10  -9 381.926 25.5463   2
  -7 -10   9 344.623 25.8270   2
 -10  -7  -9 369.359 26.1235   2
  10  -7   9 241.668 26.5249   4
  10  -7   9 371.493 25.5471   2
  -7 -10   9 394.942 30.6263   4
   7  10   9 370.780 30.4254   4
  -7  10  -9 346.438 26.5551   2
  10   9   9 56.6723 8.58843   4
 -10  -9   9 56.1933 8.38459   4
   9 -10   9 53.4684 5.47531   2
 -10   9  -9 50.6357 6.28583   2
  -9 -10  -9 53.5106 5.70646   2
  10  -9   9 55.0263 5.55593   2
  -9  10  -9 43.9448 5.93239   2
   9  10   9 52.6849 8.34524   4
  -9 -10   9 48.6842 7.92954   4
 -10  -9  -9 55.4689 5.89647   2
  -9 -10   9 48.5460 5.70856   2
  11   0   9 608.026 44.7801   4
 -11   0   9 597.150 44.1299   4
  11   0  -9 612.617 46.6524   5
 -11   0  -9 615.174 45.0268   4
 -11   0  -9 563.245 40.9286   2
   0 -11   9 590.862 40.4586   2
   0 -11   9 557.647 43.8143   4
   2 -11   9 246.785 21.8535   4
  11  -2  -9 238.467 22.9709   5
 -11  -2   9 258.655 22.7628   4
  11   2   9 273.382 23.5405   4
 -11   2  -9 247.621 19.6187   2
   2 -11   9 254.326 19.0973   2
 -11  -2  -9 246.950 22.3593   4
  11  -2   9 250.881 22.1696   4
   2  11   9 276.596 23.3680   4
  -2 -11   9 258.871 19.2470   2
 -11  -2  -9 252.986 19.6519   2
  -2 -11   9 258.388 22.7628   4
  -4 -11  -9 183.547 12.9976   2
 -11   4  -9 183.678 14.8164   2
  11   4   9 195.687 18.7036   4
 -11  -4   9 205.894 18.5479   4
   4 -11   9 133.140 15.3369   4
  11  -4  -9 172.292 20.1848   5
   4 -11   9 190.813 14.3704   2
  -4 -11   9 197.946 18.4355   4
  -4  11  -9 195.533 14.9579   2
 -11  -4  -9 156.286 16.4029   4
 -11  -4  -9 193.936 15.0661   2
  11  -4   9 148.158 15.8545   4
  11  -4   9 201.221 14.6969   2
  -4 -11   9 174.811 14.3326   2
   4  11   9 196.703 18.7362   4
  11   6   9 1181.53 81.9615   4
   6 -11   9 1159.91 76.7458   2
  -6 -11  -9 1133.05 76.1589   2
 -11  -6   9 1159.47 81.5392   4
  -6 -11   9 1159.29 76.9580   2
  -6  11  -9 1397.56 79.9091   2
   6  11   9 1058.18 81.1934   4
 -11  -6  -9 1186.85 77.5318   2
  11  -6   9 1162.29 76.8409   2
  -6 -11   9 1136.41 81.2611   4
  -8 -11  -9 11.2625 3.16106   2
 -11  -8   9 5.84953 3.37291   4
  11   8   9 7.61746 3.93724   4
   8 -11   9 8.84951 2.41246   2
 -11   8  -9 7.76473 2.76496   2
  -8 -11   9 5.77843 2.26151   2
  -8  11  -9 6.31262 3.56316   2
  -8 -11   9 5.63543 3.29608   4
  11  -8   9 10.0917 2.59823   2
 -11  -8  -9 6.71985 2.31798   2
   8  11   9 11.5241 5.75012   4
 -10 -11  -9 212.157 14.3221   2
 -11 -10   9 142.392 16.1860   4
  11  10   9 184.917 17.2439   4
  10 -11   9 207.540 14.0929   2
 -11 -10  -9 214.127 14.5718   2
 -10 -11   9 182.198 16.9309   4
  11 -10   9 215.579 14.1714   2
   1 -12   9 235.774 21.9917   4
 -12   1  -9 273.535 20.5522   2
 -12   1  -9 272.795 23.7918   4
  12   1   9 253.575 23.0325   4
   1 -12   9 278.810 20.0162   2
 -12  -1   9 291.657 25.2512   4
  12  -1   9 267.478 22.8314   4
  -1 -12   9 277.611 20.0918   2
 -12  -1  -9 285.032 23.8773   4
 -12  -1  -9 286.883 20.6736   2
  -1 -12   9 263.066 22.8464   4
   3 -12   9 31.3015 4.14857   2
  12   3   9 30.0369 6.23783   4
 -12  -3   9 27.6889 5.69529   4
   3 -12   9 22.2165 4.70439   4
 -12   3  -9 29.3958 4.49778   2
  12  -3   9 21.9558 4.76921   4
 -12  -3  -9 31.4772 4.55038   2
  -3 -12   9 25.3976 5.70546   4
 -12  -3  -9 23.9609 5.42026   4
  -3 -12   9 30.3473 4.25215   2
   3  12   9 26.5420 7.14374   4
  -5 -12  -9 652.372 54.6300   2
 -12   5  -9 933.700 57.0074   2
  12   5   9 923.130 60.9188   4
   5 -12   9 912.883 56.1434   2
 -12  -5   9 925.407 60.9208   4
  -5 -12   9 725.349 56.5201   2
  -5 -12   9 906.388 60.2236   4
   5  12   9 687.426 61.9463   4
 -12  -5  -9 910.042 56.9548   2
 -12  -5  -9 833.257 58.6176   4
  -5  12  -9 893.593 56.6156   2
  -7 -12  -9 328.972 21.8039   2
  12   7   9 262.823 26.7921   4
 -12  -7   9 357.310 27.1460   4
   7 -12   9 379.423 23.3839   2
 -12   7  -9 220.795 23.2474   2
  -7 -12   9 312.071 28.2832   4
  -7 -12   9 323.115 22.6615   2
   7  12   9 346.888 26.8230   4
 -12  -7  -9 354.533 25.6729   2
 -12  -9   9 49.5069 7.36333   4
  -9 -12  -9 65.2876 5.25624   2
   9 -12   9 68.9127 5.53633   2
  12   9   9 52.6433 7.51389   4
 -12  -9  -9 67.2193 6.04818   2
  -9 -12   9 64.2070 5.83042   2
  -9 -12   9 50.5832 7.16341   4
 -12 -11   9 48.2883 6.71292   4
 -12 -11  -9 55.0991 4.82562   2
 -13   0  -9 15.6082 4.49758   4
 -13   0  -9 19.0466 3.45182   2
   0 -13   9 11.6614 4.02886   4
   0 -13   9 13.7136 2.87129   2
  13   0   9 12.1929 3.50625   4
 -13  -2   9 33.9426 6.00287   4
  13   2   9 24.0892 5.02865   4
 -13   2  -9 27.0598 4.32816   2
   2 -13   9 27.7046 3.83094   2
 -13   2  -9 27.8815 5.79062   4
   2 -13   9 21.9784 4.08115   4
 -13  -2  -9 27.2886 4.13034   2
  -2 -13   9 29.9740 4.06766   2
 -13  -2  -9 22.0167 5.04083   4
  -2 -13   9 27.8055 5.18629   4
  13  -2   9 18.8424 4.21568   4
 -13   4  -9 112.391 9.92756   2
  13   4   9 113.646 12.4447   4
 -13  -4   9 119.039 12.3559   4
   4 -13   9 117.405 9.37663   2
 -13  -4  -9 108.814 11.0558   4
  -4 -13   9 139.558 10.5028   2
 -13  -4  -9 117.224 10.5400   2
  -4 -13   9 70.1763 12.4809   4
  -4  13  -9 109.048 9.59056   2
  13   6   9 242.494 22.4369   4
 -13   6  -9 278.536 20.2787   2
   6 -13   9 305.257 19.8824   2
 -13  -6   9 336.563 24.2995   4
 -13  -6  -9 304.234 20.6005   2
  -6 -13   9 288.609 20.0170   2
  -6 -13   9 212.215 21.5143   4
   8 -13   9 2.24362 1.32291   2
 -13  -8   9 1.85475 2.11077   4
  -8 -13  -9 1.66739 0.76824   2
 -13  -8  -9 2.15369 1.32910   2
  -8 -13   9 0.52735 1.46334   4
  -8 -13   9 2.01001 1.23396   2
 -13 -10   9 22.4812 4.29766   4
 -13 -10  -9 27.2304 3.33675   2
 -10 -13   9 27.6550 3.99499   4
  14   1   9 20.9225 4.04016   4
 -14   1  -9 26.2012 6.03172   4
 -14  -1   9 23.1969 7.68541   4
 -14   1  -9 24.2992 3.77893   2
   1 -14   9 28.5810 4.60637   2
 -14  -1  -9 28.9376 3.96523   2
  14  -1   9 20.5070 4.16572   4
  -1 -14   9 29.0813 3.68485   2
 -14  -1  -9 22.0109 4.72128   4
  -1 -14   9 22.6811 3.83578   4
   3 -14   9 32.6068 3.78748   2
 -14   3  -9 28.7508 5.44241   4
 -14  -3   9 34.6226 5.71576   4
  14   3   9 23.7011 4.59278   4
 -14   3  -9 33.8374 4.33615   2
 -14  -3  -9 31.2755 4.14576   2
 -14  -3  -9 28.5709 4.94282   4
  -3 -14   9 31.7720 3.84813   2
  14  -3   9 15.2271 3.42093   6
  -3  14  -9 36.8850 5.80258   2
  -3 -14   9 27.5849 4.46070   4
 -14   5  -9 31.3762 5.46647   4
 -14   5  -9 50.0558 7.40420   2
  14   5   9 20.2906 4.37691   4
 -14  -5   9 38.9055 5.88629   4
   5 -14   9 35.7165 3.74866   2
 -14  -5  -9 37.9786 4.35855   2
  -5 -14   9 30.7273 4.80301   4
  -5 -14   9 36.4279 3.96120   2
 -14  -5  -9 22.6500 4.30997   4
 -14  -7   9 0.62896 1.46536   4
 -14   7  -9 0.76764 1.53948   4
   7 -14   9 0.74289 1.00541   2
 -14  -7  -9 0.62775 1.03824   2
  -7 -14   9 -0.7156 0.94853   2
  -7 -14   9 0.16551 1.36649   4
 -14  -9   9 5.94345 2.15271   4
 -14   9  -9 6.73511 2.30121   4
 -14  -9  -9 10.4672 1.75334   2
  -9 -14   9 4.82820 1.69585   4
 -15   0  -9 102.007 8.34852   2
 -15   0  -9 81.1643 9.62034   4
   0 -15   9 100.893 7.88807   2
 -15   2  -9 44.4014 4.64204   2
 -15   2  -9 34.0577 5.65557   4
   2 -15   9 42.6865 4.08636   2
 -15  -2   9 23.0389 4.99284   4
 -15  -2  -9 35.7284 5.21511   4
  -2 -15   9 45.0268 4.32074   2
  -2  15  -9 45.6599 5.44418   2
  15  -2   9 26.5500 3.73577   6
 -15  -2  -9 42.4550 4.52291   2
 -15  -4   9 10.1287 3.02288   4
 -15   4  -9 3.99624 2.15539   4
   4 -15   9 8.15656 1.74562   2
 -15  -4  -9 4.71882 1.92507   4
 -15  -4  -9 6.41036 1.84580   2
  -4 -15   9 9.51977 1.97034   2
 -15   6  -9 52.4724 6.66670   4
   6 -15   9 82.6189 5.56595   2
 -15  -6   9 39.9529 6.07880   4
 -15  -6  -9 57.8180 6.27250   2
  -6 -15   9 66.3916 5.25937   2
 -15  -8   9 12.3697 2.88243   4
 -15   8  -9 11.3494 2.51110   4
 -15  -8  -9 14.5660 1.93921   2
   1 -16   9 253.295 15.7386   2
  16   1   9 196.088 16.2880   6
  -1 -16   9 225.530 15.6371   2
 -16  -1  -9 219.086 15.8907   2
 -16  -1  -9 228.819 18.1214   4
 -16   3  -9 0.67938 1.47706   4
   3 -16   9 0.53581 0.86077   2
  -3 -16   9 0.53551 0.92547   2
 -16  -3  -9 0.57744 0.95244   2
 -16   5  -9 79.9044 9.28841   4
   5 -16   9 119.385 7.93157   2
 -16  -5  -9 120.175 8.59705   2
  -5 -16   9 133.610 8.61049   2
 -16   7  -9 60.7698 5.68117   4
 -17   0  -9 113.696 9.82872   4
 -17   2  -9 16.3926 2.79151   4
   2 -17   9 24.0846 2.12568   2
  -2 -17   9 22.4424 2.22048   2
   0   0  10 404.250 32.5860   4
   0   0 -10 395.157 27.9283   2
  -1   1  10 95.4085 11.6188   4
   1  -1 -10 93.3344 8.22367   2
  -1  -1 -10 90.0710 8.41687   2
  -1   1 -10 91.6124 8.50667   2
   1   1  10 93.6301 11.7831   4
  -1  -1  10 95.7416 11.7551   4
   1  -1  10 99.8610 12.0016   4
   0  -2 -10 7.89165 2.38363   2
  -2   0  10 8.01806 3.87948   4
  -2   0 -10 9.58812 2.47304   2
   0   2  10 9.52596 3.85042   4
   2   0  10 9.20431 3.98519   4
   0  -2  10 7.48857 3.85316   4
  -2   2  10 16.1902 4.76543   4
   2  -2  10 16.4423 4.89478   4
  -2  -2  10 15.4303 4.75506   4
  -2  -2 -10 15.7412 3.06178   2
   2  -2 -10 15.1642 2.72756   2
   2   2  10 14.9168 4.70248   4
   2  -2  10 12.5111 3.51427   2
  -2   2 -10 15.9583 3.16854   2
   1  -3  10 12.7785 4.39702   4
   3  -1 -10 3.13726 1.47499   2
  -3   1 -10 3.80307 2.10154   2
  -1  -3 -10 3.90076 1.73223   2
  -1   3  10 2.66907 2.57503   4
   1  -3  10 5.02945 2.46544   2
  -3  -1  10 2.86904 2.49920   4
   3   1  10 2.69434 2.72845   4
   1  -3 -10 1.91010 1.37118   2
  -3   1  10 4.43998 2.96004   4
  -3  -1 -10 3.90088 2.00268   2
   3  -1  10 4.11653 2.22488   2
   3  -1  10 4.76077 3.24063   4
   1   3  10 0.47615 2.14625   4
  -1  -3  10 3.73004 2.91265   4
   3  -3  10 128.217 11.4264   2
  -3  -3  10 137.379 15.0045   4
  -3   3  10 130.461 14.3675   4
  -3   3 -10 131.781 11.5332   2
  -3  -3 -10 133.756 11.3620   2
   3  -3 -10 141.268 10.2937   2
   3   3  10 145.292 15.5082   4
   3  -3  10 138.799 15.1636   4
   4   0  10 7.09194 3.99232   4
  -4   0  10 1.64005 2.17907   4
  -4   0 -10 2.60544 1.74483   2
   0  -4 -10 3.49457 1.77783   2
   0   4  10 6.52245 3.70358   4
   4   0  10 3.96413 2.36132   2
   0  -4  10 5.33910 3.58985   4
   0  -4  10 7.93850 2.82765   2
  -4  -2  10 132.151 14.2792   4
   4  -2 -10 116.539 9.29705   2
   2  -4  10 121.757 14.0437   4
  -4   2 -10 118.725 10.6657   2
  -2  -4 -10 120.078 10.2518   2
   4   2  10 126.294 14.4108   4
  -2   4  10 120.077 13.5854   4
   2  -4  10 118.715 10.5880   2
   4  -2  10 118.405 10.6450   2
   4  -2  10 129.051 14.4131   4
   2  -4 -10 118.035 9.29454   2
  -4   2  10 121.668 13.5258   4
  -4  -2 -10 128.245 10.8319   2
  -2  -4  10 120.973 14.0234   4
   2   4  10 121.316 13.9467   4
   4  -4  10 14.0305 4.68607   4
  -4  -4 -10 18.5363 3.35454   2
  -4   4 -10 16.6518 3.36773   2
   4  -4  10 15.8125 3.35479   2
  -4  -4  10 14.3468 4.73797   4
   4   4  10 14.9398 4.90138   4
   5   1  10 68.4961 7.76764   2
   5  -1 -10 70.9729 6.40892   2
  -1   5  10 80.9837 10.4775   4
  -5  -1  10 75.0803 10.2843   4
   1  -5  10 73.6345 7.62667   2
  -1  -5 -10 72.9748 6.94432   2
   5   1  10 78.0732 10.8459   4
  -5   1 -10 94.6426 8.41914   2
   1  -5  10 96.8206 11.6024   4
   5  -1  10 78.0009 10.8812   4
   1   5  10 95.8231 11.3220   4
   5  -1  10 70.0230 7.62575   2
  -5  -1 -10 72.5097 7.71763   2
  -5  -1 -10 78.0193 9.15341   4
  -1  -5  10 76.7253 10.6689   4
  -5   1  10 77.9012 10.3341   4
   1  -5 -10 70.4841 6.37412   2
  -1  -5  10 69.7712 7.45962   2
   3  -5  10 11.8259 3.04884   2
  -3  -5 -10 12.1202 2.69757   2
  -5  -3  10 11.3724 4.40141   4
  -5   3 -10 12.1192 3.16112   2
   3  -5  10 12.6243 4.47104   4
   5   3  10 10.5875 4.46880   4
   5  -3  10 14.8588 3.16622   2
   5  -3  10 15.5253 4.93870   4
  -3  -5  10 11.2011 4.38206   4
  -5  -3 -10 11.3554 2.97630   2
   3   5  10 11.1461 4.36418   4
   5  -5  10 21.6357 5.40930   4
   5   5  10 18.4441 5.28221   4
  -5  -5 -10 17.6233 3.40929   2
  -5  -5  10 17.2058 5.22425   4
  -5   5 -10 15.9391 3.56711   2
   5  -5  10 15.2104 3.31903   2
   6   0  10 819.148 59.7667   4
   0  -6  10 801.617 54.6880   2
   0  -6  10 857.254 59.8851   4
   0  -6 -10 757.275 53.0720   2
   6   0  10 786.607 54.8504   2
  -6   0 -10 813.135 55.0668   2
  -6   0  10 861.985 59.3916   4
   0   6  10 824.689 59.1269   4
   2  -6  10 2.29464 1.77950   2
   2  -6  10 6.80863 3.89530   4
   6   2  10 8.26758 4.13094   4
  -6  -2  10 3.45686 2.85071   4
  -2  -6 -10 3.41878 1.73267   2
  -6   2 -10 5.63924 2.57564   2
   6  -2 -10 2.27514 3.51785   5
  -2  -6  10 1.40601 1.70936   2
   6  -2  10 3.47424 3.09639   4
  -2  -6  10 2.26277 2.83001   4
  -6  -2 -10 3.49991 2.15188   2
  -6  -2 -10 2.16859 2.22102   4
   6  -2  10 2.72514 1.85318   2
   2   6  10 2.34154 2.67702   4
   4  -6  10 15.7787 4.91419   4
   4  -6  10 16.9678 3.84624   2
  -6  -4  10 8.03692 4.36760   4
  -4  -6 -10 13.2560 2.93638   2
  -6   4 -10 16.8008 3.66001   2
   6   4  10 12.7526 5.10209   4
  -4   6 -10 18.8978 3.73214   2
  -6  -4 -10 15.8668 3.27434   2
   6  -4  10 16.5589 5.04891   4
   6  -4  10 22.7496 3.68693   2
   4   6  10 7.59268 4.25978   4
  -4  -6  10 8.61702 4.66649   4
  -6  -6  10 34.2822 7.01762   4
   6   6  10 32.4583 7.00381   4
  -6  -6 -10 36.2611 4.76837   2
   6  -6  10 33.7139 6.60440   4
   6  -6  10 31.1940 4.49552   2
  -6   6 -10 31.7375 4.83475   2
  -1  -7 -10 93.5489 7.57530   2
   7   1  10 98.1687 12.3267   4
   1  -7  10 97.3403 12.0939   4
  -7   1 -10 95.8546 9.22519   2
  -7  -1  10 96.7564 11.8016   4
   7  -1 -10 84.7431 6.68178   2
   1  -7  10 94.4623 8.78529   2
   7  -1 -10 82.0925 10.2946   5
  -7   1  10 97.3917 11.6026   4
  -7  -1 -10 95.6457 9.14116   2
  -1  -7  10 95.9043 8.85540   2
   7  -1  10 83.1225 8.67246   2
   7  -1  10 94.9427 12.0781   4
   1   7  10 97.3002 11.9217   4
  -7  -1 -10 91.3006 10.8660   4
  -1  -7  10 87.7306 11.6859   4
   7   3  10 31.0754 10.3375   4
   3  -7  10 39.2041 11.5379   4
  -7  -3  10 30.4982 8.70924   4
   7  -3 -10 36.9873 7.76937   5
  -3  -7 -10 30.8772 5.22547   2
   7  -3  10 27.4216 5.94645   2
  -3  -7  10 24.6508 9.09570   4
   3   7  10 32.5283 8.92345   4
   7  -3  10 31.0030 9.66915   4
  -7  -3 -10 31.1508 6.15771   2
  -5  -7 -10 2.56984 1.63724   2
   5  -7  10 3.71313 3.06969   4
  -7  -5  10 2.82602 2.79278   4
  -7   5 -10 5.31523 2.60278   2
   7   5  10 5.53148 3.56953   4
   5  -7  10 11.4105 3.13643   2
   7  -5  10 3.71526 2.88122   4
   5   7  10 2.73285 2.78373   4
  -7  -5 -10 3.69965 2.17739   2
  -5  -7  10 4.00973 3.17745   4
  -5  -7  10 3.45727 2.19816   2
   7  -5  10 4.28999 2.14485   2
  -5   7 -10 2.00338 1.73957   2
  -7  -7 -10 140.276 11.6591   2
   7  -7  10 131.333 11.4208   2
   7   7  10 151.373 16.1050   4
  -7   7 -10 142.046 12.0636   2
   7  -7  10 130.442 13.8526   4
  -7  -7  10 138.065 15.2511   4
  -8   0 -10 3.45901 2.15283   2
   8   0  10 4.71945 3.86567   4
   0  -8  10 4.34256 3.47372   4
   8   0  10 2.94045 1.93576   2
   0   8  10 1.77568 2.54018   4
   0  -8  10 0.99232 1.47132   2
   8   0 -10 3.22755 5.01327   5
  -8   0  10 2.50324 2.46893   4
   8  -2 -10 1.48320 4.00296   5
   2  -8  10 1.88124 1.69771   2
  -8   2 -10 2.30057 1.98221   2
   8   2  10 4.20525 3.20409   4
   2  -8  10 1.50555 2.31671   4
  -2  -8 -10 2.35902 1.32636   2
  -8  -2  10 2.11443 2.61447   4
  -8  -2 -10 1.76156 2.10270   4
   8  -2  10 6.15349 3.63286   4
   8  -2  10 3.41216 2.00920   2
  -2  -8  10 -0.1141 1.36916   2
  -2  -8  10 2.14390 2.53444   4
  -8  -2 -10 7.46245 2.74601   2
   2   8  10 2.04553 2.20913   4
   8  -4 -10 36.5869 7.47733   5
  -4  -8 -10 38.7956 4.62657   2
  -8  -4  10 41.1337 7.54013   4
   4  -8  10 41.7593 7.31432   4
   8   4  10 39.2558 7.62769   4
   4  -8  10 37.8512 5.07645   2
  -8   4 -10 43.7229 5.68707   2
  -4   8 -10 40.7213 5.35106   2
   8  -4  10 38.5163 7.08509   4
   8  -4  10 40.5472 5.18304   2
  -4  -8  10 35.5603 5.04326   2
  -8  -4 -10 43.9340 5.48229   2
  -4  -8  10 40.4814 7.55403   4
   4   8  10 41.6509 7.59051   4
   6  -8  10 29.4812 5.86893   4
  -6  -8 -10 35.7185 4.50127   2
   6  -8  10 32.0309 4.51108   2
   8   6  10 38.0736 7.57782   4
  -8  -6  10 36.6213 7.24452   4
  -8   6 -10 32.3056 4.92720   2
  -6  -8  10 36.5033 7.19933   4
  -8  -6 -10 33.9590 4.73153   2
   8  -6  10 33.2605 4.60519   2
   6   8  10 32.4511 6.96800   4
  -6   8 -10 31.6331 4.85576   2
  -6  -8  10 29.3191 4.70768   2
   8  -6  10 35.5270 6.38442   4
  -8  -8 -10 2.19234 1.71656   2
   8  -8  10 0.54720 2.30201   4
  -8  -8  10 1.85684 2.50409   4
   8   8  10 1.10286 2.24138   4
  -8   8 -10 0.81347 2.14569   2
   8  -8  10 1.19131 1.48228   2
   9   1  10 147.964 15.6659   4
   1  -9  10 132.935 11.6754   2
   1  -9  10 149.119 15.3496   4
   9  -1 -10 158.886 20.9345   5
  -9  -1  10 139.412 14.7832   4
  -9   1 -10 140.090 12.2784   2
  -1  -9  10 146.183 15.3943   4
   9  -1  10 143.766 15.3482   4
   1   9  10 143.747 14.9400   4
  -9  -1 -10 127.112 14.0855   4
  -1  -9  10 144.608 11.8869   2
  -9  -1 -10 139.101 12.2112   2
   9  -1  10 135.882 11.9189   2
   3  -9  10 16.7267 3.50274   2
   3  -9  10 18.3914 4.87248   4
  -3  -9 -10 18.3618 2.65007   2
  -9  -3  10 20.1186 5.30218   4
   9   3  10 20.6578 5.39808   4
  -9   3 -10 20.6108 3.90833   2
   9  -3 -10 10.2127 5.31995   5
  -3  -9  10 19.1224 3.44045   2
   9  -3  10 20.6217 3.66913   2
  -3  -9  10 21.8483 5.48282   4
  -9  -3 -10 11.5124 3.68757   4
   9  -3  10 19.4092 5.03221   4
   3   9  10 21.4444 5.48654   4
  -9  -3 -10 23.2829 3.93552   2
   9   5  10 6.20397 3.82916   4
   5  -9  10 3.38660 2.55814   4
  -9   5 -10 6.17240 2.69772   2
   5  -9  10 5.81351 2.35846   2
  -9  -5  10 4.61941 3.08898   4
  -5  -9 -10 3.38327 1.50859   2
  -9  -5 -10 7.15811 2.82699   2
   9  -5  10 6.87938 2.62979   2
  -5   9 -10 9.06610 3.09540   2
   9  -5  10 5.15596 3.05171   4
   5   9  10 6.29722 3.73600   4
  -5  -9  10 6.42989 3.75536   4
  -5  -9  10 4.12908 2.00090   2
   7  -9  10 0.62153 1.69193   4
  -9   7 -10 1.44129 2.49631   2
  -9  -7  10 1.72399 2.41813   4
   7  -9  10 1.18138 1.44427   2
   9   7  10 1.45731 2.47665   4
  -7  -9 -10 1.05199 1.45890   2
  -7   9 -10 1.34469 2.01350   2
   7   9  10 0.52213 2.00455   4
  -9  -7 -10 0.19457 1.30833   2
   9  -7  10 1.36185 2.17853   4
   9  -7  10 1.11908 1.49024   2
  -7  -9  10 -0.4353 1.83251   4
  -7  -9  10 -0.4767 1.63366   2
  -9   9 -10 12.5316 3.18280   2
  -9  -9 -10 18.6351 3.87933   2
   9   9  10 13.3595 4.46431   4
   9  -9  10 7.67250 3.09597   2
  -9  -9  10 11.7534 4.82656   4
   0 -10  10 130.295 14.5519   4
 -10   0  10 142.641 14.6564   4
  10   0  10 152.045 15.4791   4
 -10   0 -10 144.202 14.6750   4
   0 -10  10 143.708 11.8782   2
 -10   0 -10 152.577 12.5187   2
 -10   2 -10 45.2931 5.58001   2
   2 -10  10 43.0694 7.09082   4
  10   2  10 46.4079 7.88359   4
   2 -10  10 43.8331 5.18657   2
 -10  -2  10 43.7525 7.49521   4
  -2 -10  10 43.8518 7.41448   4
   2  10  10 41.7813 7.33640   4
 -10  -2 -10 30.9369 5.94166   4
  -2 -10  10 39.9183 5.02643   2
 -10  -2 -10 41.7764 5.47490   2
  10  -2  10 43.3177 7.28486   4
  -4 -10 -10 58.6556 4.98508   2
   4 -10  10 59.8685 8.06599   4
 -10  -4  10 58.5346 8.65951   4
   4 -10  10 63.7647 6.40045   2
  10   4  10 60.6997 9.19588   4
 -10   4 -10 59.4617 6.63898   2
  10  -4  10 65.6390 6.58303   2
  -4  10 -10 62.7216 6.66041   2
  -4 -10  10 59.2078 8.75345   4
   4  10  10 57.0602 8.57362   4
  -4 -10  10 65.8474 6.58409   2
 -10  -4 -10 35.0760 8.40211   4
 -10  -4 -10 63.6046 6.66023   2
  10  -4  10 52.6878 7.76704   4
 -10   6 -10 14.2114 4.28074   2
  10   6  10 12.6589 4.59627   4
  -6 -10 -10 11.7473 2.39129   2
   6 -10  10 8.52016 2.83717   4
   6 -10  10 12.6697 2.83191   2
 -10  -6  10 12.6758 4.41942   4
 -10  -6 -10 14.9546 3.27512   2
  10  -6  10 14.5221 3.08884   2
  10  -6  10 10.0063 3.60204   4
   6  10  10 14.2600 4.50497   4
  -6 -10  10 11.7752 2.96091   2
  -6  10 -10 13.9024 4.09557   2
  -6 -10  10 11.5862 4.05484   4
  10   8  10 12.8512 4.48621   4
 -10  -8  10 14.0817 4.28626   4
  -8 -10 -10 16.0169 2.66849   2
 -10   8 -10 16.0900 3.42378   2
   8 -10  10 22.5332 3.90188   2
   8  10  10 18.1658 4.83248   4
  -8  10 -10 17.0117 3.57383   2
  -8 -10  10 16.6226 5.49758   4
  10  -8  10 21.2586 3.95983   2
 -10  -8 -10 17.9044 4.12287   2
 -10 -10 -10 4.87473 1.46150   2
  10  10  10 4.52839 2.65105   4
  10 -10  10 6.09637 1.70448   2
 -10 -10  10 3.08232 2.06427   4
 -11  -1  10 7.96615 3.72157   4
 -11   1 -10 17.4768 3.40138   2
  11   1  10 8.86149 3.95440   4
   1 -11  10 4.68222 2.65474   4
 -11   1 -10 4.69981 2.81145   4
   1 -11  10 11.0464 2.66129   2
 -11  -1 -10 3.97028 2.65041   4
  -1 -11  10 8.45453 2.63954   2
  11  -1  10 5.92935 3.21718   4
 -11  -1 -10 4.06410 1.99596   2
  -1 -11  10 6.94376 3.46759   4
   3 -11  10 6.85560 2.24470   2
 -11   3 -10 6.94367 2.37947   2
 -11  -3  10 8.70275 4.44028   4
  11   3  10 8.62514 4.09865   4
   3 -11  10 4.92817 2.65688   4
 -11  -3 -10 6.14326 2.32686   2
  -3 -11  10 6.08239 3.20940   4
  -3 -11  10 10.6575 2.90275   2
 -11  -3 -10 5.04481 3.16295   4
  -3  11 -10 9.87195 2.82699   2
   3  11  10 7.93921 3.81909   4
  11  -3  10 8.72645 3.23532   4
 -11  -5  10 149.653 15.6787   4
 -11   5 -10 121.201 10.7436   2
   5 -11  10 121.111 10.3301   2
  11   5  10 134.047 13.9553   4
  -5 -11 -10 117.689 8.75118   2
   5  11  10 134.301 13.6920   4
  -5  11 -10 123.673 10.7688   2
  -5 -11  10 134.133 13.6394   4
 -11  -5 -10 124.439 10.8528   2
  -5 -11  10 129.796 10.6871   2
  -7 -11 -10 13.2272 2.00921   2
  11   7  10 8.86851 3.56511   4
 -11   7 -10 12.0398 3.22434   2
   7 -11  10 12.4316 2.62234   2
 -11  -7  10 16.7287 4.47918   4
   7  11  10 14.5097 4.18030   4
  -7 -11  10 13.1657 3.73428   4
  -7  11 -10 18.9703 4.72294   2
  11  -7  10 12.6866 2.59869   2
  -7 -11  10 13.5244 3.64496   2
 -11  -7 -10 11.8000 2.69242   2
 -11  -9  10 22.6164 4.53417   4
  -9 -11 -10 27.5361 2.79544   2
   9 -11  10 29.0427 3.18416   2
  11   9  10 25.2930 4.77504   4
 -11  -9 -10 24.5838 3.13570   2
  -9 -11  10 20.6085 4.31923   4
 -11 -11  10 12.8700 2.80767   4
  12   0  10 7.08068 3.00311   4
   0 -12  10 6.79144 2.15299   2
 -12   0 -10 7.34371 2.43542   2
 -12   0 -10 3.95085 2.81913   4
   0 -12  10 5.17484 3.17874   4
 -12   2 -10 0.92475 1.89595   4
 -12   2 -10 2.81977 2.01320   2
 -12  -2  10 1.27923 2.16274   4
  12   2  10 1.36163 2.12203   4
   2 -12  10 1.36526 1.36905   2
   2 -12  10 0.66717 1.57808   4
 -12  -2 -10 0.68307 1.65410   4
  12  -2  10 2.22543 2.30457   4
 -12  -2 -10 1.08366 1.45451   2
  -2 -12  10 2.45595 2.08025   4
  -2 -12  10 1.53521 2.07891   2
  12   4  10 55.0766 9.38577   4
   4 -12  10 57.5749 7.58295   2
 -12   4 -10 77.0280 6.93946   2
 -12  -4  10 67.5536 8.51380   4
  12  -4  10 49.0003 6.29221   4
  -4 -12  10 74.5160 6.44711   2
  -4 -12  10 76.1508 10.0092   4
  -4  12 -10 72.6444 6.61520   2
   4  12  10 57.5125 8.06008   4
 -12  -4 -10 58.7789 7.71651   2
  12   6  10 87.4205 10.4000   4
 -12  -6  10 114.265 11.2091   4
 -12   6 -10 76.6626 9.41988   2
   6 -12  10 108.415 8.19812   2
 -12  -6 -10 106.841 8.67021   2
  -6 -12  10 80.0985 9.75866   4
  -6 -12  10 114.940 8.55832   2
  -6  12 -10 91.9503 8.30329   2
  12   8  10 1.16542 1.88113   4
 -12  -8  10 2.18974 1.96665   4
   8 -12  10 2.76452 1.41276   2
  -8 -12  10 0.94237 1.51009   4
 -12  -8 -10 1.86995 1.34149   2
  -8 -12  10 0.27665 1.76782   2
 -12 -10  10 6.69586 2.12451   4
 -10 -12  10 4.20903 1.65043   4
 -13   1 -10 15.5922 3.79976   4
   1 -13  10 14.4655 2.66369   2
  13   1  10 11.6042 3.24487   4
 -13   1 -10 15.8322 2.84686   2
   1 -13  10 8.76075 2.74894   4
 -13  -1 -10 6.38213 2.78401   4
 -13  -1 -10 15.6104 2.90869   2
  -1 -13  10 10.5014 3.07450   4
  13  -1  10 8.55683 2.74347   4
  -1 -13  10 15.9604 2.71612   2
  13   3  10 13.5655 3.67948   4
 -13   3 -10 18.9794 3.07077   2
 -13  -3  10 13.9622 3.88423   4
   3 -13  10 17.8130 2.77488   2
 -13   3 -10 12.4884 3.63308   4
 -13  -3 -10 10.5857 3.19675   4
  -3  13 -10 15.5239 2.87326   2
  -3 -13  10 12.7949 3.23996   4
  -3 -13  10 16.9953 2.79131   2
 -13  -3 -10 16.5335 3.03013   2
 -13   5 -10 35.7329 5.64350   4
 -13   5 -10 43.2178 4.71560   2
   5 -13  10 43.3039 4.22084   2
  13   5  10 37.3650 5.74448   4
 -13  -5  10 46.9580 6.32170   4
  -5 -13  10 44.0706 4.42544   2
  -5 -13  10 34.5851 5.28095   4
 -13  -5 -10 45.1037 4.79554   2
  -5  13 -10 37.6948 4.61129   2
 -13   7 -10 17.5815 3.90337   4
 -13  -7  10 29.6316 5.24561   4
   7 -13  10 32.6954 3.18806   2
 -13  -7 -10 32.8564 3.54055   2
  -7 -13  10 28.5618 3.32050   2
  -7 -13  10 30.2451 4.55914   4
 -13  -9  10 8.18377 2.45065   4
 -13   9 -10 5.17373 1.87578   4
  -9 -13  10 5.09874 1.58710   4
 -13  -9 -10 9.46908 1.50627   2
 -14   0 -10 23.5479 3.30250   2
 -14   0 -10 22.7154 4.06118   4
   0 -14  10 24.2524 3.15622   2
 -14   2 -10 10.9201 2.89447   2
   2 -14  10 10.9995 2.21499   2
 -14   2 -10 12.5479 3.31785   4
  14   2  10 7.30073 2.54081   4
 -14  -2  10 8.55860 3.63127   4
  -2  14 -10 10.7320 2.36441   2
  -2 -14  10 10.5201 2.12496   2
 -14  -2 -10 5.39486 2.15538   4
 -14  -2 -10 9.13942 2.25628   2
  14  -2  10 6.33842 2.11662   6
  -2 -14  10 7.58456 2.30017   4
 -14   4 -10 7.78016 2.55561   4
 -14   4 -10 4.76383 1.97098   2
   4 -14  10 10.5164 1.91670   2
  14   4  10 8.30939 2.86412   4
 -14  -4  10 8.74383 2.75171   4
  -4 -14  10 6.59370 1.99398   4
 -14  -4 -10 10.0228 2.10248   2
  -4 -14  10 10.7742 2.63760   2
   6 -14  10 0.53816 0.80136   2
 -14   6 -10 0.55403 1.29078   4
 -14  -6  10 0.26198 1.22799   4
  -6 -14  10 0.56046 0.98187   4
 -14  -6 -10 1.52345 1.57723   2
  -6 -14  10 0.92130 0.83888   2
 -14  -8  10 0.03229 0.79160   4
 -14   8 -10 0.72480 0.96860   4
 -14  -8 -10 0.23433 0.69301   2
 -15   1 -10 0.32627 1.07843   4
 -15   1 -10 1.13681 1.34318   2
   1 -15  10 0.53091 0.84693   2
   1  15 -10 1.03502 1.16600   2
  15   1  10 0.38426 0.80937   6
  -1  15 -10 1.70227 2.15090   2
 -15  -1 -10 0.21585 1.10284   2
 -15  -1 -10 0.44528 1.09858   4
  -1 -15  10 1.56391 1.32147   2
 -15   3 -10 16.5767 3.16405   4
   3 -15  10 17.0571 2.53883   2
  -3 -15  10 20.0542 2.35700   2
 -15  -3 -10 20.9594 2.68870   2
 -15   5 -10 8.37272 2.11575   4
   5 -15  10 13.0454 1.58627   2
  -5 -15  10 6.45401 1.58770   2
 -15  -5 -10 12.6740 1.87037   2
   0 -16  10 21.5936 2.29451   2
   2 -16  10 20.4632 2.14377   2
  -2 -16  10 23.5278 2.31163   2
   0  -1 -11 629.770 43.0186   2
   1   0  11 671.988 48.7648   4
  -1   0  11 673.828 48.4278   4
   0   1  11 635.886 48.2186   4
   0   1 -11 629.108 43.1291   2
   0  -1  11 636.847 48.1502   4
  -1   0 -11 608.124 43.1363   2
   1   0 -11 617.794 42.8486   2
  -2  -1  11 15.7602 4.81249   4
   2   1  11 14.3568 4.71346   4
  -1  -2 -11 14.3250 3.02446   2
   2  -1 -11 13.4725 2.74101   2
  -1   2  11 16.9442 5.01228   4
  -2   1 -11 13.8188 3.15881   2
   1  -2  11 17.3030 4.98805   4
   2   1 -11 14.3832 2.95254   2
   1   2  11 13.8259 4.66887   4
  -2  -1 -11 12.1608 3.00745   2
  -2   1  11 15.9115 4.85138   4
  -1  -2  11 12.7895 4.43709   4
  -1   2 -11 11.2568 2.83780   2
   2  -1  11 13.5784 4.67503   4
   1  -2 -11 13.6152 2.76073   2
  -3   0  11 96.6474 11.6326   4
   3   0 -11 84.5363 7.65559   2
   0  -3  11 86.8714 11.5582   4
   0  -3 -11 87.2642 7.80210   2
   3   0  11 86.3603 11.5480   4
  -3   0 -11 85.8619 8.41208   2
   0   3  11 95.7660 11.7904   4
  -2  -3 -11 57.9585 6.13542   2
  -2   3  11 60.2882 9.05484   4
   3  -2 -11 55.9964 5.35524   2
   2  -3  11 63.8593 9.52651   4
  -3   2 -11 64.2693 6.70118   2
   2  -3  11 48.1402 6.09500   2
   3   2  11 61.9154 9.50918   4
  -3  -2  11 61.0407 9.22337   4
   2  -3 -11 50.8367 5.20267   2
  -3  -2 -11 60.4901 6.47891   2
  -3   2  11 58.9792 8.95694   4
   3  -2  11 59.8724 9.36931   4
   3  -2  11 58.3747 6.46145   2
  -2   3 -11 52.4026 6.23450   2
   2   3  11 63.9094 9.60147   4
  -2  -3  11 65.1629 9.48527   4
  -4   1 -11 128.333 12.9778   2
  -4  -1  11 144.214 18.0936   4
   1  -4  11 137.527 16.6824   4
  -1   4  11 126.198 18.2145   4
   4   1  11 116.484 15.7892   4
  -1  -4 -11 120.878 11.4770   2
   4  -1 -11 143.847 11.1925   2
  -1   4 -11 119.523 11.3455   2
  -4  -1 -11 129.584 12.0495   2
   1  -4 -11 119.750 11.1376   2
   1   4  11 130.460 18.3738   4
  -1  -4  11 117.196 15.6541   4
  -4   1  11 182.156 22.2313   4
   4  -1  11 134.387 16.0401   4
  -4  -3  11 18.0788 5.39519   4
  -4   3 -11 20.3950 4.09671   2
   3  -4  11 17.8967 3.48070   2
   4   3  11 16.9619 5.21572   4
  -3  -4 -11 21.8734 4.43625   2
   3  -4  11 16.1972 5.03054   4
  -3   4  11 17.8538 4.97490   4
   3   4  11 19.9417 5.52790   4
  -3   4 -11 16.0462 3.50806   2
  -4  -3 -11 18.7112 4.62458   2
  -4   3  11 16.9133 4.74365   4
   4  -3  11 19.7895 5.38506   4
  -3  -4  11 18.7053 5.54695   4
   4  -3  11 16.7923 3.49989   2
  -5   0  11 204.817 18.9840   4
   5   0  11 197.138 15.6643   2
   5   0 -11 182.034 14.9332   2
  -5   0 -11 210.913 16.3412   2
   0  -5 -11 224.111 14.6784   2
   0  -5  11 209.411 20.2377   4
  -5   0 -11 142.182 16.0456   4
   0  -5  11 185.764 15.2204   2
   5   0  11 199.492 20.8005   4
   0   5  11 211.489 19.2819   4
  -2  -5 -11 8.20242 2.18659   2
  -5   2 -11 4.96844 2.22371   2
  -2   5  11 9.52855 3.83288   4
   5   2  11 8.54116 4.33679   4
   2  -5  11 10.6071 4.70078   4
   2  -5  11 8.44613 2.63497   2
  -5  -2  11 6.45228 3.56948   4
  -5   2  11 18.7889 4.79667   4
   2   5  11 8.61203 4.13706   4
  -5  -2 -11 5.60799 2.25288   2
   5  -2  11 6.82830 2.51734   2
  -2  -5  11 6.35235 3.55735   4
   5  -2  11 9.97845 4.14877   4
  -2   5 -11 9.98773 2.99228   2
   4  -5  11 70.2670 9.80288   4
   5   4  11 70.9762 10.2034   4
  -5  -4  11 56.6872 8.97382   4
  -5   4 -11 62.5042 6.91468   2
   4  -5  11 67.6090 6.73862   2
  -4  -5 -11 68.8228 6.60226   2
  -4   5 -11 58.6766 6.71717   2
   5  -4  11 57.4866 9.14732   4
   4   5  11 64.8779 9.70126   4
  -5  -4 -11 63.8967 6.68483   2
   5  -4  11 62.4777 6.64641   2
  -4  -5  11 59.6383 9.21508   4
   1  -6  11 3.05737 1.85955   2
  -1   6  11 5.84674 3.43510   4
   6   1  11 3.28821 2.99373   4
  -1  -6 -11 4.83210 1.48547   2
  -6   1 -11 5.32987 2.49936   2
   6  -1 -11 5.72210 2.07749   2
  -6  -1  11 8.27277 4.00164   4
   1  -6  11 5.40948 3.62508   4
   1   6  11 5.49557 3.50468   4
  -6  -1 -11 4.03059 2.25425   2
  -6   1  11 3.25167 2.58883   4
   6  -1  11 6.39059 3.52227   4
   6  -1  11 3.27220 1.94542   2
  -1  -6  11 3.39096 3.17727   4
  -1  -6  11 3.20663 1.92779   2
  -6  -3  11 35.3531 7.07257   4
   3  -6  11 31.3439 4.58556   2
  -3  -6 -11 37.7417 4.29961   2
   3  -6  11 36.7046 7.01386   4
  -6   3 -11 36.2377 5.02897   2
   6   3  11 37.2526 7.36323   4
  -3   6 -11 33.2047 4.76673   2
  -3  -6  11 35.3122 7.07252   4
   6  -3  11 33.0536 4.65198   2
  -6  -3 -11 34.0477 4.71344   2
   3   6  11 36.8596 7.17111   4
   6  -3  11 35.1560 6.91019   4
  -6  -5  11 401.925 33.7638   4
   5  -6  11 428.991 33.8101   4
   5  -6  11 410.177 29.7212   2
  -6   5 -11 439.130 30.3641   2
  -5  -6 -11 428.648 29.5627   2
   6   5  11 454.327 35.0268   4
  -5  -6  11 416.714 33.9731   4
   6  -5  11 432.610 33.8750   4
  -5   6 -11 409.977 30.0625   2
   5   6  11 446.300 34.8244   4
   6  -5  11 406.738 29.7672   2
  -6  -5 -11 434.189 29.8570   2
   7   0 -11 135.351 9.41594   2
   0   7  11 143.541 14.5945   4
   0  -7  11 138.430 15.0041   4
  -7   0  11 152.589 14.8363   4
   7   0  11 162.919 16.1172   4
  -7   0 -11 145.771 11.9901   2
  -7   0 -11 89.0128 11.7234   4
   0  -7  11 139.477 11.4392   2
   2  -7  11 66.9442 7.04735   2
  -7   2 -11 73.9601 7.57495   2
   7   2  11 68.6820 10.1432   4
  -2  -7 -11 67.9849 5.95318   2
  -7  -2  11 75.5146 9.94116   4
   2  -7  11 71.9023 9.89167   4
  -2  -7  11 68.0631 7.18571   2
   7  -2  11 72.0062 10.0960   4
  -7  -2 -11 73.0518 7.42375   2
   7  -2  11 69.9665 7.18821   2
  -2   7 -11 69.7003 7.25414   2
   2   7  11 71.8130 9.83745   4
  -2  -7  11 72.3323 9.98977   4
   4  -7  11 102.990 9.28606   2
  -4  -7 -11 98.6271 8.64037   2
  -7   4 -11 102.274 9.68748   2
   7   4  11 111.295 13.1182   4
  -7  -4  11 114.577 12.7861   4
   4  -7  11 101.819 12.1779   4
  -7  -4 -11 96.5771 9.31021   2
  -4   7 -11 104.293 9.63942   2
   4   7  11 107.168 12.7433   4
  -4  -7  11 106.808 12.6956   4
   7  -4  11 112.574 9.61601   2
   7  -4  11 110.057 12.5969   4
  -6  -7 -11 115.988 9.30832   2
   7   6  11 114.502 13.3216   4
  -7  -6  11 111.971 12.7264   4
  -7   6 -11 109.338 9.79305   2
   6  -7  11 89.1997 11.1430   4
   6  -7  11 104.326 9.30784   2
  -6   7 -11 103.606 9.60763   2
   7  -6  11 110.567 9.45197   2
  -6  -7  11 117.830 12.9030   4
   6   7  11 113.734 13.0911   4
  -7  -6 -11 108.789 9.39521   2
   7  -6  11 100.897 11.6305   4
   1  -8  11 147.541 12.5978   2
  -8   1 -11 174.142 13.4671   2
  -8  -1  11 179.932 16.5113   4
   1  -8  11 179.229 16.8626   4
   8   1  11 173.097 16.9833   4
  -8   1 -11 114.161 13.7892   4
  -8  -1 -11 134.215 13.5248   4
   8   1 -11 159.467 10.7868   2
   8  -1  11 173.962 16.9006   4
   1   8  11 180.742 16.6824   4
  -1  -8  11 163.603 12.9794   2
  -8   1  11 120.178 15.4503   4
  -8  -1 -11 174.077 13.4188   2
  -1  -8  11 169.591 16.6002   4
   8   3  11 12.4890 4.28188   4
  -3  -8 -11 11.1428 2.01439   2
  -8  -3  11 17.8051 4.69066   4
   3  -8  11 13.5003 4.35474   4
  -8   3 -11 13.1328 3.16840   2
   3  -8  11 12.7089 2.90877   2
   8  -3  11 13.4732 4.39853   4
  -3  -8  11 11.9907 4.45686   4
   3   8  11 15.1054 4.54997   4
   8  -3  11 12.9769 3.08588   2
  -3  -8  11 14.0946 3.60637   2
  -3   8 -11 11.8573 3.13337   2
  -8  -3 -11 12.7778 2.99803   2
   8   5  11 10.1362 4.51722   4
   5  -8  11 2.87282 2.40559   4
  -5  -8 -11 7.05672 2.00291   2
  -8  -5  11 4.06672 2.91124   4
   5  -8  11 5.70061 2.09582   2
  -8   5 -11 5.08913 2.19585   2
   8  -5  11 5.70745 2.28322   2
  -5   8 -11 5.44625 2.36195   2
  -5  -8  11 4.26389 3.12656   4
  -8  -5 -11 4.39851 2.09148   2
   5   8  11 5.59469 3.56120   4
   8  -5  11 3.86764 2.61709   4
  -7  -8 -11 0.88063 1.28669   2
  -8   7 -11 2.97666 1.85598   2
   7  -8  11 2.34878 1.99981   2
   8   7  11 2.07512 2.42109   4
  -8  -7  11 3.02929 2.69748   4
   7  -8  11 0.60608 1.69985   4
   8  -7  11 1.34902 1.85219   4
  -7   8 -11 2.89076 2.06418   2
  -7  -8  11 1.91311 2.29925   4
   8  -7  11 3.45703 2.40749   2
  -8  -7 -11 2.53197 1.71671   2
  -9   0  11 230.016 18.3419   4
   0  -9  11 196.011 14.9370   2
  -9   0 -11 212.458 15.6073   2
   9   0  11 185.655 18.2996   4
  -9   0 -11 127.613 15.3969   4
   0  -9  11 222.545 18.9894   4
  -9   2 -11 12.4108 3.04152   2
  -9  -2  11 11.3316 4.10133   4
   2  -9  11 11.8255 2.72132   2
   9   2  11 10.5933 4.02390   4
   2  -9  11 10.6677 3.78850   4
  -9  -2 -11 11.1869 2.89101   2
  -2  -9  11 10.1612 2.96092   2
   2   9  11 8.70380 4.05312   4
  -2   9 -11 13.3196 3.05430   2
  -2  -9  11 11.0096 3.96167   4
   9  -2  11 10.5181 3.79870   4
   4  -9  11 17.6829 3.17335   2
  -4  -9 -11 18.9155 2.48400   2
   4  -9  11 19.7425 4.58539   4
  -9  -4  11 17.0057 4.63328   4
  -9   4 -11 18.5936 3.41077   2
   9   4  11 17.4140 4.95543   4
   4   9  11 19.5156 6.07426   4
  -4  -9  11 20.2095 5.06749   4
   9  -4  11 15.8193 4.10354   4
   9  -4  11 18.0410 3.38686   2
  -9  -4 -11 19.3919 3.38901   2
  -4  -9  11 15.7406 3.34236   2
  -4   9 -11 16.9512 3.28862   2
  -9   6 -11 166.697 12.5521   2
  -6  -9 -11 158.439 11.2164   2
   6  -9  11 142.017 13.0387   4
  -9  -6  11 140.753 15.0106   4
   9   6  11 148.461 15.6141   4
  -6   9 -11 158.440 12.3539   2
   6   9  11 162.535 15.4780   4
   9  -6  11 102.510 12.4849   4
   9  -6  11 178.781 14.2764   2
  -6  -9  11 173.286 15.6770   4
  -9  -6 -11 162.437 12.2709   2
  -8  -9 -11 0.57838 0.92891   2
  -9  -8  11 0.25973 1.65850   4
   9   8  11 0.15720 1.79774   4
   8  -9  11 0.97325 1.11150   2
  -9   8 -11 -0.4948 1.22541   2
  -9  -8 -11 0.83441 1.08024   2
  -8  -9  11 0.81505 1.68818   4
  -8   9 -11 0.26655 1.27558   2
   8   9  11 1.11300 1.91002   4
   9  -8  11 0.95796 1.12221   2
 -10   1 -11 9.97252 2.76797   2
 -10   1 -11 7.97003 4.15855   4
   1 -10  11 9.81504 3.47842   4
 -10  -1  11 8.28688 3.52835   4
   1 -10  11 10.0441 2.49316   2
  10   1  11 10.6890 3.84224   4
  -1 -10  11 13.3152 3.50905   2
  10  -1  11 11.4351 3.86956   4
 -10  -1 -11 10.6388 2.75669   2
  -1 -10  11 9.32230 3.51767   4
  10   3  11 24.6060 5.50009   4
 -10  -3  11 27.6677 5.22877   4
 -10   3 -11 32.9873 5.48724   2
   3 -10  11 30.9158 4.41498   2
   3 -10  11 24.8551 5.71835   4
   3  10  11 28.1924 5.51461   4
 -10  -3 -11 25.4987 3.91731   2
  10  -3  11 19.8986 5.22053   4
  -3 -10  11 27.0079 3.83173   2
  -3  10 -11 19.7526 6.09189   2
  -3 -10  11 24.3422 5.16077   4
 -10  -5  11 148.799 14.8343   4
   5 -10  11 141.798 13.0843   4
 -10   5 -11 169.103 12.7099   2
   5 -10  11 162.745 12.2504   2
  -5  10 -11 163.395 12.5558   2
  -5 -10  11 121.751 16.9827   4
  -5 -10  11 160.325 12.2022   2
  10  -5  11 170.562 12.4356   2
   5  10  11 181.590 15.7604   4
  -7 -10 -11 53.3086 4.42190   2
 -10   7 -11 46.5635 5.32402   2
   7 -10  11 53.3099 5.12886   2
  10   7  11 43.7929 6.91228   4
 -10  -7  11 45.2984 6.79340   4
 -10  -7 -11 55.1520 5.23473   2
  -7 -10  11 56.0801 7.28136   4
  10  -7  11 55.5809 5.30449   2
  -7  10 -11 61.4697 6.04457   2
   7  10  11 47.1768 7.07881   4
  10   9  11 10.6227 3.00119   4
 -10  -9  11 5.76393 2.44344   4
   9 -10  11 9.97711 1.85306   2
  -9 -10 -11 9.01764 1.33523   2
  -9 -10  11 10.0947 2.86077   4
   9  10  11 7.19343 2.70441   4
 -10  -9 -11 12.8278 2.08804   2
  11   0  11 196.484 18.6194   4
 -11   0 -11 229.582 15.7482   2
   0 -11  11 153.503 15.3969   4
   0 -11  11 199.594 13.7622   2
 -11   0 -11 134.083 14.3419   4
 -11  -2  11 97.5622 9.94557   4
  11   2  11 120.586 13.1107   4
 -11   2 -11 94.4801 8.16114   2
   2 -11  11 65.3306 8.58575   4
 -11   2 -11 76.4774 9.07596   4
   2 -11  11 91.7165 7.73054   2
  11  -2  11 63.2542 8.72623   4
  -2 -11  11 71.1395 9.40689   4
 -11  -2 -11 125.885 9.78718   2
   2  11  11 82.9905 10.7896   4
  -2  11 -11 97.5291 8.12016   2
  -2 -11  11 96.4878 7.80524   2
   4 -11  11 5.25728 1.77207   2
 -11  -4  11 5.49290 2.79814   4
   4 -11  11 3.95842 2.10900   4
 -11   4 -11 4.56637 1.86311   2
  11   4  11 5.80322 2.87516   4
 -11   4 -11 5.49228 2.60521   4
  11  -4  11 3.15911 1.79556   4
 -11  -4 -11 5.36912 1.88540   2
  -4  11 -11 7.63633 2.38569   2
  -4 -11  11 7.13173 2.94607   4
  -4 -11  11 7.31283 2.30942   2
   4  11  11 3.84435 2.67471   4
   6 -11  11 117.115 8.37817   2
 -11  -6  11 97.8404 10.3927   4
  11   6  11 103.441 10.8117   4
 -11   6 -11 73.4527 8.71584   2
   6  11  11 113.946 10.7199   4
 -11  -6 -11 115.918 8.57402   2
  -6  11 -11 104.337 9.17553   2
  -6 -11  11 92.2002 10.0894   4
  -6 -11  11 94.6953 8.07672   2
 -11  -8  11 16.8048 4.02826   4
   8 -11  11 17.5005 2.29985   2
  11   8  11 15.6544 3.55105   4
 -11  -8 -11 19.4884 2.46364   2
  -8 -11  11 12.5411 3.12956   4
 -11  10 -11 46.9148 5.14555   4
 -11 -10  11 44.1007 4.95839   4
 -10 -11  11 50.1595 5.10879   4
  12   1  11 74.3503 8.29109   4
   1 -12  11 80.6719 6.50354   2
   1 -12  11 65.9062 7.18390   4
 -12   1 -11 77.4179 6.81735   2
 -12   1 -11 61.9003 7.27632   4
  -1  12 -11 77.9231 6.68097   2
  -1 -12  11 74.0360 6.33370   2
  12  -1  11 46.9294 6.85655   4
 -12  -1 -11 79.6372 6.83330   2
  -1 -12  11 68.7542 7.76873   4
 -12   3 -11 8.07969 2.30768   2
 -12  -3  11 6.98683 2.81299   4
   3 -12  11 6.97219 1.82226   2
  12   3  11 6.85066 2.72850   4
 -12   3 -11 4.70422 2.27473   4
  -3 -12  11 8.13345 1.97975   2
  -3 -12  11 3.41943 1.91402   4
  12  -3  11 5.34410 2.25949   4
 -12  -3 -11 4.91916 1.79194   2
  -3  12 -11 7.75028 2.11603   2
  12   5  11 16.1557 3.75826   4
   5 -12  11 24.4481 2.86639   2
 -12  -5  11 25.6618 4.97505   4
 -12   5 -11 16.5027 3.42287   4
 -12   5 -11 22.3347 3.25282   2
 -12  -5 -11 25.0525 3.11917   2
  -5 -12  11 23.8576 2.95061   2
  -5  12 -11 22.4720 3.13751   2
  -5 -12  11 15.3629 3.40039   4
 -12   7 -11 41.8217 5.35305   4
 -12  -7  11 32.7042 4.79004   4
   7 -12  11 39.7284 3.95805   2
  12   7  11 22.9810 5.03921   4
 -12  -7 -11 47.4017 4.26508   2
 -12   9 -11 7.15510 1.69631   4
 -12  -9  11 3.96222 1.50182   4
  -9 -12  11 2.37041 1.30289   4
   0 -13  11 14.6685 2.30721   2
  13   0  11 13.6090 3.06975   4
 -13   0 -11 6.94356 2.32716   4
 -13   0 -11 15.3550 2.59822   2
   0 -13  11 15.1212 3.44200   4
   0  13 -11 12.5867 2.56563   2
 -13   2 -11 45.8247 4.70991   2
   2 -13  11 38.2911 3.75483   2
 -13   2 -11 32.7798 4.67415   4
  13   2  11 30.3917 4.82414   4
 -13  -2 -11 39.3162 4.08281   2
  -2 -13  11 30.3970 4.34566   4
  -2 -13  11 31.2537 4.30282   2
  -2  13 -11 38.5471 3.96487   2
 -13  -4  11 0.94819 1.64208   4
  13   4  11 0.99578 1.46596   4
   4 -13  11 0.88505 0.95089   2
 -13   4 -11 0.49739 1.26783   4
 -13   4 -11 1.47952 1.16626   2
 -13  -4 -11 0.92012 1.00510   2
  -4  13 -11 0.57356 1.11687   2
  -4 -13  11 1.12236 0.90157   2
  -4 -13  11 0.05551 0.97325   4
 -13  -6  11 15.9686 3.36370   4
 -13   6 -11 15.7370 2.68958   4
  -6 -13  11 19.3749 2.68150   4
   1  14 -11 11.2071 1.94785   2
   1 -14  11 12.2814 1.89791   2
 -14   1 -11 13.3481 2.16215   2
  -1 -14  11 11.9330 1.88436   2
 -14  -1 -11 11.0228 2.01391   2
   3 -14  11 29.4501 2.76080   2
   3  14 -11 26.2011 2.76499   2
 -14   3 -11 13.7071 2.93757   4
 -14  -3 -11 25.2234 2.76958   2
  -3 -14  11 23.2165 2.58051   2
   5 -14  11 5.09116 1.11087   2
 -14  -5 -11 5.07152 1.18235   2
   0 -15  11 80.6358 6.25803   2
   2 -15  11 3.76101 1.05413   2
   0   0  12 947.822 65.8608   4
   0   0 -12 877.986 60.2676   2
   1  -1 -12 477.440 33.7871   2
  -1  -1 -12 473.237 34.1279   2
  -1   1 -12 486.172 34.4123   2
   1  -1  12 522.462 39.6649   4
   1   1  12 526.978 39.7323   4
   1   1 -12 492.896 34.1620   2
  -1   1  12 530.272 39.5146   4
  -1  -1  12 495.319 38.9862   4
  -2   0 -12 175.488 13.9923   2
   2   0  12 175.229 17.9790   4
   0   2 -12 178.784 13.9338   2
   0   2  12 175.831 17.7729   4
   0  -2  12 169.199 17.6262   4
   0  -2 -12 167.243 13.2801   2
  -2   0  12 205.131 18.4464   4
   2   0 -12 175.086 13.4031   2
  -2   2  12 63.9907 8.98129   4
  -2  -2 -12 58.4678 5.99865   2
   2   2  12 58.2697 8.92308   4
   2  -2 -12 52.3790 5.05901   2
  -2  -2  12 57.5351 8.80786   4
   2  -2  12 58.6979 9.08726   4
   2   2 -12 55.8440 5.78260   2
  -2   2 -12 54.5110 6.12681   2
   1  -3  12 51.7852 8.65517   4
   3  -1 -12 52.3034 5.01155   2
  -3   1 -12 50.8327 5.97012   2
  -3  -1  12 60.6462 9.04914   4
  -1  -3 -12 57.8727 5.55095   2
   1   3 -12 52.9924 5.76507   2
   3   1  12 56.8771 8.96901   4
  -1   3  12 54.5290 8.43165   4
  -3   1  12 54.0018 8.35274   4
   3  -1  12 60.5358 9.34516   4
  -3  -1 -12 53.1064 5.94285   2
   1   3  12 54.9730 8.77297   4
  -1  -3  12 55.8170 8.80403   4
   3   1 -12 56.1253 5.50179   2
   1  -3 -12 51.2823 4.89679   2
  -1   3 -12 53.2482 5.94578   2
  -3  -3 -12 5.92052 1.99457   2
  -3  -3  12 7.18249 3.71641   4
   3   3  12 7.16975 3.86266   4
  -3   3 -12 5.15690 2.15314   2
   3  -3  12 5.86941 3.40590   4
   3   3 -12 9.35728 2.59773   2
   3  -3  12 4.31609 2.40647   2
  -3   3  12 8.77484 3.75545   4
  -4   0 -12 844.912 55.9197   2
   0  -4 -12 749.793 54.1695   2
  -4   0  12 878.965 60.2299   4
   0   4 -12 830.368 55.6331   2
   0   4  12 863.000 60.2793   4
   4   0  12 858.517 60.9093   4
   0  -4  12 864.020 60.6537   4
   4   0 -12 802.161 54.3655   2
  -2  -4 -12 13.1157 2.52203   2
  -4   2 -12 13.8006 3.14746   2
   2  -4  12 13.0924 4.47329   4
   2  -4  12 8.97142 2.73135   2
   4   2  12 13.5309 4.61780   4
  -4  -2  12 15.3124 4.60200   4
  -2   4  12 17.0152 4.66886   4
  -4   2  12 9.90602 4.25429   4
  -4  -2 -12 14.6885 3.05544   2
  -2   4 -12 12.3697 3.03978   2
   4   2 -12 11.0490 2.37907   2
   4  -2  12 11.1407 3.20318   2
  -2  -4  12 13.0248 4.52560   4
   2   4  12 12.4659 4.41494   4
   4  -2  12 13.7377 4.52473   4
  -4  -4 -12 76.6013 7.01662   2
   4  -4  12 82.5419 7.65189   2
  -4   4 -12 68.8744 7.27154   2
   4   4  12 76.5748 10.3887   4
   4  -4  12 69.8153 9.89212   4
  -4  -4  12 75.4959 9.96018   4
   1  -5  12 602.820 43.2828   4
  -5  -1  12 579.302 42.3420   4
   5   1  12 583.817 43.2925   4
   1   5 -12 526.159 37.9685   2
  -1  -5 -12 523.211 36.6914   2
  -5   1 -12 557.858 38.4840   2
  -1   5  12 598.742 42.3522   4
   1  -5  12 547.417 38.2115   2
  -5   1  12 616.299 42.6781   4
   1   5  12 599.965 43.1084   4
  -1  -5  12 523.854 42.2024   4
   5  -1  12 552.341 42.7552   4
   5   1 -12 530.106 36.8665   2
  -5  -1 -12 561.319 38.3977   2
   5  -1  12 512.959 38.3959   2
  -1   5 -12 552.843 38.2372   2
   3  -5  12 26.3974 5.86236   4
   5   3  12 24.9465 5.98204   4
   3  -5  12 22.8739 3.77238   2
  -3  -5 -12 22.0691 3.17088   2
  -5   3 -12 22.0087 3.92120   2
  -5  -3  12 24.2423 5.41818   4
   5  -3  12 24.2280 5.73800   4
  -5  -3 -12 24.8771 3.74885   2
   3   5  12 32.2155 6.35281   4
   5  -3  12 26.2016 4.03260   2
  -3  -5  12 20.1652 5.26611   4
  -3   5 -12 22.9744 3.87312   2
   5   3 -12 23.3107 3.19837   2
  -5  -5 -12 582.468 40.1102   2
   5  -5  12 590.703 41.1977   2
  -5   5 -12 587.172 40.8168   2
  -5  -5  12 563.956 44.1628   4
   5   5  12 638.464 45.4840   4
   5  -5  12 636.227 44.8639   4
   0  -6  12 833.736 59.2017   4
   0   6 -12 826.737 54.7708   2
   0   6  12 799.993 61.2421   4
  -6   0  12 759.619 58.0824   4
   6   0  12 875.232 59.9264   4
  -6   0 -12 838.876 55.0641   2
   2  -6  12 254.131 20.3755   2
   2  -6  12 290.396 24.4260   4
  -2  -6 -12 267.872 18.8902   2
   6   2  12 290.801 24.8475   4
  -6   2 -12 291.842 20.8302   2
  -6  -2  12 276.526 23.7325   4
  -2  -6  12 304.018 24.7087   4
  -2   6 -12 281.705 20.5206   2
   2   6  12 286.295 24.0790   4
   6  -2  12 301.733 24.8203   4
   6   2 -12 268.802 19.0668   2
  -6   2  12 280.729 23.1752   4
  -6  -2 -12 277.559 20.5017   2
   6  -2  12 254.103 21.9890   2
   4  -6  12 429.125 25.9959   2
   6   4  12 346.524 27.7095   4
  -4  -6 -12 318.031 22.3789   2
   4  -6  12 317.918 26.6359   4
  -6  -4  12 321.272 26.6006   4
  -6   4 -12 311.354 23.3811   2
  -4   6 -12 314.763 23.3366   2
  -6  -4 -12 303.505 22.9061   2
   6  -4  12 271.534 25.9309   4
   4   6  12 344.342 27.4667   4
  -4  -6  12 278.707 26.0329   4
   6  -4  12 363.907 25.4838   2
   6   6  12 474.876 51.4380   4
  -6  -6 -12 675.789 46.3635   2
  -6   6 -12 906.239 49.1285   2
   6  -6  12 568.090 48.6625   4
  -6  -6  12 764.777 52.0895   4
   6  -6  12 720.276 45.6901   2
  -7   1 -12 564.945 38.8217   2
   1  -7  12 518.549 41.9651   4
  -7  -1  12 655.556 46.0303   4
   1  -7  12 599.940 39.5813   2
   7   1  12 600.886 43.3237   4
  -1  -7  12 596.925 42.8199   4
  -1   7 -12 549.770 38.5431   2
   7  -1  12 547.803 42.5474   4
  -7   1  12 569.271 41.2733   4
   1   7  12 495.237 41.4073   4
  -7  -1 -12 554.709 38.6918   2
  -1  -7  12 561.782 38.4883   2
  -7  -3  12 10.8012 5.27028   4
  -7   3 -12 6.12543 2.63170   4
  -3  -7 -12 9.27603 2.03680   2
   3  -7  12 8.86834 3.72383   4
   3  -7  12 12.8125 3.51171   2
  -7   3 -12 10.9389 2.98615   2
   7   3  12 11.2759 4.22321   4
  -3  -7  12 12.5815 4.18456   4
   7  -3  12 10.9641 3.35675   2
   7  -3  12 9.24727 3.61061   4
  -7  -3 -12 10.8885 2.65183   2
   3   7  12 10.1194 4.56980   4
  -3   7 -12 10.3045 2.82888   2
   7   3 -12 11.9073 2.88547   2
  -5  -7 -12 300.185 20.7234   2
   5  -7  12 328.926 27.2531   4
   7   5  12 306.400 27.3315   4
  -7  -5  12 292.857 25.1639   4
   5  -7  12 297.356 21.4719   2
  -5  -7  12 333.736 25.7498   4
   5   7  12 298.014 25.2130   4
   7  -5  12 250.558 25.1238   4
   7  -5  12 315.537 21.6868   2
  -7  -5 -12 310.571 21.5398   2
  -7   7 -12 63.1416 6.15372   2
   7  -7  12 57.3090 6.81622   4
   7   7  12 63.1783 8.30384   4
  -7  -7  12 67.3913 8.27808   4
   7  -7  12 67.1790 6.02943   2
  -7  -7 -12 59.7613 5.43854   2
  -8   0  12 236.995 21.2742   4
   0  -8  12 284.663 19.4253   2
   0  -8  12 231.185 22.0643   4
   0   8 -12 285.587 19.5485   2
  -8   0 -12 280.419 19.7175   2
   8   0  12 281.121 23.1914   4
   8   2  12 7.58399 3.63525   4
   2  -8  12 3.88887 1.60208   2
  -8   2 -12 7.74808 2.61530   2
  -8   2 -12 3.20071 2.06972   4
  -8  -2  12 6.96152 3.19832   4
   2  -8  12 4.84523 2.83153   4
  -2  -8  12 8.48197 2.48768   2
  -2  -8  12 5.70854 3.20573   4
  -2   8 -12 5.18996 1.99962   2
   2   8  12 8.36373 3.75241   4
  -8  -2 -12 6.35901 2.26516   2
   8  -2  12 4.35817 2.75361   4
  -8   4 -12 1.48823 1.52710   2
   4  -8  12 1.80985 1.38735   2
  -8  -4  12 8.54627 3.38593   4
   4  -8  12 0.89783 1.92004   4
   8   4  12 2.32891 3.06788   4
   8  -4  12 2.06456 2.37168   4
  -4  -8  12 0.65684 2.23649   4
   4   8  12 1.44153 2.18328   4
  -8  -4 -12 1.36985 1.73946   2
  -4   8 -12 1.88144 1.70045   2
   8   4 -12 2.47717 1.04441   2
   8  -4  12 2.30837 1.61629   2
  -6  -8 -12 0.74658 0.85670   2
   6  -8  12 0.54052 1.46891   4
   8   6  12 0.86682 2.04786   4
   6  -8  12 1.48069 1.42902   2
  -8   6 -12 3.22854 1.74324   2
  -6   8 -12 2.26430 1.58517   2
   8  -6  12 0.73681 1.45493   4
   8  -6  12 3.70216 1.57104   2
  -6  -8  12 1.18938 1.95442   4
   6   8  12 1.26765 1.95913   4
  -8  -6 -12 2.02461 1.33437   2
  -8  -8  12 19.3040 4.11793   4
  -8   8 -12 31.2908 4.06130   2
   8   8  12 26.6956 4.85368   4
   8  -8  12 29.3884 3.31382   2
  -8  -8 -12 31.0923 3.13296   2
   1  -9  12 22.0735 5.67631   4
  -9   1 -12 21.5632 4.07126   2
  -9  -1  12 21.6007 4.46237   4
   1  -9  12 21.1593 3.15739   2
   9  -1  12 13.5281 4.91258   4
  -1   9 -12 21.6077 3.54006   2
  -1  -9  12 18.6881 3.08685   2
   1   9  12 21.4793 5.45660   4
   3  -9  12 15.4678 3.76547   4
  -9   3 -12 10.8919 2.83713   4
   9   3  12 19.6367 4.73998   4
  -9  -3  12 17.3686 3.98955   4
   3  -9  12 18.2186 2.80261   2
  -9   3 -12 17.8077 3.08948   2
   3   9  12 15.2129 4.04536   4
  -3  -9  12 23.2211 4.09976   2
  -3   9 -12 19.2947 3.13102   2
  -3  -9  12 18.7514 4.42362   4
  -9  -3 -12 16.5002 2.87023   2
   9  -3  12 12.3396 3.57173   4
   5  -9  12 103.218 10.9936   4
  -9  -5  12 123.103 12.4993   4
  -9   5 -12 110.514 10.9926   4
  -9   5 -12 137.728 10.7633   2
   5  -9  12 142.816 10.5554   2
   9   5  12 135.137 13.3378   4
  -5  -9  12 144.221 13.1714   4
  -5   9 -12 147.384 10.8370   2
   5   9  12 157.964 13.6063   4
   9  -5  12 114.458 11.4685   4
   9   5 -12 157.879 9.58882   2
  -9  -5 -12 144.305 10.5819   2
   9   7  12 49.2981 7.28716   4
   7  -9  12 66.7548 5.85263   2
  -9   7 -12 88.2821 7.17610   2
  -9  -7  12 70.0175 7.99996   4
  -7   9 -12 80.6210 6.77312   2
   7   9  12 47.4266 7.28768   4
  -7  -9  12 73.8868 8.16046   4
   9  -7  12 72.6972 5.95948   2
  -9  -7 -12 71.0794 5.67371   2
  -9  -9  12 1.32041 1.20013   4
   9   9 -12 4.58801 1.00341   2
   9   9  12 1.75717 1.45753   4
   0  10 -12 131.848 10.0652   2
   0 -10  12 113.926 11.7140   4
   0 -10  12 120.125 9.68270   2
  10   0  12 113.336 11.9818   4
 -10   0 -12 140.104 10.3008   2
 -10   2 -12 25.6669 4.04081   4
  10   2  12 36.9690 6.00597   4
 -10  -2  12 43.1507 6.33856   4
   2 -10  12 41.5472 5.59034   4
   2 -10  12 43.0776 4.28131   2
 -10   2 -12 44.4597 4.71448   2
  -2 -10  12 45.0780 6.05058   4
   2  10  12 28.7917 6.26242   4
 -10  -2 -12 43.3587 4.56996   2
  10  -2  12 43.7906 6.04956   4
  -2  10 -12 42.6087 4.53790   2
  -2 -10  12 30.3192 5.00260   2
 -10  -4  12 97.3814 11.8823   4
   4 -10  12 101.790 10.7263   4
  10   4  12 151.903 13.5041   4
   4 -10  12 149.637 10.4277   2
 -10   4 -12 153.257 10.8394   2
  -4 -10  12 126.566 12.3307   4
  -4 -10  12 161.902 11.0730   2
  -4  10 -12 140.692 10.6110   2
 -10  -4 -12 160.627 10.7727   2
   4  10  12 111.311 11.8547   4
 -10  -6  12 269.270 24.4992   4
   6 -10  12 351.617 22.8156   2
  10   6  12 348.572 25.5441   4
 -10   6 -12 329.537 22.9835   2
   6  10  12 354.734 25.3274   4
 -10  -6 -12 348.852 22.7862   2
  -6  10 -12 318.737 22.8976   2
  -6 -10  12 362.354 25.2712   4
   8 -10  12 50.8809 4.24357   2
  10   8  12 45.0948 5.78096   4
 -10  -8  12 55.3610 5.94571   4
  -8 -10  12 53.9323 5.92492   4
 -10  -8 -12 44.7833 3.96177   2
   1 -11  12 249.507 17.0896   2
  11   1  12 230.751 19.1107   4
 -11   1 -12 252.676 17.4347   2
   1  11 -12 267.357 17.4322   2
   1 -11  12 201.141 18.0870   4
 -11  -1 -12 251.750 17.3925   2
  11  -1  12 202.207 18.3538   4
  -1 -11  12 267.215 17.5747   2
  -1  11 -12 262.435 17.3645   2
 -11  -3  12 11.3409 2.99644   4
 -11   3 -12 11.3216 2.69232   4
  11   3  12 19.8369 3.84384   4
 -11   3 -12 20.4445 2.73255   2
   3 -11  12 20.8697 2.54569   2
   3 -11  12 10.8517 2.57654   4
 -11  -3 -12 22.3050 2.90334   2
  -3 -11  12 14.3714 3.23872   4
  -3 -11  12 19.9043 2.64175   2
  11  -3  12 12.1755 2.52354   4
  -3  11 -12 26.7890 3.38992   2
  11   5  12 278.268 19.4635   4
 -11   5 -12 253.826 17.1246   2
 -11  -5  12 184.166 17.8954   4
  -5  11 -12 256.549 17.1317   2
 -11  -5 -12 249.664 16.9511   2
 -11  -7  12 142.030 14.2340   4
   7 -11  12 205.361 13.3209   2
 -11  -7 -12 231.358 13.1678   2
   0 -12  12 281.527 25.1618   4
   0  12 -12 401.534 25.7476   2
   0 -12  12 393.962 24.7184   2
  12   0  12 303.046 25.4020   4
 -12   0 -12 466.416 26.2859   2
   2 -12  12 32.9415 3.37347   2
 -12   2 -12 36.0849 3.71556   2
  12   2  12 33.1133 4.82484   4
  -2  12 -12 39.4614 3.85890   2
 -12  -2 -12 50.3793 4.47671   2
  -2 -12  12 20.0969 3.57736   4
  -2 -12  12 34.7668 3.50259   2
 -12   4 -12 92.4664 6.97856   2
   4 -12  12 95.5262 6.46234   2
  12   4  12 73.2557 7.61061   4
  -4 -12  12 63.0761 6.83099   4
 -12  -4 -12 98.9682 6.76559   2
  -4  12 -12 69.7158 6.39724   2
   6  12 -12 256.037 14.5978   2
   6 -12  12 188.882 14.2169   2
  -6 -12  12 206.407 15.4432   4
 -12  -6 -12 198.804 14.1742   2
 -13   1 -12 87.5994 6.82169   2
   1 -13  12 107.376 6.96890   2
   1  13 -12 91.8797 6.77696   2
  -1 -13  12 98.9688 6.90557   2
 -13  -1 -12 84.7985 6.79197   2
  -1  13 -12 59.8471 6.52226   2
   3  13 -12 1.75332 0.89820   2
   3 -13  12 1.69055 0.84019   2
 -13  -3 -12 1.69836 0.86723   2
   0   1  13 138.418 14.3569   4
   0   1 -13 131.103 10.5496   2
   0  -1 -13 120.342 10.0483   2
  -1   0  13 138.503 14.3028   4
   0  -1  13 134.824 14.3079   4
   1   0  13 140.508 14.3988   4
   1   0 -13 126.325 10.1271   2
  -1   0 -13 131.739 10.5364   2
  -1   2  13 66.6512 9.29379   4
   1   2 -13 61.1195 5.89236   2
   2  -1 -13 55.3433 5.89907   2
   1  -2  13 59.1195 8.69240   4
  -2  -1  13 58.1460 8.44460   4
  -1  -2 -13 57.3073 5.50642   2
  -2   1 -13 61.5742 6.13727   2
   2   1  13 70.4337 9.28020   4
  -1   2 -13 64.3541 6.19481   2
   2  -1  13 65.9177 9.12790   4
   1  -2 -13 69.9675 6.15437   2
  -2  -1 -13 64.7018 6.03553   2
  -1  -2  13 58.7492 8.64702   4
   1   2  13 60.8418 8.74550   4
  -2   1  13 66.4256 9.28007   4
   2   1 -13 57.3423 5.56459   2
   3   0  13 6.82833 3.64785   4
   0   3  13 3.31032 3.20151   4
  -3   0 -13 4.12581 1.74960   2
   0  -3 -13 3.36451 1.54431   2
   0  -3  13 4.68237 2.97336   4
   0   3 -13 3.64781 1.65804   2
  -3   0  13 5.30219 4.05318   4
   3   0 -13 5.31773 1.98841   2
  -3   2 -13 38.0146 4.60398   2
  -2  -3 -13 37.8223 3.95668   2
   3   2  13 40.2171 6.93500   4
  -2   3  13 38.4702 6.43364   4
   2   3 -13 34.9714 4.18164   2
  -3  -2  13 37.2829 6.51855   4
   2  -3  13 37.8880 6.75400   4
  -2  -3  13 34.3847 6.37656   4
  -3   2  13 33.5926 6.14909   4
   3   2 -13 36.5373 3.92739   2
   2   3  13 38.6619 6.89804   4
   3  -2  13 37.0813 6.67822   4
  -2   3 -13 37.2263 4.53539   2
  -3  -2 -13 36.3803 4.19446   2
  -1  -4 -13 253.303 17.0931   2
  -4  -1  13 228.031 22.1732   4
   1  -4  13 263.819 22.4199   4
  -4   1 -13 269.842 18.8656   2
   1   4 -13 259.639 18.4630   2
  -1   4  13 243.059 21.5422   4
   4   1  13 246.325 22.2458   4
   1   4  13 299.966 22.9541   4
   4   1 -13 204.917 18.0041   2
  -1   4 -13 269.968 18.7612   2
  -4   1  13 249.317 21.6200   4
   4  -1  13 289.227 23.1389   4
  -4  -1 -13 267.798 18.6855   2
  -1  -4  13 261.915 22.3631   4
   3  -4  13 70.5910 9.54411   4
  -3   4  13 80.1443 9.57176   4
  -3  -4 -13 59.9634 6.72592   2
  -4  -3  13 76.6398 11.1792   4
   3  -4  13 76.8885 7.16215   2
   3   4 -13 77.7385 6.65050   2
   4   3  13 87.2037 11.7523   4
  -4   3 -13 82.5619 7.28381   2
  -4   3  13 57.7908 8.12463   4
  -4  -3 -13 74.5147 6.86301   2
  -3  -4  13 83.9359 11.1179   4
  -3   4 -13 84.6258 7.32895   2
   3   4  13 73.7290 9.50856   4
   4  -3  13 76.2372 7.20208   2
   4  -3  13 85.4427 10.0265   4
  -5   0  13 1107.11 68.7301   4
   0  -5  13 1024.21 68.9222   4
   0   5 -13 918.001 64.4425   2
   0   5  13 906.220 67.6937   4
  -5   0 -13 935.853 64.6186   2
   5   0  13 1024.61 69.2514   4
  -5  -2  13 200.470 16.9978   4
  -5   2 -13 186.262 14.0403   2
  -2   5  13 188.747 16.9328   4
   2  -5  13 183.244 17.0090   4
   2   5 -13 186.699 13.7125   2
   2  -5  13 167.707 14.0626   2
   5   2  13 173.331 18.6597   4
  -5  -2 -13 169.080 13.6541   2
  -2   5 -13 186.362 14.0016   2
   5  -2  13 159.828 16.6013   4
  -2  -5  13 217.756 19.2042   4
   5   2 -13 179.888 12.5292   2
   2   5  13 200.244 17.1689   4
  -5   2  13 168.305 16.2526   4
   4  -5  13 250.951 17.0720   2
  -4  -5 -13 222.660 15.8244   2
  -5   4 -13 250.107 17.4085   2
   5   4  13 214.906 19.8758   4
  -5  -4  13 227.614 19.7119   4
   4  -5  13 233.909 21.1921   4
   4   5 -13 222.179 16.2669   2
  -4   5 -13 223.998 17.3001   2
  -5  -4 -13 233.713 16.3658   2
   5   4 -13 232.491 16.0269   2
   5  -4  13 237.674 21.4121   4
  -4  -5  13 223.790 19.6584   4
   4   5  13 235.857 20.1755   4
   5  -4  13 230.157 16.8335   2
  -6   1 -13 390.885 34.8965   2
   1  -6  13 471.321 35.8279   2
  -1   6  13 558.603 38.0207   4
   1   6 -13 643.905 38.4709   2
  -6   1  13 526.178 38.8042   4
   1   6  13 633.696 38.3607   4
  -1   6 -13 455.611 37.4011   2
  -1  -6  13 345.066 39.0595   4
  -6  -3  13 9.67189 3.14082   4
   6   3  13 9.46260 3.58201   4
   3   6 -13 11.6391 2.39548   2
   3  -6  13 10.3067 3.47945   4
  -6   3 -13 12.1711 2.74601   2
   3  -6  13 11.8590 2.72755   2
  -3   6 -13 8.70269 2.47677   2
   6   3 -13 9.00772 1.35765   2
  -6  -3 -13 11.6574 2.45232   2
   6  -3  13 7.12822 3.30670   4
   3   6  13 11.2525 3.75058   4
  -3  -6  13 10.3245 3.62235   4
   5  -6  13 424.649 32.8702   4
   5   6 -13 486.272 30.1171   2
   6   5  13 378.722 33.2186   4
  -6  -5  13 408.741 33.0649   4
   5  -6  13 475.399 30.6818   2
  -5  -6 -13 447.310 29.7028   2
  -6   5 -13 487.951 30.9607   2
  -5   6 -13 466.362 30.8574   2
   6  -5  13 505.158 33.8844   4
  -6  -5 -13 473.958 30.0726   2
   6  -5  13 478.261 30.8419   2
   6   5 -13 457.922 29.6777   2
   5   6  13 374.084 33.0775   4
  -5  -6  13 470.516 33.8134   4
   0  -7  13 221.903 14.9636   2
  -7   0 -13 227.538 15.2876   2
   0   7 -13 232.279 15.1748   2
   7   0  13 233.810 18.5351   4
   0   7  13 180.049 16.4004   4
   0  -7  13 191.138 17.5389   4
  -7   0  13 139.402 17.1250   4
   7   2  13 187.033 15.9172   4
   2   7 -13 185.793 12.3379   2
  -7  -2  13 138.605 13.9218   4
   2  -7  13 149.240 12.9628   2
  -7   2 -13 184.441 12.6649   2
   2  -7  13 164.217 14.8933   4
  -2  -7  13 142.092 14.5150   4
   7  -2  13 138.428 14.4104   4
  -2   7 -13 177.856 12.5410   2
  -7  -2 -13 171.933 12.3039   2
   2   7  13 135.422 14.5762   4
   7   4  13 103.182 11.3576   4
   4   7 -13 132.985 8.91255   2
  -7  -4  13 110.568 11.0293   4
  -7   4 -13 123.125 9.27627   2
   4  -7  13 120.295 11.0898   4
   4  -7  13 108.714 9.38921   2
   4   7  13 103.450 10.9978   4
  -4   7 -13 121.973 9.21836   2
   7  -4  13 79.4578 10.0215   4
  -7  -4 -13 116.881 8.71767   2
  -4  -7  13 100.592 10.9361   4
   7   6  13 164.410 13.8766   4
   6  -7  13 155.931 11.4619   2
   6   7 -13 153.946 10.4509   2
  -7  -6  13 99.5005 11.9835   4
  -7   6 -13 141.302 10.9977   2
   7  -6  13 139.877 10.9257   2
   7   6 -13 161.632 10.2786   2
  -6  -7  13 128.943 12.7461   4
  -6   7 -13 139.814 10.9710   2
  -7  -6 -13 157.582 10.7623   2
   6   7  13 163.044 13.7437   4
   1  -8  13 19.2195 2.92755   2
  -8  -1  13 17.2472 3.50124   4
   8   1  13 15.8355 3.85823   4
  -8   1 -13 18.2766 2.97680   2
   1  -8  13 16.6785 3.83486   4
   1   8 -13 20.4978 2.93701   2
  -8  -1 -13 19.3245 2.89906   2
   8  -1  13 16.3126 3.92734   4
  -1  -8  13 21.9830 3.87331   2
  -1  -8  13 18.1452 4.01090   4
  -1   8 -13 21.0268 3.00727   2
   8   3  13 2.76995 2.23868   4
   3   8 -13 1.33423 1.02644   2
  -8   3 -13 3.68642 1.62025   2
   3  -8  13 1.36802 1.49040   2
   3  -8  13 6.06796 2.33712   4
   8  -3  13 1.54651 1.60803   4
  -3   8 -13 4.47678 1.78900   2
   3   8  13 1.26992 1.79189   4
  -8  -3 -13 1.58662 1.24164   2
  -3  -8  13 2.52178 1.96477   4
   5   8 -13 23.4370 2.62012   2
  -8  -5  13 20.1174 4.76134   4
   5  -8  13 19.8831 3.33281   4
   8   5  13 21.3436 4.18963   4
  -8   5 -13 22.6746 2.97867   2
   5  -8  13 21.4960 2.67452   2
   5   8  13 26.6921 4.35209   4
  -5   8 -13 24.6806 3.03871   2
  -8  -5 -13 27.6006 2.83422   2
   8  -5  13 12.2794 3.63593   4
  -5  -8  13 14.2746 3.43945   4
   8   7  13 5.95564 2.19657   4
   7   8 -13 5.75545 1.01692   2
  -8   7 -13 5.72609 1.49042   2
   7  -8  13 5.86334 1.33703   2
  -8  -7  13 2.52528 1.51482   4
  -7  -8  13 4.48414 1.95490   4
   7   8  13 4.76115 2.07484   4
  -7   8 -13 5.41263 1.45175   2
  -9   0 -13 61.3157 5.42018   2
   0  -9  13 53.8964 5.09324   2
   0   9 -13 68.7779 5.62357   2
   0  -9  13 56.9556 6.69670   4
   9   0  13 47.7902 6.67875   4
   9   2  13 6.47814 2.54361   4
  -9   2 -13 9.86328 2.02650   2
   2  -9  13 7.48269 1.95893   2
  -9  -2  13 6.25510 2.76356   4
   2  -9  13 5.55500 2.16489   4
   2   9 -13 7.53040 1.82652   2
  -2   9 -13 9.80401 1.99872   2
   9  -2  13 7.00464 2.46020   4
  -9  -2 -13 7.11624 1.92371   2
  -2  -9  13 3.78274 2.12173   4
   4  -9  13 4.08367 1.64138   4
   9   4  13 5.98422 2.32477   4
   4  -9  13 7.33731 1.64096   2
   4   9 -13 7.17287 1.58235   2
  -9   4 -13 8.70530 2.41068   2
  -9  -4  13 5.80040 2.18303   4
   9  -4  13 4.20994 1.73381   4
  -4  -9  13 2.78539 1.67511   4
  -9  -4 -13 8.07132 1.61875   2
  -4   9 -13 5.75428 1.76750   2
  -9  -6  13 32.2041 4.03296   4
  -9   6 -13 32.5642 3.31695   2
   6  -9  13 39.9494 3.27539   2
   6   9 -13 38.4865 2.90489   2
   9   6  13 20.6463 3.91061   4
  -9  -6 -13 39.6231 2.91082   2
  -6  -9  13 20.7299 3.75208   4
  -6   9 -13 38.0878 3.45811   2
   6   9  13 20.5599 3.73323   4
  -9  -8  13 27.4568 3.53677   4
   9   8  13 28.2771 3.61006   4
  -8  -9  13 22.2872 3.06081   4
 -10   1 -13 147.690 9.83389   2
   1  10 -13 144.451 9.67319   2
   1 -10  13 90.0146 9.94007   4
   1 -10  13 138.261 9.63282   2
  -1  10 -13 170.672 10.4740   2
  -1 -10  13 94.6720 10.6128   4
  10  -1  13 112.440 10.7998   4
   3 -10  13 20.2219 2.23259   2
  10   3  13 10.5823 3.11551   4
 -10   3 -13 18.9907 2.36201   2
  10  -3  13 8.06947 2.26359   4
  -3  10 -13 17.8769 2.28655   2
  -3 -10  13 12.4707 3.11790   4
 -10  -3 -13 10.7735 2.06219   2
   5  10 -13 177.855 10.5426   2
 -10   5 -13 149.816 10.8223   2
   5 -10  13 160.867 10.7084   2
  -5  10 -13 132.685 10.7694   2
 -10  -5 -13 145.176 10.0860   2
  -5 -10  13 117.350 11.4631   4
  11   0  13 316.860 26.2988   4
   0  11 -13 380.726 25.7721   2
 -11   0 -13 468.504 26.0483   2
  11   2  13 9.92049 2.24006   4
 -11   2 -13 17.0460 2.20245   2
   2 -11  13 20.1135 2.34470   2
   2  11 -13 15.2387 2.01178   2
 -11  -2 -13 19.3697 2.22822   2
  -2 -11  13 12.7168 2.29986   4
  -2  11 -13 14.2274 2.07571   2
 -11   4 -13 136.922 9.91127   2
   4 -11  13 133.216 10.0630   2
   4  11 -13 135.709 9.09507   2
 -11  -4 -13 128.399 9.13631   2
  -4 -11  13 116.468 10.0054   4
   1  12 -13 166.744 13.1242   2
 -12   1 -13 205.873 14.0553   2
 -12  -1 -13 189.795 12.7799   2
   0   0  14 6.51509 2.79763   4
   0   0 -14 7.64246 1.52240   2
   1  -1  14 -0.5087 1.29920   4
  -1   1  14 1.69840 1.96895   4
   1   1  14 0.34433 1.53846   4
  -1   1 -14 0.49943 0.90359   2
  -1  -1 -14 0.63803 0.82419   2
   1   1 -14 0.32105 0.74556   2
  -1  -1  14 1.25670 1.78474   4
   0  -2  14 62.1332 8.04510   4
   0   2  14 59.2472 7.65668   4
  -2   0 -14 57.5564 5.11232   2
  -2   0  14 47.4563 6.97305   4
   2   0  14 63.4319 8.14149   4
   0   2 -14 59.1679 5.17028   2
   2   2 -14 12.1469 1.77216   2
  -2   2 -14 11.9032 2.19086   2
   2   2  14 10.8036 3.24388   4
  -2  -2  14 13.7226 3.72922   4
  -2   2  14 11.8571 3.31871   4
  -2  -2 -14 12.0807 1.71960   2
   2  -2  14 13.4187 3.72168   4
   1  -3  14 0.49064 1.66278   4
   3   1  14 0.67400 1.72492   4
  -3  -1  14 0.65925 1.37575   4
  -3   1 -14 0.76330 1.02099   2
   1   3 -14 0.73745 0.93836   2
  -1   3  14 0.66622 2.10497   4
  -3  -1 -14 0.83393 0.97587   2
  -3   1  14 2.63228 2.05549   4
  -1   3 -14 0.82766 1.04720   2
   1   3  14 1.41973 1.71534   4
  -1  -3  14 0.82260 1.72715   4
   3  -1  14 0.38039 1.58815   4
  -3   3 -14 22.6356 2.93262   2
   3  -3  14 18.5543 4.11497   4
   3   3  14 22.6668 4.37872   4
  -3  -3 -14 16.8538 2.10312   2
  -3  -3  14 22.1845 4.39076   4
   3   3 -14 21.9649 2.18539   2
  -3   3  14 14.0630 4.08768   4
   0  -4  14 88.7249 9.16703   4
   0   4 -14 78.8571 6.15562   2
  -4   0 -14 79.3346 6.14438   2
   4   0  14 62.0922 8.11553   4
  -4   0  14 56.8706 8.50931   4
   0   4  14 53.5910 8.20437   4
  -2   4  14 0.83461 1.96907   4
  -4   2 -14 1.39845 1.13092   2
   4   2  14 0.88233 1.67695   4
  -4  -2  14 0.38733 1.31553   4
   2  -4  14 0.80452 1.58008   4
   2   4 -14 0.70192 0.83532   2
   2   4  14 1.68002 1.84041   4
  -2  -4  14 0.36195 1.42878   4
  -4  -2 -14 1.99589 1.00492   2
  -4   2  14 1.20809 2.00109   4
  -2   4 -14 4.73596 1.77100   2
   4  -2  14 1.34208 1.83935   4
   4  -4  14 14.1278 3.32749   4
  -4   4 -14 18.7092 2.57453   2
   4   4 -14 19.3267 1.95863   2
   4   4  14 9.27439 3.07210   4
  -4  -4  14 19.9525 3.94207   4
   1  -5  14 68.7597 8.49508   4
   1   5 -14 96.3616 6.81979   2
  -1   5  14 80.0394 10.1964   4
  -5   1 -14 94.2558 6.97492   2
   5   1  14 98.9984 9.66029   4
  -5  -1  14 83.1026 8.81190   4
   1   5  14 49.0444 7.51345   4
  -5  -1 -14 92.7987 6.72979   2
   5  -1  14 76.4904 8.86104   4
  -1   5 -14 95.2955 7.02382   2
  -5   1  14 77.0663 8.39601   4
  -1  -5  14 77.3044 8.81121   4
   5   3  14 8.13763 2.84934   4
   3   5 -14 7.23872 1.27877   2
  -5  -3  14 8.23193 3.13244   4
   3  -5  14 6.35314 2.41514   4
  -5   3 -14 9.91753 2.00952   2
  -5  -3 -14 8.42801 1.88822   2
   3   5  14 9.18720 3.35423   4
  -3  -5  14 6.52338 2.45814   4
   5  -3  14 7.43896 2.66682   4
  -3   5 -14 9.81199 1.93388   2
   5  -5  14 39.0031 5.29782   4
  -5  -5  14 42.8488 5.84024   4
   5   5  14 61.7403 6.61817   4
  -6   0 -14 71.5900 5.78898   2
   0  -6  14 58.0086 7.24004   4
  -6   0  14 60.9337 7.93763   4
   0   6 -14 68.8140 5.69963   2
   6   0  14 72.8420 7.89786   4
  -6  -2  14 12.2079 2.95406   4
  -6   2 -14 24.8524 2.86437   2
   2   6 -14 21.7743 2.36853   2
   6   2  14 19.0208 3.83727   4
   2  -6  14 27.0774 4.20124   4
  -6  -2 -14 22.6253 2.44006   2
  -2  -6  14 16.4991 3.62112   4
  -2   6 -14 24.6904 2.88767   2
   6  -2  14 12.1153 3.19964   4
   2   6  14 21.1605 3.61879   4
   4   6 -14 60.8679 4.00862   2
   6   4  14 48.5048 6.44243   4
  -6  -4  14 52.6724 5.96353   4
   4  -6  14 31.3602 5.38444   4
  -6   4 -14 59.9377 4.73349   2
  -4   6 -14 64.5046 4.79684   2
   6  -4  14 40.5025 5.55558   4
   4   6  14 29.9261 5.05554   4
  -4  -6  14 55.8625 6.97816   4
  -6  -4 -14 50.0091 3.79616   2
  -6   6 -14 49.7122 4.17055   2
  -6  -6  14 36.4027 4.71346   4
   1  -7  14 46.7253 5.46795   4
   1   7 -14 56.0692 4.36009   2
   7   1  14 37.7931 5.46180   4
  -7   1 -14 48.2409 4.20262   2
   7  -1  14 33.9416 5.10571   4
  -1   7 -14 51.1023 4.24280   2
  -1  -7  14 26.0993 4.74257   4
  -7  -1 -14 48.6958 4.04140   2
   3  -7  14 0.74920 1.11373   4
  -7  -3  14 2.31448 1.60817   4
   7   3  14 1.13739 1.24147   4
   3   7 -14 2.48810 1.05137   2
  -7   3 -14 1.69313 1.19699   2
  -3  -7  14 0.35199 1.16695   4
   7  -3  14 0.82016 1.35444   4
  -3   7 -14 0.87966 0.81723   2
   3   7  14 2.44952 2.42195   4
  -7  -3 -14 2.34270 0.83115   2
  -7   5 -14 26.3648 2.56844   2
   5  -7  14 13.8239 2.55298   4
  -7  -5  14 23.7445 3.71064   4
   7   5  14 22.5347 3.36497   4
   5   7  14 18.3587 3.68321   4
  -5   7 -14 30.2073 2.83948   2
  -5  -7  14 12.7665 2.80122   4
   7  -5  14 27.9514 3.64950   4
   0   8 -14 31.7843 3.38703   2
  -8   0 -14 24.7983 2.90793   2
   8   2  14 2.05818 1.32143   4
   2  -8  14 2.73818 1.29598   4
   2   8 -14 5.34701 1.24705   2
  -8   2 -14 4.50325 1.22419   2
  -2  -8  14 1.92453 1.35767   4
   8  -2  14 4.22171 1.73709   4
  -8  -2 -14 4.43203 1.12988   2
  -2   8 -14 2.32466 0.88119   2
   4   8 -14 0.32487 0.61925   2
   8   4  14 -0.0337 0.83879   4
  -8   4 -14 0.72233 0.68283   2
  -4   8 -14 0.23460 0.70709   2
  -4  -8  14 0.05901 0.80980   4
   9   1  14 3.11207 1.42699   4
  -9   1 -14 4.40423 1.26392   2
   1  -9  14 1.71598 1.25024   4
   1   9 -14 3.92363 1.09816   2
  -1  -9  14 3.11447 1.33991   4
  -1   9 -14 4.44079 1.14771   2
   9  -1  14 2.48157 1.14472   4
  -9  -1 -14 3.49438 0.97971   2
  -9   3 -14 0.76647 0.74634   2
   9   3  14 0.36742 0.79634   4
   3   9 -14 0.61137 0.67980   2
  -3   9 -14 0.62562 0.64544   2
  -3  -9  14 0.62678 0.85825   4
   1   0  15 2.15493 1.55910   4
   0  -1  15 1.33991 1.45136   4
   0   1  15 1.76051 1.48888   4
  -1   0  15 2.87366 1.85215   4
  -1   2  15 18.0261 3.48508   4
  -2  -1  15 19.4333 3.22952   4
   1  -2  15 15.7340 3.65561   4
   2   1  15 9.27832 2.62571   4
  -1  -2  15 15.3312 3.09831   4
  -1   2 -15 18.5480 1.91700   2
   1   2  15 10.2877 2.66755   4
   2  -1  15 17.5150 3.66322   4
  -2   1  15 17.2621 3.34890   4
   3   0  15 6.26934 2.29033   4
   0  -3  15 4.93535 2.07963   4
  -3   0  15 8.22857 3.01351   4
   3   2  15 5.65340 2.11096   4
  -3   2 -15 5.18732 1.03046   2
   2  -3  15 2.09007 1.46888   4
  -3  -2  15 4.39240 1.73343   4
  -2  -3  15 4.17529 1.74275   4
   3  -2  15 4.23166 1.93059   4
   2   3  15 4.87515 2.13628   4
  -2   3 -15 5.29413 1.06705   2
   1  -4  15 33.8019 4.24535   4
   4   1  15 27.6259 4.01815   4
  -4   1 -15 27.4753 2.30359   2
   4  -1  15 16.0369 3.33036   4
  -1   4 -15 34.6408 2.53230   2
   4   3  15 2.28385 1.46809   4
  -4  -3  15 2.24948 1.34836   4
   3  -4  15 0.73920 1.01916   4
  -4   3 -15 1.98180 0.76520   2
   3   4  15 0.33993 1.22950   4
   4  -3  15 1.29007 1.17231   4
  -3  -4  15 2.19775 1.31150   4
  -3   4 -15 2.17953 0.73490   2
   5   0  15 79.9934 7.61994   4
   0  -5  15 81.5500 7.54572   4
   5   2  15 22.7862 3.34760   4
   5  -2  15 23.2901 3.27540   4
  -2  -5  15 21.2323 3.18605   4
  -5   4 -15 1.63529 0.72730   2
   4  -5  15 0.45108 1.26271   4
   5  -4  15 0.23922 0.84243   4
  -4   5 -15 2.11452 0.82656   2
  -4  -5  15 1.58886 0.96467   4
   1  -6  15 42.1824 4.60069   4
   6   1  15 28.4602 3.86683   4
   6  -1  15 28.1663 3.55811   4
  -3  -6  15 24.2938 3.03634   4
   0   0   0    0.00    0.00   0
 _exptl_absorpt_process_details
)
 SADABS 2016/2: Krause, L., Herbst-Irmer, R., Sheldrick G.M. & Stalke D.,
 J. Appl. Cryst. 48 (2015) 3-10
)
 _exptl_absorpt_correction_type   multi-scan
 _exptl_absorpt_correction_T_max  0.7543
 _exptl_absorpt_correction_T_min  0.5966
 _exptl_special_details
)
 The following wavelength and cell were deduced by SADABS from the
 direction cosines etc. They are given here for emergency use only:
 CELL 1.54184   16.694   16.686   12.410   90.019   89.992   89.956
)
;
_shelx_hkl_checksum     55723
_shelx_res_file
;
TITL Mezei_6_0m in I4/mmm
    Mezei_6_0m.res
    created by SHELXL-2018/3 at 16:39:22 on 08-Mar-2022
CELL 1.54178  16.69210  16.69210  12.41120  90.0000  90.0000  90.0000
ZERR    2.00   0.00035   0.00035   0.00040   0.0000   0.0000   0.0000
LATT  2
SYMM -X, -Y, Z
SYMM -Y, X, Z
SYMM Y, -X, Z
SYMM -X, Y, -Z
SYMM X, -Y, -Z
SYMM Y, X, -Z
SYMM -Y, -X, -Z
SFAC C H N O NI
UNIT 112 180 52 12 16
LIST 4 ! automatically inserted. Change 6 to 4 for CHECKCIF!!
TEMP -123.150
SIZE 0.25 0.23 0.19
L.S. 24
BOND $H
ACTA
CONF
HTAB
FMAP 2
PLAN 20
DFIX 1.53 C6 C7
DFIX 1.55 C7 C8
DFIX 0.84 O1 H1 O2 H2
REM EQIV $1 1-x, 1-y, +z
REM EQIV $2 +x, 1-y, 1-z
REM EQIV $3 1-x, +y, 1-z
REM BIND N4 C9_$1
REM BIND N4 C9_$2
REM BIND N4 C9_$3
WGHT    0.040600   14.339300
EXTI    0.000937
FVAR       0.28844   1.07625
NI1   5    0.410657    0.410657    0.120522    10.50000    0.02369    0.02369 =
         0.01638    0.00026    0.00026   -0.00530
O1    4    0.500000    0.379776    0.000000    10.25000    0.03004    0.01518 =
         0.01738    0.00000    0.00000    0.00000
H1    2    0.500000    0.329762    0.000000    10.25000   -1.50000
O2    4    0.500000    0.500000    0.162010    10.12500    0.01885    0.01885 =
         0.01672    0.00000    0.00000    0.00000
H2    2    0.500000    0.500000    0.229668    10.12500   -1.50000
N1    3    0.332866    0.332866    0.054084    10.50000    0.04271    0.04271 =
         0.02043   -0.00035   -0.00035   -0.02180
N2    3    0.459681    0.332718    0.226979    11.00000    0.03722    0.02680 =
         0.02569    0.00671    0.00089   -0.00351
C1    1    0.278795    0.278795    0.087520    10.50000    0.08740    0.08740 =
         0.02564    0.00085    0.00085   -0.06761
AFIX  43
H1A   2    0.266967    0.266967    0.160683    10.50000   -1.20000
AFIX   0
C2    1    0.243097    0.243097    0.000000    10.25000    0.12581    0.12581 =
         0.02998    0.00000    0.00000   -0.10665
AFIX  43
H2A   2    0.202853    0.202853    0.000000    10.25000   -1.20000
AFIX   0
C3    1    0.434942    0.279465    0.300281    11.00000    0.05423    0.05662 =
         0.05127    0.03069    0.00718   -0.00836
AFIX  43
H3    2    0.380575    0.267830    0.316641    11.00000   -1.20000
AFIX   0
C4    1    0.500000    0.244228    0.348214    10.50000    0.07572    0.08517 =
         0.07561    0.05889    0.00000    0.00000
AFIX  43
H4    2    0.500001    0.204215    0.402647    10.50000   -1.20000
AFIX   0
N3    3    0.500000    0.000000    0.250000    10.06250    0.03197    0.03197 =
         0.02895    0.00000    0.00000    0.00000
PART -1
C5    1    0.478341    0.072082    0.182617    10.25000    0.04200    0.03529 =
         0.03145    0.00058   -0.00508   -0.00061
AFIX  23
H5A   2    0.468859    0.117955    0.231542    10.25000   -1.20000
H5B   2    0.427289    0.060735    0.144993    10.25000   -1.20000
AFIX   0
C6    1    0.540261    0.097031    0.098986    10.25000    0.05633    0.03412 =
         0.05550    0.00567   -0.00252   -0.00704
AFIX  23
H6A   2    0.552850    0.050796    0.051982    10.25000   -1.20000
H6B   2    0.590225    0.113460    0.135851    10.25000   -1.20000
AFIX   0
C7    1    0.509344    0.166521    0.029993    10.25000    0.07610    0.03429 =
         0.04362    0.01056    0.01814   -0.00024
AFIX  23
H7A   2    0.554558    0.188280   -0.012533    10.25000   -1.20000
H7B   2    0.490304    0.209624    0.078433    10.25000   -1.20000
AFIX   0
C8    1    0.440601    0.144031   -0.048292    10.25000    0.14128    0.05384 =
         0.07985    0.03099   -0.02111   -0.00360
AFIX 137
H8A   2    0.428498    0.189868   -0.094870    10.25000   -1.50000
H8B   2    0.392763    0.129637   -0.006811    10.25000   -1.50000
H8C   2    0.457069    0.098365   -0.092701    10.25000   -1.50000
AFIX   0
PART 0
N4    3    0.500000    0.500000    0.500000    10.06250    0.08979    0.08979 =
         0.08060    0.00000    0.00000    0.00000
PART -1
C9    1    0.468603    0.565954    0.439362    10.25000    0.12624    0.08007 =
         0.17529    0.04950   -0.00506   -0.00399
AFIX 137
H9A   2    0.482964    0.616355    0.474958    10.25000   -1.50000
H9B   2    0.410149    0.561458    0.435149    10.25000   -1.50000
H9C   2    0.491223    0.565160    0.366504    10.25000   -1.50000
PART 0
AFIX   0
HKLF 4
REM  Mezei_6_0m in I4/mmm
REM wR2 = 0.1133, GooF = S = 1.122, Restrained GooF = 1.120 for all data
REM R1 = 0.0435 for 1052 Fo > 4sig(Fo) and 0.0446 for all 1094 data
REM 109 parameters refined using 4 restraints
END
WGHT      0.0406     14.3397
REM Instructions for potential hydrogen bonds
EQIV $1 -x+1, -y+1, z
HTAB C9 N2_$1
EQIV $9 x, -y+1, z
HTAB C9 N2_$9
REM Highest difference peak  0.556,  deepest hole -0.403,  1-sigma level  0.075
Q1    1   0.5000  0.5000  0.0000  10.06250  0.05    0.56
Q2    1   0.5000  0.5000  0.0484  10.12500  0.05    0.42
Q3    1   0.5000  0.5000  0.2688  10.12500  0.05    0.39
Q4    1   0.3383  0.3383  0.0000  10.25000  0.05    0.33
Q5    1   0.4210  0.3486  0.1808  11.00000  0.05    0.29
Q6    1   0.5301  0.2412  0.3008  11.00000  0.05    0.27
Q7    1   0.4123  0.5877  0.2965  10.50000  0.05    0.27
Q8    1   0.5000  0.5000  0.1918  10.12500  0.05    0.27
Q9    1   0.5304  0.4112  0.0569  11.00000  0.05    0.26
Q10   1   0.4298  0.4688  0.0778  11.00000  0.05    0.26
Q11   1   0.5000  0.2262  0.3033  10.50000  0.05    0.26
Q12   1   0.3556  0.3556  0.1079  10.50000  0.05    0.25
Q13   1   0.5000  0.0000  0.1806  10.25000  0.05    0.25
Q14   1   0.4710  0.4710  0.1378  10.50000  0.05    0.25
Q15   1   0.3934  0.4671  0.1748  11.00000  0.05    0.24
Q16   1   0.5000  0.1869  0.5000  10.25000  0.05    0.24
Q17   1   0.5000  0.3401  0.2356  10.50000  0.05    0.24
Q18   1   0.4565  0.3844  0.0387  11.00000  0.05    0.23
Q19   1   0.3815  0.2944  0.3247  11.00000  0.05    0.23
Q20   1   0.5000  0.2716  0.3670  10.50000  0.05    0.23
;
_shelx_res_checksum     82379
data_2
_audit_creation_method     'SHELXL-2018/3'
_chemical_name_systematic
;\
Bis(tetrabutylazanium) hexa-\m~4~-hydroxido-dodeca-\m~2~-(4-methylpyrazolato)-\
<i>hexahedro</i>-octanickel 1,2-dichloroethane 7.196-solvate
;
_chemical_name_common     ?
_chemical_formula_moiety
                       '2(C16 H36 N +), C48 H66 N24 Ni8 O6 2-, 7.196(C2 H4 Cl2)'
_chemical_formula_sum     'C94.39 H164.78 Cl14.39 N26 Ni8 O6'
_chemical_formula_iupac
                        '(C16 H36 N)2 [Ni8 (C4 H5 N2)12 (O H)6], 7.196C2 H4 Cl2'
_chemical_formula_weight     2739.84
_chemical_melting_point     ?
_space_group_crystal_system     orthorhombic
_space_group_name_H-M_alt     'P m n a'
_space_group_name_Hall     '-P 2ac 2'
loop_
    _space_group_symop_operation_xyz
    'x, y, z'
    '-x+1/2, -y, z+1/2'
    'x, -y, -z'
    '-x+1/2, y, -z+1/2'
    '-x, -y, -z'
    'x-1/2, y, -z-1/2'
    '-x, y, z'
    'x-1/2, -y, z-1/2'
_cell_length_a     30.3900(18)
_cell_length_b     14.5762(9)
_cell_length_c     14.5141(9)
_cell_angle_alpha     90
_cell_angle_beta     90
_cell_angle_gamma     90
_cell_volume     6429.3(7)
_cell_formula_units_Z     2
_cell_measurement_reflns_used     9416
_cell_measurement_theta_min     3.0436
_cell_measurement_theta_max     79.1626
_cell_measurement_temperature     150(2)
_exptl_crystal_description     block
_exptl_crystal_colour     blue
_exptl_crystal_size_max     0.360
_exptl_crystal_size_mid     0.330
_exptl_crystal_size_min     0.260
_exptl_crystal_density_diffrn     1.415
_exptl_crystal_density_meas     ?
_exptl_crystal_density_method     ?
_exptl_crystal_F_000     2860
_exptl_absorpt_coefficient_mu     4.442
_exptl_absorpt_correction_type     multi-scan
_exptl_absorpt_process_details
;
(SADABS; Krause <i>et al.</i>,  2015)
;
_exptl_absorpt_correction_T_min     0.6236
_exptl_absorpt_correction_T_max     0.7543
_diffrn_ambient_temperature     150(2)
_diffrn_source     'I-mu-S microsource X-ray tube'
_diffrn_source_voltage     '50 kV'
_diffrn_source_current     '1.0 mA'
_diffrn_radiation_type     CuK\a
_diffrn_radiation_wavelength     1.54178
_diffrn_radiation_monochromator
                                   'laterally graded multilayer (Goebel) mirror'
_diffrn_measurement_device_type
;
Bruker AXS D8 Quest diffractometer with PhotonIII_C14 charge-integrating and
photon counting pixel array detector
;
_diffrn_measurement_method     'omega and phi scans'
_diffrn_detector_area_resol_mean     7.4074
_diffrn_reflns_number     73571
_diffrn_reflns_av_R_equivalents     0.0454
_diffrn_reflns_av_unetI/netI     0.0235
_diffrn_reflns_theta_min     5.193
_diffrn_reflns_theta_max     79.648
_diffrn_reflns_theta_full     67.679
_diffrn_measured_fraction_theta_max     0.990
_diffrn_measured_fraction_theta_full     0.996
_diffrn_reflns_limit_h_min     -30
_diffrn_reflns_limit_h_max     38
_diffrn_reflns_limit_k_min     -18
_diffrn_reflns_limit_k_max     18
_diffrn_reflns_limit_l_min     -18
_diffrn_reflns_limit_l_max     14
_refine_special_details
;
The two Bu~4~N^+^ cations exhibit twofold rotational symmetry and are
disordered across a crystallographic mirror plane. Equivalent bonds in all
cation moieties were restrained to be similar in length (SADI restraints). The
two crystallographically independent half cations were also restrained to have
similar geometries (SAME restraint). U~ij~ components of ADPs for disordered
atoms closer to each other than 2.0 \%A were restrained to be similar. Some
evidence for additional disorder is apparent for the cation of N13, but is not
well enough resolved for unambiguous refinement.
Four 1,2-dichloroethane molecules are present in the asymmetric unit. All were
refined to be disordered across twofold rotational axes. All disordered
moieties were restrained to have similar geometries (SAME restraint) and one
of the C--C bonds (C31--C32) was restrained to a target value of 1.55(2) \%A.
U~ij~ components of ADPs for disordered atoms closer to each other than 2.0
\%A were restrained to be similar. Two sites were refined to be partially
occupied (of Cl3/Cl4 and Cl5/Cl6). Subject to the above conditions the
occupancy rates refined to two times 0.369(6) and two times 0.430(5),
respectively.
;
_reflns_number_total     7078
_reflns_number_gt     6512
_reflns_threshold_expression     'I > 2\s(I)'
_refine_ls_structure_factor_coef     Fsqd
_refine_ls_matrix_type     full
_refine_ls_R_factor_all     0.0840
_refine_ls_R_factor_gt     0.0812
_refine_ls_wR_factor_gt     0.2524
_refine_ls_wR_factor_ref     0.2542
_refine_ls_goodness_of_fit_ref     1.099
_refine_ls_restrained_S_all     1.115
_refine_ls_number_reflns     7078
_refine_ls_number_parameters     517
_refine_ls_number_restraints     271
_refine_ls_hydrogen_treatment     mixed
_refine_ls_weighting_scheme     calc
_refine_ls_weighting_details
             'w=1/[\s^2^(Fo^2^)+(0.1127P)^2^+18.8031P] where P=(Fo^2^+2Fc^2^)/3'
_atom_sites_solution_hydrogens     mixed
_atom_sites_solution_primary     direct
_atom_sites_solution_secondary     difmap
_refine_ls_shift/su_max     0.001
_refine_ls_shift/su_mean     0.000
_refine_diff_density_max     1.144
_refine_diff_density_min     -0.889
_refine_ls_extinction_method     none
_refine_ls_extinction_coef     .
loop_
    _atom_type_symbol
    _atom_type_description
    _atom_type_scat_dispersion_real
    _atom_type_scat_dispersion_imag
    _atom_type_scat_source
    'C' 'C' 0.0181 0.0091
                         'International Tables Vol C Tables 4.2.6.8 and 6.1.1.4'
    'H' 'H' 0.0000 0.0000
                         'International Tables Vol C Tables 4.2.6.8 and 6.1.1.4'
    'Cl' 'Cl' 0.3639 0.7018
                         'International Tables Vol C Tables 4.2.6.8 and 6.1.1.4'
    'Ni' 'Ni' -3.0029 0.5091
                         'International Tables Vol C Tables 4.2.6.8 and 6.1.1.4'
    'N' 'N' 0.0311 0.0180
                         'International Tables Vol C Tables 4.2.6.8 and 6.1.1.4'
    'O' 'O' 0.0492 0.0322
                         'International Tables Vol C Tables 4.2.6.8 and 6.1.1.4'
_computing_data_collection
;
APEX3 v2019.11-0 (Bruker, 2020)
;
_computing_cell_refinement
;
SAINT V8.40B (Bruker, 2020)
;
_computing_data_reduction
;
SAINT V8.40B (Bruker, 2020)
;
_computing_structure_solution
;
SHELXT (Sheldrick, 2015a)
;
_computing_structure_refinement
;
<i>SHELXL2018/3</i> (Sheldrick, 2015b),
<i>ShelXle</i> Rev1183 (H\"ubschle <i>et al.</i>,  2011)
;
_computing_molecular_graphics     ?
_computing_publication_material     ?
loop_
    _atom_site_type_symbol
    _atom_site_label
    _atom_site_fract_x
    _atom_site_fract_y
    _atom_site_fract_z
    _atom_site_U_iso_or_equiv
    _atom_site_adp_type
    _atom_site_calc_flag
    _atom_site_occupancy
    _atom_site_disorder_assembly
    _atom_site_disorder_group
    Ni Ni1 0.54913(2) 0.60933(5) 0.90395(5) 0.0392(2) Uani d 1 . .
    Ni Ni2 0.54909(2) 0.59595(5) 1.10979(5) 0.0395(2) Uani d 1 . .
    O O1 0.500000 0.6382(3) 1.0090(3) 0.0365(8) Uani d 1 . .
    H H1O 0.500000 0.694(2) 1.025(5) 0.055 Uiso d 1 . .
    O O2 0.56528(13) 0.500000 1.000000 0.0365(8) Uani d 1 . .
    H H2O 0.5929(7) 0.500000 1.000000 0.055 Uiso d 1 . .
    O O3 0.500000 0.4912(3) 1.1385(3) 0.0377(8) Uani d 1 . .
    H H3O 0.500000 0.481(5) 1.1961(17) 0.057 Uiso d 1 . .
    N N1 0.52200(13) 0.7036(3) 0.8182(3) 0.0490(9) Uani d 1 . .
    N N2 0.59131(13) 0.6965(3) 0.9663(3) 0.0535(10) Uani d 1 . .
    N N3 0.59201(13) 0.6892(3) 1.0584(3) 0.0500(9) Uani d 1 . .
    N N4 0.52186(14) 0.6789(3) 1.2059(3) 0.0515(9) Uani d 1 . .
    N N5 0.59369(14) 0.5578(3) 0.8134(3) 0.0517(9) Uani d 1 . .
    N N6 0.59282(14) 0.4667(3) 0.8058(3) 0.0539(10) Uani d 1 . .
    C C1 0.5358(2) 0.7678(4) 0.7590(4) 0.0609(13) Uani d 1 . .
    H H1 0.565706 0.780895 0.745405 0.073 Uiso calc 1 . .
    C C2 0.500000 0.8126(5) 0.7202(5) 0.0587(18) Uani d 1 . .
    C C3 0.500000 0.8891(6) 0.6506(6) 0.079(3) Uani d 1 . .
    H H3A 0.518668 0.872145 0.598226 0.118 Uiso calc 0.5 . .
    H H3B 0.511448 0.945162 0.679167 0.118 Uiso calc 0.5 . .
    H H3C 0.469884 0.899900 0.628993 0.118 Uiso calc 0.5 . .
    C C4 0.62233(19) 0.7576(4) 0.9404(5) 0.0657(14) Uani d 1 . .
    H H4 0.628685 0.774661 0.878628 0.079 Uiso calc 1 . .
    C C5 0.6437(2) 0.7921(4) 1.0187(5) 0.0703(16) Uani d 1 . .
    C C6 0.62351(18) 0.7461(4) 1.0898(5) 0.0652(14) Uani d 1 . .
    H H6 0.630845 0.753535 1.152979 0.078 Uiso calc 1 . .
    C C7 0.6816(3) 0.8593(5) 1.0213(7) 0.101(3) Uani d 1 . .
    H H7A 0.683008 0.892650 0.962700 0.151 Uiso calc 1 . .
    H H7B 0.709188 0.825921 1.030975 0.151 Uiso calc 1 . .
    H H7C 0.677125 0.902956 1.071780 0.151 Uiso calc 1 . .
    C C8 0.5352(2) 0.7387(4) 1.2703(4) 0.0666(15) Uani d 1 . .
    H H8 0.565145 0.752606 1.283057 0.080 Uiso calc 1 . .
    C C9 0.500000 0.7775(5) 1.3156(5) 0.064(2) Uani d 1 . .
    C C10 0.500000 0.8480(6) 1.3918(6) 0.086(3) Uani d 1 . .
    H H10A 0.490217 0.907187 1.367269 0.129 Uiso calc 0.5 . .
    H H10B 0.529821 0.854159 1.416715 0.129 Uiso calc 0.5 . .
    H H10C 0.479962 0.828269 1.440855 0.129 Uiso calc 0.5 . .
    C C11 0.6266(2) 0.5890(4) 0.7610(4) 0.0692(16) Uani d 1 . .
    H H11 0.634535 0.651797 0.754985 0.083 Uiso calc 1 . .
    C C12 0.6477(2) 0.5164(5) 0.7165(5) 0.0735(17) Uani d 1 . .
    C C13 0.6252(2) 0.4411(4) 0.7477(4) 0.0703(16) Uani d 1 . .
    H H13 0.631512 0.379548 0.730789 0.084 Uiso calc 1 . .
    C C14 0.6864(3) 0.5184(7) 0.6512(7) 0.121(4) Uani d 1 . .
    H H14A 0.710561 0.482164 0.677086 0.181 Uiso calc 1 . .
    H H14B 0.696028 0.581884 0.642415 0.181 Uiso calc 1 . .
    H H14C 0.677558 0.492285 0.591770 0.181 Uiso calc 1 . .
    N N13 0.4815(5) 0.000000 1.000000 0.100(4) Uani d 0.5 A 1
    C C15 0.4537(5) -0.0397(11) 0.9222(11) 0.090(3) Uani d 0.5 A -1
    H H15A 0.473817 -0.075332 0.882295 0.109 Uiso calc 0.5 A -1
    H H15B 0.433185 -0.084241 0.950553 0.109 Uiso calc 0.5 A -1
    C C16 0.4280(7) 0.0177(15) 0.8628(14) 0.089(4) Uani d 0.5 A -1
    H H16A 0.448658 0.055337 0.825940 0.107 Uiso calc 0.5 A -1
    H H16B 0.411012 0.060362 0.902100 0.107 Uiso calc 0.5 A -1
    C C17 0.3975(6) -0.0255(11) 0.7995(13) 0.094(4) Uani d 0.5 A -1
    H H17A 0.377538 -0.065837 0.835037 0.113 Uiso calc 0.5 A -1
    H H17B 0.414346 -0.064764 0.756454 0.113 Uiso calc 0.5 A -1
    C C18 0.3708(8) 0.0388(14) 0.7456(16) 0.125(6) Uani d 0.5 A -1
    H H18A 0.389807 0.072315 0.702648 0.188 Uiso calc 0.5 A -1
    H H18B 0.356366 0.082298 0.787231 0.188 Uiso calc 0.5 A -1
    H H18C 0.348496 0.004734 0.710954 0.188 Uiso calc 0.5 A -1
    C C19 0.5107(5) 0.0733(13) 0.9596(11) 0.120(5) Uani d 0.5 A -1
    H H19A 0.492025 0.127130 0.945372 0.144 Uiso calc 0.5 A -1
    H H19B 0.531809 0.092416 1.007810 0.144 Uiso calc 0.5 A -1
    C C20 0.5356(6) 0.0507(19) 0.8774(13) 0.137(5) Uani d 0.5 A -1
    H H20A 0.518928 0.001007 0.846555 0.165 Uiso calc 0.5 A -1
    H H20B 0.533222 0.104983 0.836720 0.165 Uiso calc 0.5 A -1
    C C21 0.5809(8) 0.023(3) 0.8740(17) 0.135(6) Uani d 0.5 A -1
    H H21A 0.583240 -0.041386 0.894383 0.162 Uiso calc 0.5 A -1
    H H21B 0.597919 0.061308 0.917907 0.162 Uiso calc 0.5 A -1
    C C22 0.6008(7) 0.0319(18) 0.7816(13) 0.124(6) Uani d 0.5 A -1
    H H22A 0.579926 0.010047 0.735044 0.186 Uiso calc 0.5 A -1
    H H22B 0.627737 -0.004991 0.778724 0.186 Uiso calc 0.5 A -1
    H H22C 0.607966 0.096364 0.769627 0.186 Uiso calc 0.5 A -1
    N N14 0.4764(7) 0.500000 0.500000 0.126(5) Uani d 0.5 B 1
    C C23 0.4479(6) 0.5758(13) 0.4587(14) 0.119(4) Uani d 0.5 B -1
    H H23A 0.466686 0.610878 0.415569 0.143 Uiso calc 0.5 B -1
    H H23B 0.424930 0.545448 0.420988 0.143 Uiso calc 0.5 B -1
    C C24 0.4258(8) 0.6419(16) 0.5169(16) 0.126(5) Uani d 0.5 B -1
    H H24A 0.448155 0.683712 0.543148 0.151 Uiso calc 0.5 B -1
    H H24B 0.411954 0.608600 0.568878 0.151 Uiso calc 0.5 B -1
    C C25 0.3920(8) 0.6972(18) 0.4715(15) 0.128(6) Uani d 0.5 B -1
    H H25 0.387774 0.696225 0.406695 0.154 Uiso calc 0.5 B -1
    C C26 0.3652(9) 0.7541(18) 0.5326(17) 0.151(7) Uani d 0.5 B -1
    H H26A 0.353377 0.806238 0.497887 0.226 Uiso calc 0.5 B -1
    H H26B 0.383368 0.776639 0.583504 0.226 Uiso calc 0.5 B -1
    H H26C 0.340833 0.717454 0.557193 0.226 Uiso calc 0.5 B -1
    C C27 0.5046(9) 0.4566(12) 0.4254(13) 0.139(5) Uani d 0.5 B -1
    H H27A 0.484816 0.434219 0.376207 0.167 Uiso calc 0.5 B -1
    H H27B 0.523235 0.505332 0.398239 0.167 Uiso calc 0.5 B -1
    C C28 0.5333(6) 0.3812(14) 0.452(2) 0.153(5) Uani d 0.5 B -1
    H H28A 0.521661 0.359587 0.512091 0.184 Uiso calc 0.5 B -1
    H H28B 0.526958 0.331581 0.407474 0.184 Uiso calc 0.5 B -1
    C C29 0.5802(8) 0.3813(16) 0.463(3) 0.153(6) Uani d 0.5 B -1
    H H29A 0.587533 0.418759 0.517371 0.184 Uiso calc 0.5 B -1
    H H29B 0.593039 0.412736 0.408333 0.184 Uiso calc 0.5 B -1
    C C30 0.6023(9) 0.2919(14) 0.472(2) 0.145(8) Uani d 0.5 B -1
    H H30A 0.618222 0.277503 0.415558 0.217 Uiso calc 0.5 B -1
    H H30B 0.580198 0.244295 0.484161 0.217 Uiso calc 0.5 B -1
    H H30C 0.622993 0.294464 0.524036 0.217 Uiso calc 0.5 B -1
    Cl Cl1 0.7285(4) 0.6122(8) 1.0070(9) 0.138(4) Uani d 0.5 C -1
    Cl Cl2 0.7325(2) 0.3853(3) 0.9903(3) 0.0567(10) Uani d 0.5 C -1
    C C31 0.6877(5) 0.5509(15) 0.9703(18) 0.106(5) Uani d 0.5 C -1
    H H31A 0.660627 0.579996 0.994674 0.127 Uiso calc 0.5 C -1
    H H31B 0.686838 0.558738 0.902605 0.127 Uiso calc 0.5 C -1
    C C32 0.6835(5) 0.4558(14) 0.9872(16) 0.096(5) Uani d 0.5 C -1
    H H32A 0.663778 0.430247 0.939307 0.115 Uiso calc 0.5 C -1
    H H32B 0.668218 0.448365 1.047057 0.115 Uiso calc 0.5 C -1
    Cl Cl3 0.4068(3) 0.9999(18) 0.4979(15) 0.141(3) Uani d 0.369(6) D -1
    Cl Cl4 0.2736(2) 0.9972(15) 0.5343(9) 0.168(6) Uani d 0.369(6) D -1
    C C33 0.3578(7) 0.962(2) 0.499(3) 0.174(8) Uani d 0.369(6) D -1
    H H33A 0.357513 0.905275 0.461575 0.209 Uiso calc 0.369(6) D -1
    H H33B 0.350960 0.944358 0.562913 0.209 Uiso calc 0.369(6) D -1
    C C34 0.3224(8) 1.018(3) 0.467(3) 0.178(8) Uani d 0.369(6) D -1
    H H34A 0.316359 1.004016 0.401455 0.214 Uiso calc 0.369(6) D -1
    H H34B 0.330723 1.083400 0.471696 0.214 Uiso calc 0.369(6) D -1
    Cl Cl5 0.3010(7) 0.8437(14) 0.7485(15) 0.220(9) Uani d 0.430(5) E -1
    Cl Cl6 0.1916(5) 0.8177(11) 0.7806(12) 0.191(7) Uani d 0.430(5) E -1
    C C35 0.2663(9) 0.789(2) 0.6864(19) 0.189(8) Uani d 0.430(5) E -1
    H H35A 0.253110 0.834059 0.643004 0.226 Uiso calc 0.430(5) E -1
    H H35B 0.282908 0.744430 0.649016 0.226 Uiso calc 0.430(5) E -1
    C C36 0.2312(8) 0.7416(16) 0.730(2) 0.177(8) Uani d 0.430(5) E -1
    H H36A 0.243427 0.701578 0.779210 0.213 Uiso calc 0.430(5) E -1
    H H36B 0.216299 0.701941 0.684716 0.213 Uiso calc 0.430(5) E -1
    Cl Cl7 0.2016(4) 0.2257(11) 0.8159(9) 0.131(4) Uani d 0.5 F -1
    Cl Cl8 0.3112(5) 0.2379(11) 0.6531(10) 0.148(4) Uani d 0.5 F -1
    C C37 0.2346(6) 0.2772(15) 0.7457(19) 0.144(6) Uani d 0.5 F -1
    H H37A 0.218165 0.304617 0.693555 0.172 Uiso calc 0.5 F -1
    H H37B 0.251215 0.326180 0.777619 0.172 Uiso calc 0.5 F -1
    C C38 0.2643(8) 0.2042(17) 0.7133(19) 0.158(6) Uani d 0.5 F -1
    H H38A 0.247185 0.162423 0.673214 0.190 Uiso calc 0.5 F -1
[truncated: 5,364,949 more chars]
