# Supplementary material for: An octa­nuclear nickel(II) pyrazolate cluster with a cubic Ni8 core and its methyl- and n-octyl-functionalized derivatives
Source: Acta Crystallogr E Crystallogr Commun. 2023 Nov 30;79(Pt 12):1199–206. doi: 10.1107/S2056989023010101 (PMC10833398; doi:10.1107/S2056989023010101)
Supplement: Supplementary file 2 [file e-79-01199-1sup2.hkl]

data_1                                                                          
_shelx_title ' Mezei_6_0m in I4/mmm'                                            
_shelx_refln_list_code          4                                               
_shelx_F_calc_maximum      331.78                                               
_exptl_crystal_F_000      1760.00                                               
_reflns_d_resolution_high  0.7837                                               
                                                                                
loop_                                                                           
 _space_group_symop_operation_xyz                                               
 'x, y, z'                                                                      
 '-x, -y, z'                                                                    
 '-y, x, z'                                                                     
 'y, -x, z'                                                                     
 '-x, y, -z'                                                                    
 'x, -y, -z'                                                                    
 'y, x, -z'                                                                     
 '-y, -x, -z'                                                                   
 'x+1/2, y+1/2, z+1/2'                                                          
 '-x+1/2, -y+1/2, z+1/2'                                                        
 '-y+1/2, x+1/2, z+1/2'                                                         
 'y+1/2, -x+1/2, z+1/2'                                                         
 '-x+1/2, y+1/2, -z+1/2'                                                        
 'x+1/2, -y+1/2, -z+1/2'                                                        
 'y+1/2, x+1/2, -z+1/2'                                                         
 '-y+1/2, -x+1/2, -z+1/2'                                                       
 '-x, -y, -z'                                                                   
 'x, y, -z'                                                                     
 'y, -x, -z'                                                                    
 '-y, x, -z'                                                                    
 'x, -y, z'                                                                     
 '-x, y, z'                                                                     
 '-y, -x, z'                                                                    
 'y, x, z'                                                                      
 '-x+1/2, -y+1/2, -z+1/2'                                                       
 'x+1/2, y+1/2, -z+1/2'                                                         
 'y+1/2, -x+1/2, -z+1/2'                                                        
 '-y+1/2, x+1/2, -z+1/2'                                                        
 'x+1/2, -y+1/2, z+1/2'                                                         
 '-x+1/2, y+1/2, z+1/2'                                                         
 '-y+1/2, -x+1/2, z+1/2'                                                        
 'y+1/2, x+1/2, z+1/2'                                                          
                                                                                
_cell_length_a    16.6921                                                       
_cell_length_b    16.6921                                                       
_cell_length_c    12.4112                                                       
_cell_angle_alpha  90.000                                                       
_cell_angle_beta   90.000                                                       
_cell_angle_gamma  90.000                                                       
                                                                                
_shelx_F_squared_multiplier     1.000                                           
                                                                                
loop_                                                                           
 _refln_index_h                                                                 
 _refln_index_k                                                                 
 _refln_index_l                                                                 
 _refln_F_squared_calc                                                          
 _refln_F_squared_meas                                                          
 _refln_F_squared_sigma                                                         
 _refln_observed_status                                                         
   2   2   0        782.70        418.85        19.45 o                         
   1   3   0      15623.82      17229.81       396.48 o                         
   3   3   0        534.32        439.70        21.50 o                         
   0   4   0        729.89        636.50        26.60 o                         
   2   4   0      31642.53      31218.59       714.30 o                         
   4   4   0      22473.19      23475.44      1434.55 o                         
   1   5   0      12953.50      12429.00       238.42 o                         
   3   5   0        159.07        210.94        11.80 o                         
   5   5   0      54249.64      53488.37      1729.96 o                         
   0   6   0      39984.40      37557.91      1214.97 o                         
   2   6   0       2976.25       3042.28        68.81 o                         
   4   6   0      15478.15      14633.56       285.12 o                         
   6   6   0     100306.63     105801.27      3396.28 o                         
   1   7   0      18044.41      16411.76       390.33 o                         
   3   7   0       6661.46       6576.15       148.95 o                         
   5   7   0      28188.53      28584.75       547.35 o                         
   7   7   0      44061.01      43121.24      1262.40 o                         
   0   8   0       3641.70       3478.76       132.13 o                         
   2   8   0        247.23        335.49        29.76 o                         
   4   8   0       6179.35       6728.81       154.42 o                         
   6   8   0       1314.61       1525.04        61.88 o                         
   8   8   0       3840.05       3150.18        99.42 o                         
   1   9   0       2933.87       2649.80        88.87 o                         
   3   9   0       3684.08       3646.05       138.82 o                         
   5   9   0      13167.99      12170.48       378.77 o                         
   7   9   0       2891.88       2894.91        69.11 o                         
   9   9   0       7754.28       7084.37       298.39 o                         
   0  10   0      14695.62      12270.27       571.69 o                         
   2  10   0      10047.00       9351.44       487.40 o                         
   4  10   0       5820.88       5575.44       151.69 o                         
   6  10   0      28747.63      28024.73       648.07 o                         
   8  10   0        305.74        397.75        26.98 o                         
  10  10   0       9344.32       9137.44       322.15 o                         
   1  11   0      26831.42      24291.06       711.69 o                         
   3  11   0         88.95        270.00        20.25 o                         
   5  11   0      33949.76      32282.80       740.67 o                         
   7  11   0       5803.79       5644.88       189.93 o                         
   9  11   0       3543.55       3361.13        97.93 o                         
  11  11   0      12664.23      13996.33      1518.98 o                         
   0  12   0      46007.38      44799.75      1670.24 o                         
   2  12   0      10174.52      10313.72       252.20 o                         
   4  12   0       3268.46       2936.23        84.69 o                         
   6  12   0       9696.16       9183.48       227.24 o                         
   8  12   0         38.17         62.56        14.67 o                         
  10  12   0       6454.26       6237.39       208.46 o                         
  12  12   0       3219.52       3448.46       197.24 o                         
   1  13   0       7509.76       7408.64       190.55 o                         
   3  13   0         86.77        126.08        15.65 o                         
   5  13   0       6747.82       6908.08       225.10 o                         
   7  13   0       5768.04       5543.95       342.77 o                         
   9  13   0       1639.70       1487.14        60.17 o                         
  11  13   0       1126.12       1134.91        60.15 o                         
  13  13   0         24.33         25.93        18.10 o                         
   0  14   0         13.94          9.48        23.81 o                         
   2  14   0         65.03         88.11        12.30 o                         
   4  14   0        542.51        479.01        28.71 o                         
   6  14   0       1258.04       1379.24        55.89 o                         
   8  14   0        852.42        904.13        41.18 o                         
  10  14   0        656.85        614.65        36.68 o                         
  12  14   0        381.64        334.81        44.83 o                         
  14  14   0        217.17        254.11        37.76 o                         
   1  15   0       5749.27       6130.71       160.53 o                         
   3  15   0        731.09        774.70        35.18 o                         
   5  15   0       1836.40       1973.34        65.88 o                         
   7  15   0       1914.59       2056.12        74.01 o                         
   9  15   0       2437.71       2445.32        90.37 o                         
  11  15   0       1552.89       1655.05        91.86 o                         
  13  15   0        231.26        234.83        46.22 o                         
   0  16   0      10725.05      11020.45       382.25 o                         
   2  16   0       1695.14       1981.03        64.42 o                         
   4  16   0       6140.92       6668.26       204.39 o                         
   6  16   0       8615.62       9752.18       281.29 o                         
   8  16   0       4470.94       4500.87       149.01 o                         
  10  16   0        818.76        963.72        55.92 o                         
  12  16   0       2681.72       2848.23       228.09 o                         
  14  16   0        135.05        142.70        22.18 o                         
   1  17   0       2441.58       2865.49        94.80 o                         
   3  17   0        447.50        470.57        33.74 o                         
   5  17   0       8604.04       9728.37       300.97 o                         
   7  17   0       3706.58       4134.71       150.43 o                         
   9  17   0        300.06        349.23        25.49 o                         
  11  17   0       4868.34       5188.98       608.34 o                         
   0  18   0        111.83         71.22        24.46 o                         
   2  18   0        136.74        199.16        21.38 o                         
   4  18   0       3483.96       4069.28       141.80 o                         
   6  18   0       4781.19       5083.02       181.62 o                         
   8  18   0        103.03        140.50        21.75 o                         
  10  18   0       2005.52        945.85        91.83 o                         
   1  19   0         11.26         20.51        10.32 o                         
   3  19   0         45.61         47.05        12.43 o                         
   5  19   0        617.44        516.14        42.69 o                         
   7  19   0         98.69        152.94        15.18 o                         
   9  19   0        204.67        165.62        33.15 o                         
   0  20   0         26.80         25.30        12.60 o                         
   2  20   0          2.50          6.72         6.75 o                         
   4  20   0        120.11        126.51        16.47 o                         
   6  20   0        183.23        173.95        34.76 o                         
   1  21   0        435.27        213.57        30.69 o                         
   3  21   0         81.67         54.63        16.08 o                         
   1   2   1       2720.64       3719.86        52.92 o                         
   0   3   1       6791.83       6487.04       196.31 o                         
   2   3   1       5261.41       5726.78        89.96 o                         
   1   4   1      61103.71      63476.67      1285.27 o                         
   3   4   1       2175.51       2462.56        47.43 o                         
   0   5   1      14516.12      14080.85       295.62 o                         
   2   5   1      18532.91      17661.21       247.67 o                         
   4   5   1       8997.38       8323.65       129.62 o                         
   1   6   1       7092.15       6398.98        99.87 o                         
   3   6   1        183.48        191.90        10.24 o                         
   5   6   1      39771.93      40929.27       758.04 o                         
   0   7   1       7699.00       6689.77       156.20 o                         
   2   7   1        305.92        225.44        12.99 o                         
   4   7   1       3263.34       3050.15        55.04 o                         
   6   7   1      24000.04      24081.92       405.39 o                         
   1   8   1        285.57        301.04        14.94 o                         
   3   8   1        405.10        408.08        18.14 o                         
   5   8   1        942.04       1068.91        30.22 o                         
   7   8   1         82.35        135.31         7.69 o                         
   0   9   1       3131.84       2898.40       102.93 o                         
   2   9   1       2490.90       2616.36        64.58 o                         
   4   9   1        160.70        269.41        13.79 o                         
   6   9   1       2814.35       2721.41        50.54 o                         
   8   9   1        604.39        659.34        18.76 o                         
   1  10   1      13128.72      12539.18       293.94 o                         
   3  10   1         91.98        200.54        12.08 o                         
   5  10   1      11785.56      10754.85       173.73 o                         
   7  10   1       4254.74       3909.98        75.45 o                         
   9  10   1       4690.98       4466.19        88.53 o                         
   0  11   1      22403.63      20973.61       617.87 o                         
   2  11   1       4473.56       4272.37        96.27 o                         
   4  11   1      12408.21      11702.58       220.24 o                         
   6  11   1      11801.40      11088.46       197.85 o                         
   8  11   1        490.90        580.99        21.00 o                         
  10  11   1       2501.76       2479.90        63.50 o                         
   1  12   1      14785.90      14266.59       257.25 o                         
   3  12   1       1227.95       1288.14        35.48 o                         
   5  12   1      11174.66      10847.01       226.04 o                         
   7  12   1       2824.17       2849.09        65.81 o                         
   9  12   1         51.53         97.59        10.92 o                         
  11  12   1       6038.80       5795.84       136.20 o                         
   0  13   1       3639.27       3558.81       112.90 o                         
   2  13   1         35.08        125.82        10.99 o                         
   4  13   1       3218.01       3278.28        73.26 o                         
   6  13   1       1508.15       1540.72        39.44 o                         
   8  13   1        334.11        327.27        18.85 o                         
  10  13   1       1841.33       1726.98        49.11 o                         
  12  13   1        169.15        197.04        16.65 o                         
   1  14   1         34.89         83.97         8.87 o                         
   3  14   1          2.69         31.16         6.83 o                         
   5  14   1        120.12        133.19        17.83 o                         
   7  14   1         30.62         33.15         7.60 o                         
   9  14   1       1213.97       1198.31        38.03 o                         
  11  14   1         51.21         60.34        11.77 o                         
  13  14   1         37.95         45.10         9.03 o                         
   0  15   1       3896.51       4235.76       117.39 o                         
   2  15   1          3.11         55.31         7.66 o                         
   4  15   1        952.95        983.07        32.20 o                         
   6  15   1       1080.90       1145.07        35.38 o                         
   8  15   1       1455.25       1525.99        44.69 o                         
  10  15   1        412.00        467.54        22.03 o                         
  12  15   1        806.39        818.16        47.76 o                         
  14  15   1         34.00         31.41         6.89 o                         
   1  16   1       3034.97       3325.48        67.91 o                         
   3  16   1        405.76        401.23        17.94 o                         
   5  16   1       1971.71       2227.34        58.01 o                         
   7  16   1       3352.99       3606.00        85.57 o                         
   9  16   1         70.93         86.95        10.29 o                         
  11  16   1       1334.38       1407.94        68.02 o                         
  13  16   1        698.82        738.61        32.09 o                         
   0  17   1       2385.01       2767.87        91.91 o                         
   2  17   1        232.82        369.05        17.66 o                         
   4  17   1       1242.17       1346.70        43.96 o                         
   6  17   1       6008.91       6756.96       160.42 o                         
   8  17   1        159.09        217.15        16.73 o                         
  10  17   1       1080.42       1023.78        71.07 o                         
  12  17   1       1526.57       1569.37        79.82 o                         
   1  18   1        488.31        561.35        26.90 o                         
   3  18   1          4.45         17.97         6.57 o                         
   5  18   1       3102.81       3406.87        86.82 o                         
   7  18   1       1354.17       1270.54        62.96 o                         
   9  18   1         55.74         76.98        11.89 o                         
   0  19   1        118.42        145.59        20.67 o                         
   2  19   1        106.97        110.69        10.92 o                         
   4  19   1         79.30         88.28         9.99 o                         
   6  19   1        289.43        277.25        28.30 o                         
   8  19   1          3.45         18.84         7.69 o                         
   1  20   1         57.17         29.82         6.47 o                         
   3  20   1          0.75          5.28         4.81 o                         
   5  20   1        321.32        274.13        30.13 o                         
   7  20   1        191.43        102.29        19.00 o                         
   0  21   1        545.84        397.87        29.70 o                         
   2  21   1        228.58        152.63        24.57 o                         
   0   0   2        629.03       1258.08        42.27 o                         
   1   1   2        596.98        926.85        19.23 o                         
   0   2   2       4323.46       4708.87        84.91 o                         
   2   2   2      49119.98      51936.54      1492.61 o                         
   1   3   2       7945.15       8025.79       102.83 o                         
   3   3   2      42334.11      43747.48      1066.54 o                         
   0   4   2       5089.64       4939.62        92.62 o                         
   2   4   2       6349.31       6060.92        88.35 o                         
   4   4   2        136.32        141.16        19.80 o                         
   1   5   2       5641.53       5337.39        77.89 o                         
   3   5   2       7949.48       8017.36       152.81 o                         
   5   5   2         25.70         93.59        32.03 o                         
   0   6   2        456.85        775.24        31.75 o                         
   2   6   2       4700.65       4660.98        72.93 o                         
   4   6   2       4078.19       4464.69        82.72 o                         
   6   6   2       1834.57       1768.81        69.25 o                         
   1   7   2        525.72        656.41        20.09 o                         
   3   7   2       4357.10       4633.44        85.65 o                         
   5   7   2         11.88         40.36         7.24 o                         
   7   7   2         64.31        110.89        12.36 o                         
   0   8   2       4114.96       4082.42       112.82 o                         
   2   8   2        354.79        560.70        23.49 o                         
   4   8   2        445.21        479.81        22.96 o                         
   6   8   2          0.18        139.14         8.37 o                         
   8   8   2          7.94         30.73         7.66 o                         
   1   9   2       3457.94       3510.59        86.57 o                         
   3   9   2        756.59        656.94        17.73 o                         
   5   9   2       1186.07       1138.80        27.93 o                         
   7   9   2         43.91         75.88         6.89 o                         
   9   9   2       1146.52       1121.16        42.70 o                         
   0  10   2       2379.40       2316.42        91.32 o                         
   2  10   2         15.72         91.15         8.46 o                         
   4  10   2        373.74        419.47        15.45 o                         
   6  10   2         74.09        121.67         8.53 o                         
   8  10   2          3.80         25.92         6.09 o                         
  10  10   2        180.15        138.95        16.27 o                         
   1  11   2        869.62        942.80        26.48 o                         
   3  11   2       4128.04       4155.71        84.51 o                         
   5  11   2        581.85        554.01        19.81 o                         
   7  11   2          1.44         32.40         6.40 o                         
   9  11   2        509.39        468.37        19.43 o                         
  11  11   2        114.68        140.64        20.44 o                         
   0  12   2        652.06        745.18        33.26 o                         
   2  12   2       2866.98       3027.29        64.66 o                         
   4  12   2       4698.68       4432.31        89.45 o                         
   6  12   2        319.81        331.32        15.73 o                         
   8  12   2        444.96        443.74        19.08 o                         
  10  12   2         67.02         90.85        11.61 o                         
  12  12   2       1301.40       1336.57        67.02 o                         
   1  13   2         31.94         51.74         7.54 o                         
   3  13   2       2522.48       2511.99        59.32 o                         
   5  13   2          0.59         23.07         6.29 o                         
   7  13   2        336.67        396.26        18.10 o                         
   9  13   2         99.31        114.63        12.43 o                         
  11  13   2        418.68        458.96        24.81 o                         
  13  13   2         22.40         34.41        11.75 o                         
   0  14   2         16.08         14.99         8.19 o                         
   2  14   2         20.26         46.02         8.55 o                         
   4  14   2        463.51        463.19        20.09 o                         
   6  14   2         99.73        108.61        18.82 o                         
   8  14   2        125.27        123.34        12.99 o                         
  10  14   2        143.90        168.87        15.80 o                         
  12  14   2        122.42        142.26        15.08 o                         
  14  14   2        521.35        516.55        60.90 o                         
   1  15   2        938.84        968.62        28.47 o                         
   3  15   2        631.70        686.50        30.27 o                         
   5  15   2          5.91         33.57         7.44 o                         
   7  15   2        115.54         99.03        11.33 o                         
   9  15   2        108.52        113.98        13.46 o                         
  11  15   2        170.46        169.82        14.12 o                         
  13  15   2        301.39        284.54        30.56 o                         
   0  16   2         93.06        104.52        12.84 o                         
   2  16   2        244.61        296.26        16.01 o                         
   4  16   2        159.11        171.55        12.73 o                         
   6  16   2         54.44         60.24         9.76 o                         
   8  16   2         32.45         43.60         8.74 o                         
  10  16   2        238.16        213.83        17.08 o                         
  12  16   2          7.23         14.27         6.80 o                         
   1  17   2          2.04          9.85         3.91 o                         
   3  17   2        101.53        123.35        11.31 o                         
   5  17   2         23.39         46.41         8.51 o                         
   7  17   2        460.04        424.94        20.97 o                         
   9  17   2          1.72          3.97         5.19 o                         
  11  17   2        116.70        106.80        11.80 o                         
   0  18   2         75.77         72.78        13.78 o                         
   2  18   2        366.79        361.39        21.43 o                         
   4  18   2        203.55        204.87        13.65 o                         
   6  18   2        366.54        329.63        18.42 o                         
   8  18   2         48.50         34.73         6.61 o                         
  10  18   2         91.32         42.25        10.82 o                         
   1  19   2        126.02        126.35        11.34 o                         
   3  19   2        187.59        152.13        12.10 o                         
   5  19   2          4.99         12.99         5.46 o                         
   7  19   2          0.04          5.64         5.17 o                         
   9  19   2         12.87         16.39        13.51 o                         
   0  20   2         22.72          5.98         6.86 o                         
   2  20   2         32.93         37.66         7.36 o                         
   4  20   2          7.10          5.28         4.74 o                         
   6  20   2        293.35        192.60        24.13 o                         
   1  21   2         20.67          5.92         5.03 o                         
   0   1   3      11949.59      11970.40       180.27 o                         
   1   2   3      41445.39      43511.83       641.99 o                         
   0   3   3        179.61        200.56         8.56 o                         
   2   3   3       1593.20       1807.19        28.30 o                         
   1   4   3      14194.95      13696.42       178.63 o                         
   3   4   3        397.15        536.43        13.13 o                         
   0   5   3      20906.16      21103.70       532.94 o                         
   2   5   3        366.33        493.00        14.18 o                         
   4   5   3      39678.30      40167.91       615.84 o                         
   1   6   3      14129.27      14051.26       198.65 o                         
   3   6   3       6644.50       6866.70       116.39 o                         
   5   6   3      35358.73      33053.10       514.99 o                         
   0   7   3       7140.23       6943.34       156.35 o                         
   2   7   3        464.97        669.35        23.28 o                         
   4   7   3       9965.34       9378.62       165.76 o                         
   6   7   3       6612.76       5744.37        98.71 o                         
   1   8   3       3454.10       3575.32        79.47 o                         
   3   8   3        616.46        755.33        23.46 o                         
   5   8   3       3192.41       2888.64        61.33 o                         
   7   8   3        175.90        228.46        16.16 o                         
   0   9   3        201.76        176.36        25.21 o                         
   2   9   3        381.68        483.36        18.48 o                         
   4   9   3         34.05         63.30         6.58 o                         
   6   9   3        277.19        296.56        11.45 o                         
   8   9   3          2.15         20.25         6.71 o                         
   1  10   3       8275.46       7340.45       149.14 o                         
   3  10   3        155.38        246.89        11.54 o                         
   5  10   3       2234.42       1950.21        39.89 o                         
   7  10   3       2539.10       2595.61        49.62 o                         
   9  10   3       1496.07       1490.85        36.07 o                         
   0  11   3      12054.13      11465.84       275.76 o                         
   2  11   3       9855.35       9498.29       170.45 o                         
   4  11   3       1234.98       1237.70        33.09 o                         
   6  11   3       9726.52       9725.76       151.90 o                         
   8  11   3        659.51        693.94        22.29 o                         
  10  11   3       5440.75       5103.25       179.93 o                         
   1  12   3       9949.80       9686.01       163.37 o                         
   3  12   3       1836.91       1769.39        45.13 o                         
   5  12   3       5008.13       5067.49        99.15 o                         
   7  12   3       4300.74       4258.02        91.55 o                         
   9  12   3       1490.68       1564.77        62.16 o                         
  11  12   3       2503.90       2579.41        76.44 o                         
   0  13   3       1177.90       1336.43        50.51 o                         
   2  13   3       3268.84       3113.34        70.12 o                         
   4  13   3          5.52         24.09         6.42 o                         
   6  13   3        927.81        949.82        31.36 o                         
   8  13   3        380.80        360.26        18.14 o                         
  10  13   3       1740.64       1780.24        62.34 o                         
  12  13   3       1094.85       1221.63        49.32 o                         
   1  14   3          0.58         89.11        10.89 o                         
   3  14   3        444.29        487.78        20.55 o                         
   5  14   3        240.90        261.47        22.83 o                         
   7  14   3       1266.61       1257.18        37.17 o                         
   9  14   3        313.24        279.14        18.45 o                         
  11  14   3        448.14        424.78        26.22 o                         
  13  14   3         51.76         61.65        10.50 o                         
   0  15   3       4833.64       5128.86       191.59 o                         
   2  15   3        176.74        230.56        14.56 o                         
   4  15   3        138.32        154.54        12.31 o                         
   6  15   3       2001.74       2144.77        54.29 o                         
   8  15   3         19.06         26.78         8.64 o                         
  10  15   3        240.73        292.49        22.29 o                         
  12  15   3        231.78        199.03        14.39 o                         
  14  15   3          2.91          9.14         5.07 o                         
   1  16   3       2145.37       2402.58        59.10 o                         
   3  16   3        220.04        245.80        14.71 o                         
   5  16   3       2372.80       2696.56        70.03 o                         
   7  16   3       1037.67       1177.69        45.85 o                         
   9  16   3        491.43        465.32        22.14 o                         
  11  16   3       1053.58       1033.56        86.76 o                         
  13  16   3        147.02        159.74        13.21 o                         
   0  17   3       5273.71       5652.80       191.61 o                         
   2  17   3         94.33        165.24        14.40 o                         
   4  17   3       1894.44       2099.41        53.95 o                         
   6  17   3       2661.78       2909.13        79.26 o                         
   8  17   3         63.86        102.85        11.40 o                         
  10  17   3       1053.83        977.47        67.78 o                         
  12  17   3        994.44       1090.27        82.34 o                         
   1  18   3       1274.96       1493.02        47.57 o                         
   3  18   3        378.19        371.82        20.92 o                         
   5  18   3       1383.41       1358.56        57.75 o                         
   7  18   3        553.54        494.73        30.35 o                         
   9  18   3        186.24        180.17        38.11 o                         
   0  19   3        356.12        405.62        23.29 o                         
   2  19   3         22.76         25.44         6.33 o                         
   4  19   3        407.32        376.23        23.08 o                         
   6  19   3        549.18        368.05        48.59 o                         
   8  19   3         15.56         11.90         6.70 o                         
   1  20   3        232.41        193.37        22.77 o                         
   3  20   3         11.90          3.05         5.03 o                         
   5  20   3          6.13          6.04         5.82 o                         
   0   0   4      16341.22      14082.85       416.80 o                         
   1   1   4      14640.28      12958.40       203.09 o                         
   0   2   4       9711.39       9384.32       145.65 o                         
   2   2   4      10793.21      10070.89       171.07 o                         
   1   3   4        323.98        461.70        10.67 o                         
   3   3   4      12058.66      12371.04       265.56 o                         
   0   4   4      22329.27      21566.62       393.35 o                         
   2   4   4        705.92        649.53        15.85 o                         
   4   4   4      36320.03      35803.40       740.98 o                         
   1   5   4      52016.30      51579.08       786.84 o                         
   3   5   4       3656.93       3976.82        72.61 o                         
   5   5   4      66719.92      72953.93      1981.55 o                         
   0   6   4     110080.56     123562.88      3797.67 o                         
   2   6   4      35277.66      36459.77       565.82 o                         
   4   6   4      23411.07      22511.30       355.38 o                         
   6   6   4      21459.64      19724.56       408.15 o                         
   1   7   4      22635.80      22759.87       433.27 o                         
   3   7   4       1007.19       1199.79        35.66 o                         
   5   7   4      19447.52      18716.47       284.89 o                         
   7   7   4       9531.26       9263.40       203.28 o                         
   0   8   4        721.99        756.79        38.79 o                         
   2   8   4       1005.29        901.62        26.40 o                         
   4   8   4       2654.86       2490.90        44.38 o                         
   6   8   4       2997.84       3199.45        57.71 o                         
   8   8   4        381.42        537.96        29.46 o                         
   1   9   4       6618.18       6826.58       124.53 o                         
   3   9   4        624.46        559.65        16.46 o                         
   5   9   4        274.57        200.44        10.57 o                         
   7   9   4       3268.78       3324.26        63.93 o                         
   9   9   4        175.95        222.53        18.15 o                         
   0  10   4      36122.48      36143.64       884.84 o                         
   2  10   4       1896.41       1761.27        37.06 o                         
   4  10   4       3643.40       3377.25        60.48 o                         
   6  10   4      16034.08      15921.95       253.39 o                         
   8  10   4       2042.60       2179.05        47.16 o                         
  10  10   4       1092.67        995.05        45.06 o                         
   1  11   4      21581.94      21029.39       337.49 o                         
   3  11   4        505.32        606.50        20.53 o                         
   5  11   4      18380.01      18177.74       296.26 o                         
   7  11   4       5680.37       5857.70       108.67 o                         
   9  11   4        541.42        558.90        20.71 o                         
  11  11   4      19303.38      17713.52      1557.52 o                         
   0  12   4      15522.56      15153.28       359.06 o                         
   2  12   4       1992.75       2011.44        48.24 o                         
   4  12   4       7243.86       7201.63       143.90 o                         
   6  12   4       7558.20       7773.71       148.50 o                         
   8  12   4        411.24        484.24        25.19 o                         
  10  12   4       8060.86       7995.10       178.79 o                         
  12  12   4      10035.33       9653.64       731.73 o                         
   1  13   4       4744.45       4680.69        91.72 o                         
   3  13   4        445.89        491.01        20.80 o                         
   5  13   4       1215.64       1401.71        39.53 o                         
   7  13   4        362.07        454.69        21.70 o                         
   9  13   4       1000.95        970.96        35.69 o                         
  11  13   4       5038.82       4912.09       179.01 o                         
  13  13   4       1320.31       1235.95        80.85 o                         
   0  14   4        374.55        428.11        27.94 o                         
   2  14   4         85.14        125.26        12.16 o                         
   4  14   4         99.23        114.25        17.65 o                         
   6  14   4        273.45        348.40        18.10 o                         
   8  14   4         11.05         32.08         7.91 o                         
  10  14   4         96.65        153.16        16.73 o                         
  12  14   4         80.62        122.88        13.52 o                         
  14  14   4        212.58        215.02        18.17 o                         
   1  15   4        587.83        763.09        28.13 o                         
   3  15   4        125.47        146.22        12.24 o                         
   5  15   4       3407.13       3435.92        78.00 o                         
   7  15   4       1882.45       2068.30        58.21 o                         
   9  15   4       1566.30       1654.96        84.19 o                         
  11  15   4       1244.83       1163.75        73.56 o                         
  13  15   4        652.55        633.43        32.43 o                         
   0  16   4       6992.63       7841.30       231.08 o                         
   2  16   4       1154.53       1358.05        46.62 o                         
   4  16   4       2565.38       2993.99        76.41 o                         
   6  16   4       7269.34       7826.34       194.42 o                         
   8  16   4          4.59         98.94        13.30 o                         
  10  16   4       2982.04       2730.34       179.28 o                         
  12  16   4       1938.07       1926.06       110.29 o                         
   1  17   4       6912.83       8014.81       179.06 o                         
   3  17   4          1.91         76.46        10.65 o                         
   5  17   4       6480.14       6480.86       275.11 o                         
   7  17   4       2560.58       2581.15       102.64 o                         
   9  17   4        614.68        522.88        42.24 o                         
  11  17   4       2308.48       2302.82       207.81 o                         
   0  18   4       6757.55       7262.86       307.02 o                         
   2  18   4       2040.43       2285.52        61.74 o                         
   4  18   4       1188.27       1183.77        50.61 o                         
   6  18   4       2037.57       2031.24       120.47 o                         
   8  18   4         41.99         46.88         8.74 o                         
  10  18   4       1031.11        599.93        83.87 o                         
   1  19   4        360.04        348.72        17.54 o                         
   3  19   4        145.37        154.25        12.42 o                         
   5  19   4        707.29        400.87        61.26 o                         
   7  19   4        162.37         61.17        15.68 o                         
   0  20   4        602.37        502.07        40.16 o                         
   2  20   4        460.65        310.05        23.21 o                         
   4  20   4         78.73         16.57        11.35 o                         
   0   1   5      22808.04      23129.40       368.59 o                         
   1   2   5        372.36        270.05         9.23 o                         
   0   3   5       7114.25       7326.33       140.32 o                         
   2   3   5       2370.10       2710.96        45.18 o                         
   1   4   5       4437.22       4247.94        74.97 o                         
   3   4   5       3973.81       3996.99        72.81 o                         
   0   5   5      35028.98      34680.80       812.38 o                         
   2   5   5       5600.99       5696.99       119.05 o                         
   4   5   5      18129.02      17234.71       362.98 o                         
   1   6   5      50458.66      54405.13      1023.25 o                         
   3   6   5        431.62        385.91        19.18 o                         
   5   6   5      16560.68      15529.92       244.59 o                         
   0   7   5      60894.49      61878.41      1349.50 o                         
   2   7   5       1960.12       2174.58        62.66 o                         
   4   7   5       1658.31       1444.37        28.56 o                         
   6   7   5      20720.51      19803.75       279.02 o                         
   1   8   5        308.64        343.48        13.81 o                         
   3   8   5        256.34        237.48        10.93 o                         
   5   8   5        792.21        795.24        21.79 o                         
   7   8   5        143.52        235.50        17.07 o                         
   0   9   5       4365.25       4392.06       104.40 o                         
   2   9   5        484.08        448.81        15.68 o                         
   4   9   5        681.22        808.37        21.47 o                         
   6   9   5       4386.90       4203.57        80.05 o                         
   8   9   5       3361.24       3465.01        72.14 o                         
   1  10   5      12977.25      12949.90       207.06 o                         
   3  10   5          0.81         16.57         6.06 o                         
   5  10   5       9230.41       9049.84       152.22 o                         
   7  10   5       4011.15       4270.56        82.87 o                         
   9  10   5        244.61        218.86        13.77 o                         
   0  11   5       7996.65       7622.77       190.65 o                         
   2  11   5       2086.16       2207.11        47.77 o                         
   4  11   5       6602.47       6548.09       116.88 o                         
   6  11   5       4304.30       4372.48        90.79 o                         
   8  11   5        409.23        421.05        18.83 o                         
  10  11   5       5472.91       5770.99       130.68 o                         
   1  12   5       5177.18       5136.36        95.88 o                         
   3  12   5       1770.95       1749.79        42.82 o                         
   5  12   5       5604.34       5913.21       117.81 o                         
   7  12   5       1981.13       2034.30        83.10 o                         
   9  12   5        437.42        548.78        24.64 o                         
  11  12   5       8269.32       8793.83       264.30 o                         
   0  13   5       7464.61       7249.98       176.59 o                         
   2  13   5        134.46        141.55        11.78 o                         
   4  13   5        345.78        374.41        18.90 o                         
   6  13   5       1227.53       1292.15        39.26 o                         
   8  13   5        377.93        397.65        21.63 o                         
  10  13   5       1194.73       1323.50        44.33 o                         
  12  13   5       1276.58       1316.14        48.46 o                         
   1  14   5        325.66        392.84        19.15 o                         
   3  14   5         54.73         71.29         9.38 o                         
   5  14   5        197.64        271.75        16.37 o                         
   7  14   5        140.95         95.83        11.07 o                         
   9  14   5         14.13         12.25         8.62 o                         
  11  14   5          4.41         17.14         7.72 o                         
  13  14   5         19.77         24.44         7.05 o                         
   0  15   5        899.46        975.79        44.99 o                         
   2  15   5        451.04        385.03        20.74 o                         
   4  15   5       1621.15       1645.05        45.45 o                         
   6  15   5       1775.53       2032.44        57.27 o                         
   8  15   5          3.41         16.89         7.87 o                         
  10  15   5       1231.70       1170.38        73.96 o                         
  12  15   5       1009.10       1158.68       113.58 o                         
   1  16   5       5411.25       5972.86       148.34 o                         
   3  16   5        100.20        164.12        16.14 o                         
   5  16   5       3951.73       4249.17       113.44 o                         
   7  16   5       1467.76       1345.67        55.29 o                         
   9  16   5        478.30        500.96        28.34 o                         
  11  16   5       2178.91       2361.02        84.60 o                         
   0  17   5       5511.63       6092.73       196.47 o                         
   2  17   5       2366.17       2464.87        84.18 o                         
   4  17   5       1277.79       1529.39        48.58 o                         
   6  17   5       2580.66       2725.97        97.75 o                         
   8  17   5          6.01         18.91         6.89 o                         
  10  17   5       1754.80       1098.63        65.99 o                         
   1  18   5       2355.65       2410.46        63.11 o                         
   3  18   5         30.72         43.83         8.10 o                         
   5  18   5       1590.25       1380.52       123.70 o                         
   7  18   5        196.53        178.75        21.90 o                         
   9  18   5        317.03        142.28        28.74 o                         
   0  19   5        391.50        446.06        27.24 o                         
   2  19   5         58.14         38.74         7.59 o                         
   4  19   5        235.50        175.94        17.81 o                         
   6  19   5         65.34         71.40        13.44 o                         
   1  20   5         91.92         37.14         7.98 o                         
   0   0   6       2156.68       2191.61       121.70 o                         
   1   1   6        417.01        409.89        19.20 o                         
   0   2   6        378.45        523.32        24.34 o                         
   2   2   6        350.73        456.06        32.83 o                         
   1   3   6       2758.90       2916.41        59.61 o                         
   3   3   6        132.06        135.58        16.71 o                         
   0   4   6       5669.96       5985.68       181.95 o                         
   2   4   6       1394.49       1343.89        34.88 o                         
   4   4   6         17.69         30.10        16.51 o                         
   1   5   6        642.07        600.91        22.12 o                         
   3   5   6        347.39        361.18        13.14 o                         
   5   5   6       4974.55       5169.83       125.80 o                         
   0   6   6        148.50        377.81        30.15 o                         
   2   6   6         50.53         71.03         8.27 o                         
   4   6   6       1511.45       1493.24        31.85 o                         
   6   6   6       2139.16       2209.07        54.65 o                         
   1   7   6       1512.61       1312.82        31.73 o                         
   3   7   6        104.25        107.34         9.46 o                         
   5   7   6         73.49        174.18         9.66 o                         
   7   7   6        338.29        383.81        19.55 o                         
   0   8   6       6695.63       6336.07       151.65 o                         
   2   8   6        243.14        293.44        12.43 o                         
   4   8   6        160.30        223.81        11.04 o                         
   6   8   6        143.55        175.16        11.47 o                         
   8   8   6       2022.10       1632.21        55.51 o                         
   1   9   6       3854.02       3975.31        70.13 o                         
   3   9   6       1105.66       1201.82        31.05 o                         
   5   9   6        526.31        599.63        19.88 o                         
   7   9   6       3486.25       3368.21        67.87 o                         
   9   9   6        893.16        860.39        38.59 o                         
   0  10   6        636.23        807.14        32.03 o                         
   2  10   6         22.74         54.18         7.50 o                         
   4  10   6        120.07        121.68        10.27 o                         
   6  10   6       1566.14       1618.12        37.99 o                         
   8  10   6         93.87         80.65        10.09 o                         
  10  10   6        162.75        130.34        17.36 o                         
   1  11   6         49.12        100.10         9.59 o                         
   3  11   6         62.30         97.76         9.48 o                         
   5  11   6       1773.79       1841.44        46.08 o                         
   7  11   6        553.70        581.83        25.13 o                         
   9  11   6        140.84        116.72        11.58 o                         
  11  11   6         84.21         73.93        15.25 o                         
   0  12   6         44.86         50.82        11.73 o                         
   2  12   6       1085.54       1084.68        30.05 o                         
   4  12   6         94.28        158.57        11.44 o                         
   6  12   6        235.62        277.70        15.64 o                         
   8  12   6       1042.70        900.23        32.87 o                         
  10  12   6         31.65         30.12         8.98 o                         
  12  12   6         36.60         38.93        14.96 o                         
   1  13   6        277.02        272.18        16.76 o                         
   3  13   6        181.97        176.81        14.44 o                         
   5  13   6         17.15         37.83         8.06 o                         
   7  13   6        559.40        508.37        23.51 o                         
   9  13   6        148.49        190.54        16.82 o                         
  11  13   6          1.13          4.39         7.00 o                         
  13  13   6          3.85          6.29         8.29 o                         
   0  14   6       1212.85       1374.75        49.33 o                         
   2  14   6         84.53        137.46        12.23 o                         
   4  14   6        207.62        179.08        12.76 o                         
   6  14   6        258.34        251.93        17.11 o                         
   8  14   6        133.19        136.79        14.18 o                         
  10  14   6         33.26         27.42         9.37 o                         
  12  14   6          1.40         16.02         6.31 o                         
   1  15   6       2057.69       2241.70        65.40 o                         
   3  15   6          4.17          7.73         6.55 o                         
   5  15   6        241.09        238.76        17.28 o                         
   7  15   6          1.51         16.72         7.20 o                         
   9  15   6          2.17          8.96         6.13 o                         
  11  15   6        135.75        167.64        13.00 o                         
   0  16   6       2754.84       2803.88       101.06 o                         
   2  16   6         39.03         62.80        10.44 o                         
   4  16   6         38.08         29.19         9.39 o                         
   6  16   6          2.68         12.55         6.66 o                         
   8  16   6         71.65         80.01        10.08 o                         
  10  16   6        161.49        165.62        22.92 o                         
   1  17   6        219.03        211.36        15.37 o                         
   3  17   6          0.98          4.25         6.11 o                         
   5  17   6         34.47         45.01         7.55 o                         
   7  17   6         27.66         33.32         7.42 o                         
   9  17   6        361.00        306.84        19.88 o                         
   0  18   6         56.92         68.78        12.80 o                         
   2  18   6         18.67         22.63         6.03 o                         
   4  18   6         48.92         37.98         7.78 o                         
   6  18   6         27.03         21.94         6.38 o                         
   8  18   6        115.43        139.80        20.06 o                         
   1  19   6        117.27        124.89        10.39 o                         
   3  19   6         12.41          7.75         4.70 o                         
   5  19   6          7.51          5.11         5.83 o                         
   0   1   7       6950.84       6423.12       227.57 o                         
   1   2   7       6336.88       6572.01       132.23 o                         
   0   3   7       1487.83       1740.48        58.94 o                         
   2   3   7          3.61         66.66        19.99 o                         
   1   4   7       1584.63       1268.07        38.82 o                         
   3   4   7        232.63        253.51        11.37 o                         
   0   5   7      30097.28      30145.58       692.49 o                         
   2   5   7        231.68        177.30        10.83 o                         
   4   5   7        186.95        219.35        12.11 o                         
   1   6   7      14186.99      13637.58       210.79 o                         
   3   6   7        399.68        441.35        15.45 o                         
   5   6   7       6360.46       5884.75        97.27 o                         
   0   7   7       8379.75       8005.02       198.56 o                         
   2   7   7       1211.83       1158.13        28.26 o                         
   4   7   7        936.33       1216.58        31.40 o                         
   6   7   7       6088.98       6248.67       122.88 o                         
   1   8   7        341.65        383.22        15.63 o                         
   3   8   7         33.39        108.07        10.90 o                         
   5   8   7        246.21        273.82        13.98 o                         
   7   8   7       1756.95       1791.36        40.38 o                         
   0   9   7      10092.48       9410.30       199.84 o                         
   2   9   7       5039.38       5040.28        95.19 o                         
   4   9   7       1982.86       2059.52        48.19 o                         
   6   9   7        653.33        577.23        20.31 o                         
   8   9   7       1098.61       1094.72        33.47 o                         
   1  10   7       8212.04       7931.91       144.87 o                         
   3  10   7        322.65        361.71        16.07 o                         
   5  10   7       1172.18       1191.82        33.40 o                         
   7  10   7        396.17        505.57        29.51 o                         
   9  10   7          5.09         13.46         6.85 o                         
   0  11   7       5483.88       5802.24       165.11 o                         
   2  11   7         22.50         69.59         8.38 o                         
   4  11   7       3656.27       3581.76        74.10 o                         
   6  11   7       2300.75       2527.57        60.25 o                         
   8  11   7         17.99         57.31         9.90 o                         
  10  11   7       3242.30       3326.37        82.70 o                         
   1  12   7        770.28        833.38        28.04 o                         
   3  12   7       1270.70       1362.39        54.70 o                         
   5  12   7       4059.88       3987.62        86.22 o                         
   7  12   7       1124.72       1294.32        39.65 o                         
   9  12   7        820.78        797.20        31.86 o                         
  11  12   7       1824.82       1952.53        65.72 o                         
   0  13   7       2339.96       1931.87        63.59 o                         
   2  13   7        129.93        106.66        11.33 o                         
   4  13   7       1811.61       2058.69        55.41 o                         
   6  13   7        675.96        727.02        29.29 o                         
   8  13   7         68.93         91.73        12.05 o                         
  10  13   7        290.81        405.63        21.34 o                         
  12  13   7        432.45        372.92        69.50 o                         
   1  14   7        939.00        884.49        31.28 o                         
   3  14   7        167.17        207.27        17.07 o                         
   5  14   7        132.77        171.77        14.27 o                         
   7  14   7         84.57        108.16        13.98 o                         
   9  14   7         34.15         24.24         6.81 o                         
  11  14   7          1.38         10.09         5.83 o                         
   0  15   7        439.88        405.65        35.39 o                         
   2  15   7        174.92        256.53        18.33 o                         
   4  15   7        291.41        330.75        19.42 o                         
   6  15   7       2235.62       2145.95       101.56 o                         
   8  15   7         20.36         40.26         6.84 o                         
  10  15   7        236.01        194.53        16.52 o                         
   1  16   7        500.15        613.96        30.93 o                         
   3  16   7         26.07         48.08         8.91 o                         
   5  16   7       2745.10       2630.56       120.71 o                         
   7  16   7       1019.37       1087.57        79.67 o                         
   9  16   7          6.95         20.44         7.36 o                         
   0  17   7        972.15       1121.23        59.23 o                         
   2  17   7        228.83        198.47        13.15 o                         
   4  17   7        795.51        632.21        48.49 o                         
   6  17   7       1494.22       1402.30       125.87 o                         
   8  17   7        311.97        218.57        25.21 o                         
   1  18   7        407.65        362.74        32.64 o                         
   3  18   7        113.51         88.67        10.91 o                         
   5  18   7        472.84        229.52        23.81 o                         
   0  19   7        251.71        236.11        47.45 o                         
   2  19   7         13.32          3.20        14.01 o                         
   0   0   8      31388.53      29186.63      1355.32 o                         
   1   1   8      28195.33      26842.77       668.20 o                         
   0   2   8      13715.56      13954.94       298.82 o                         
   2   2   8       1360.20       1169.61        42.04 o                         
   1   3   8          1.96         19.21         5.15 o                         
   3   3   8       5379.03       5847.82       150.64 o                         
   0   4   8      10823.52      10473.16       217.50 o                         
   2   4   8       9377.66       9286.63       144.73 o                         
   4   4   8       2399.47       2187.42        69.02 o                         
   1   5   8      25606.14      24974.62       376.24 o                         
   3   5   8         51.67         80.05         7.47 o                         
   5   5   8      17526.79      17492.37       447.29 o                         
   0   6   8      25123.98      24140.58       528.96 o                         
   2   6   8       2349.57       2347.93        50.13 o                         
   4   6   8      12668.64      12755.92       218.76 o                         
   6   6   8      15537.29      15546.49       397.78 o                         
   1   7   8       5186.12       5217.73        90.45 o                         
   3   7   8        225.64        271.28        15.11 o                         
   5   7   8       8279.16       8183.71       150.53 o                         
   7   7   8        505.19        686.21        31.93 o                         
   0   8   8        374.37        592.03        31.12 o                         
   2   8   8        338.65        360.66        17.33 o                         
   4   8   8       1411.69       1302.02        34.79 o                         
   6   8   8       1517.13       1421.76        35.75 o                         
   8   8   8        703.09        612.47        30.75 o                         
   1   9   8       1525.77       1575.68        40.33 o                         
   3   9   8        975.20        851.77        26.52 o                         
   5   9   8        730.17        716.58        24.84 o                         
   7   9   8        221.52        236.47        13.69 o                         
   9   9   8        395.80        377.69        24.78 o                         
   0  10   8      12137.97      12801.56       573.60 o                         
   2  10   8       1226.98       1308.83        35.13 o                         
   4  10   8       4271.89       4188.51        84.73 o                         
   6  10   8       6128.10       6145.45       115.43 o                         
   8  10   8        274.78        382.76        18.93 o                         
  10  10   8       4370.39       4275.10       142.75 o                         
   1  11   8       9864.43       9995.95       332.23 o                         
   3  11   8        111.02        107.42        10.88 o                         
   5  11   8      13419.51      13841.11       257.20 o                         
   7  11   8      10202.81      10598.67       250.52 o                         
   9  11   8       1961.37       2010.69        58.09 o                         
  11  11   8       3240.54       3318.99       151.43 o                         
   0  12   8      10267.87      10580.16       279.63 o                         
   2  12   8       3315.35       3513.65        79.47 o                         
   4  12   8       2531.55       2555.74        59.97 o                         
   6  12   8      14732.52      15307.29       295.93 o                         
   8  12   8         54.20         74.81        10.05 o                         
  10  12   8       2379.73       2574.73        94.64 o                         
  12  12   8       1184.29       1210.46       191.76 o                         
   1  13   8       1514.73       1634.60        56.57 o                         
   3  13   8         12.15         55.18        10.34 o                         
   5  13   8       4614.39       4630.59       122.28 o                         
   7  13   8        762.68        659.87        36.71 o                         
   9  13   8        552.37        634.59        27.26 o                         
  11  13   8        494.09        365.83        35.50 o                         
   0  14   8        413.80        442.92        29.78 o                         
   2  14   8        115.47        156.31        13.81 o                         
   4  14   8        511.88        544.47        24.59 o                         
   6  14   8         26.55         20.61         7.53 o                         
   8  14   8        168.11        184.43        17.44 o                         
  10  14   8          4.37         11.00         7.81 o                         
   1  15   8       1425.19       1446.08        92.98 o                         
   3  15   8        108.41        130.97        11.64 o                         
   5  15   8       1080.18        996.95        57.98 o                         
   7  15   8       1328.97       1296.43        83.07 o                         
   9  15   8         64.50         75.70        15.20 o                         
   0  16   8       3130.44       3009.68       195.51 o                         
   2  16   8        502.34        431.12        33.73 o                         
   4  16   8       1345.17       1345.63        90.21 o                         
   6  16   8       3372.26       3029.03       301.41 o                         
   8  16   8        293.92        233.66        27.79 o                         
   1  17   8       2617.16       2288.78       188.97 o                         
   3  17   8        388.79        309.67        31.03 o                         
   5  17   8       2774.87       2566.52       141.60 o                         
   0  18   8       2438.19       2082.60       396.58 o                         
   2  18   8         45.78         88.69        14.07 o                         
   0   1   9      29797.37      29710.93       617.08 o                         
   1   2   9       3925.62       3941.92        74.16 o                         
   0   3   9          0.41         40.15        12.93 o                         
   2   3   9       6368.93       6672.10       116.02 o                         
   1   4   9       8214.13       8250.51       131.58 o                         
   3   4   9       2976.22       2816.34        64.78 o                         
   0   5   9      17666.04      17749.43       375.86 o                         
   2   5   9       5109.96       5041.22        89.69 o                         
   4   5   9       4496.68       4489.22       100.46 o                         
   1   6   9      10812.13      10694.28       178.98 o                         
   3   6   9       1617.58       1515.45        39.58 o                         
   5   6   9       7415.75       7546.32       151.19 o                         
   0   7   9       6480.56       6290.06       152.68 o                         
   2   7   9        772.76        833.74        26.07 o                         
   4   7   9       3755.09       4036.43        87.56 o                         
   6   7   9       2154.21       2280.95        53.76 o                         
   1   8   9        763.92        813.83        26.20 o                         
   3   8   9         53.57         78.79         9.76 o                         
   5   8   9        280.98        297.60        17.21 o                         
   7   8   9        813.43        779.69        25.67 o                         
   0   9   9        470.75        389.47        25.54 o                         
   2   9   9        660.31        657.64        22.61 o                         
   4   9   9       1963.41       2067.38        51.87 o                         
   6   9   9       1051.84       1124.72        32.16 o                         
   8   9   9          8.48         28.13         7.67 o                         
   1  10   9       4085.62       4022.86        88.65 o                         
   3  10   9        213.28        280.93        15.10 o                         
   5  10   9       7718.68       8219.55       161.37 o                         
   7  10   9       4190.34       4393.00        95.26 o                         
   9  10   9        564.61        629.11        23.26 o                         
   0  11   9       7053.41       7197.80       200.18 o                         
   2  11   9       3093.84       3084.89        74.73 o                         
   4  11   9       2182.42       2215.89        52.07 o                         
   6  11   9      13202.35      14502.33       306.99 o                         
   8  11   9         68.21         95.45        10.60 o                         
  10  11   9       2216.50       2413.84        98.59 o                         
   1  12   9       3495.49       3293.83        80.52 o                         
   3  12   9        386.47        337.61        18.11 o                         
   5  12   9      10281.52      10485.76       329.98 o                         
   7  12   9       3879.55       3963.96       152.68 o                         
   9  12   9        816.61        752.63        35.38 o                         
  11  12   9        882.78        638.23        47.21 o                         
   0  13   9        174.59        179.37        19.07 o                         
   2  13   9        347.21        318.62        16.51 o                         
   4  13   9       1218.89       1389.60        44.72 o                         
   6  13   9       3510.57       3458.16       152.25 o                         
   8  13   9          1.70         21.02         5.88 o                         
  10  13   9        414.05        316.42        26.47 o                         
   1  14   9        364.24        303.19        16.51 o                         
   3  14   9        308.87        359.96        16.33 o                         
   5  14   9        438.02        411.39        28.28 o                         
   7  14   9          0.05          3.88         5.70 o                         
   9  14   9         98.99         93.55        14.79 o                         
   0  15   9       1171.93       1168.04        70.43 o                         
   2  15   9        484.86        472.69        29.10 o                         
   4  15   9         86.86         88.39        11.36 o                         
   6  15   9        850.22        780.09        76.52 o                         
   8  15   9        178.34        159.97        16.29 o                         
   1  16   9       2521.03       2737.17        87.97 o                         
   3  16   9          0.18          6.87         5.95 o                         
   5  16   9       1488.22       1422.79       100.35 o                         
   7  16   9       1373.73        734.98        68.71 o                         
   0  17   9       3282.47       1381.49       119.43 o                         
   2  17   9        277.21        266.03        22.75 o                         
   0   0  10       5111.09       4839.60       257.17 o                         
   1   1  10       1099.45       1126.77        45.03 o                         
   0   2  10         74.78        104.23        15.47 o                         
   2   2  10        184.11        183.87        15.56 o                         
   1   3  10         16.31         43.31         6.71 o                         
   3   3  10       1751.01       1635.23        53.83 o                         
   0   4  10          1.38         52.02        10.26 o                         
   2   4  10       1546.26       1463.07        36.60 o                         
   4   4  10        155.20        195.91        19.07 o                         
   1   5  10        846.68        921.53        24.06 o                         
   3   5  10        125.41        148.32        13.00 o                         
   5   5  10        196.58        207.63        19.98 o                         
   0   6  10       9483.40       9941.32       245.28 o                         
   2   6  10         37.96         39.20         7.53 o                         
   4   6  10         15.65        187.56        13.70 o                         
   6   6  10        401.85        400.16        26.90 o                         
   1   7  10       1055.17       1111.34        29.23 o                         
   3   7  10        286.99        376.46        28.89 o                         
   5   7  10         33.45         49.13         8.01 o                         
   7   7  10       1624.22       1669.08        64.19 o                         
   0   8  10          2.41         32.35         9.97 o                         
   2   8  10          8.77         29.66         6.68 o                         
   4   8  10        475.92        481.92        19.33 o                         
   6   8  10        339.85        400.67        17.95 o                         
   8   8  10         16.66         15.73         9.63 o                         
   1   9  10       1663.44       1700.75        46.24 o                         
   3   9  10        206.24        229.11        13.12 o                         
   5   9  10         66.23         66.06         8.59 o                         
   7   9  10          0.25          9.48         5.86 o                         
   9   9  10        186.83        158.10        19.97 o                         
   0  10  10       1611.97       1746.14        67.74 o                         
   2  10  10        489.99        507.76        22.74 o                         
   4  10  10        790.09        726.55        22.89 o                         
   6  10  10         98.63        151.32        11.28 o                         
   8  10  10        187.94        211.83        14.66 o                         
  10  10  10         41.64         57.85        11.02 o                         
   1  11  10         53.91         95.83        10.89 o                         
   3  11  10         66.45         90.31        10.10 o                         
   5  11  10       1428.54       1529.15        43.47 o                         
   7  11  10        128.08        158.46        11.20 o                         
   9  11  10        250.78        312.81        17.46 o                         
  11  11  10        364.17        154.86        33.78 o                         
   0  12  10         99.05         74.12        14.17 o                         
   2  12  10          2.96         17.17         6.53 o                         
   4  12  10        910.06        796.95        36.10 o                         
   6  12  10       1223.92       1207.42        61.67 o                         
   8  12  10         24.74         18.94         7.83 o                         
  10  12  10        120.95         64.05        15.67 o                         
   1  13  10        136.89        157.22        12.69 o                         
   3  13  10        136.91        188.65        12.00 o                         
   5  13  10        571.44        499.84        19.91 o                         
   7  13  10        402.11        359.01        18.59 o                         
   9  13  10         71.33         90.91        12.81 o                         
   0  14  10        258.91        284.34        23.92 o                         
   2  14  10        102.96        111.71         8.79 o                         
   4  14  10         91.00        105.02         9.63 o                         
   6  14  10          0.03          8.35         5.04 o                         
   8  14  10          5.24          3.62         5.52 o                         
   1  15  10          0.39          8.60         4.39 o                         
   3  15  10        283.81        228.92        15.89 o                         
   5  15  10        130.92        132.38        18.91 o                         
   0  16  10        209.46        259.73        27.60 o                         
   2  16  10        318.86        264.58        18.92 o                         
   0   1  11       7330.55       7748.00       195.68 o                         
   1   2  11        116.03        167.39        11.08 o                         
   0   3  11       1001.24       1061.47        43.34 o                         
   2   3  11        633.31        696.08        21.51 o                         
   1   4  11       1520.78       1571.97        45.27 o                         
   3   4  11        228.43        219.98        14.39 o                         
   0   5  11       2386.49       2391.49        64.18 o                         
   2   5  11         83.71        101.04         9.80 o                         
   4   5  11        761.82        769.39        26.92 o                         
   1   6  11         42.89         54.19         7.44 o                         
   3   6  11        319.70        420.57        19.12 o                         
   5   6  11       4941.19       5159.22       111.38 o                         
   0   7  11       1632.38       1669.42        59.51 o                         
   2   7  11        921.48        848.95        26.79 o                         
   4   7  11       1113.49       1264.52        36.97 o                         
   6   7  11       1105.27       1306.92        37.00 o                         
   1   8  11       1898.32       1943.95        59.26 o                         
   3   8  11        143.70        155.63        11.15 o                         
   5   8  11         55.06         63.15         8.61 o                         
   7   8  11         11.03         24.85         6.91 o                         
   0   9  11       2553.58       2399.96       140.16 o                         
   2   9  11        110.51        135.83        12.21 o                         
   4   9  11        200.06        217.62        12.25 o                         
   6   9  11       1746.85       1880.65        55.14 o                         
   8   9  11          0.08          6.64         4.83 o                         
   1  10  11        106.08        123.16        12.40 o                         
   3  10  11        309.00        321.70        17.89 o                         
   5  10  11       1855.40       1937.61        54.07 o                         
   7  10  11        620.50        635.12        21.78 o                         
   9  10  11        142.13        117.03         9.45 o                         
   0  11  11       2246.50       2263.27       181.78 o                         
   2  11  11        997.99       1110.98        54.96 o                         
   4  11  11         80.78         64.05         7.70 o                         
   6  11  11       1374.61       1243.66        44.23 o                         
   8  11  11        164.41        206.88        15.56 o                         
  10  11  11        738.20        567.99        35.27 o                         
   1  12  11       1009.18        872.94        30.35 o                         
   3  12  11         81.47         76.95         8.10 o                         
   5  12  11        313.76        266.38        13.88 o                         
   7  12  11        470.64        475.26        40.65 o                         
   9  12  11         98.53         55.21        15.35 o                         
   0  13  11        172.27        161.74        12.94 o                         
   2  13  11        492.88        441.94        21.12 o                         
   4  13  11          1.42          9.87         4.43 o                         
   6  13  11        293.29        208.71        19.89 o                         
   1  14  11        144.62        143.97        10.61 o                         
   3  14  11        253.78        299.09        22.96 o                         
   5  14  11         55.40         61.10         9.73 o                         
   0  15  11       1542.86        974.91        75.66 o                         
   2  15  11         45.82         45.21        12.67 o                         
   0   0  12      10220.73      11143.38       543.77 o                         
   1   1  12       5688.96       6053.38       156.65 o                         
   0   2  12       1982.75       2135.31        65.49 o                         
   2   2  12        571.30        680.21        28.90 o                         
   1   3  12        576.54        653.14        19.90 o                         
   3   3  12        106.91         79.28        11.54 o                         
   0   4  12       9629.25      10205.62       248.70 o                         
   2   4  12        121.95        153.07        10.64 o                         
   4   4  12        843.94        908.31        41.08 o                         
   1   5  12       6177.35       6797.21       121.80 o                         
   3   5  12        268.08        288.40        14.23 o                         
   5   5  12       7013.90       7295.63       211.76 o                         
   0   6  12       8948.71      10061.25       288.59 o                         
   2   6  12       3191.93       3377.50        70.97 o                         
   4   6  12       3451.18       3990.39       111.38 o                         
   6   6  12       9110.48       8719.62       612.81 o                         
   1   7  12       6131.95       6911.23       143.63 o                         
   3   7  12         67.75        124.36        10.16 o                         
   5   7  12       3614.87       3685.74        90.94 o                         
   7   7  12        908.69        757.07        32.38 o                         
   0   8  12       3502.53       3267.42       111.30 o                         
   2   8  12         64.50         70.00         8.56 o                         
   4   8  12          3.87         24.73         6.03 o                         
   6   8  12          7.99         19.03         5.25 o                         
   8   8  12        331.01        346.87        20.37 o                         
   1   9  12        194.01        246.33        16.98 o                         
   3   9  12        190.57        207.79        11.98 o                         
   5   9  12       1698.22       1657.71        51.83 o                         
   7   9  12        796.87        857.46        38.85 o                         
   9   9  12         51.20         36.70        12.93 o                         
   0  10  12       1513.01       1516.26        60.68 o                         
   2  10  12        564.16        480.78        19.81 o                         
   4  10  12       1775.83       1691.11        80.70 o                         
   6  10  12       3743.71       4091.86       102.59 o                         
   8  10  12        522.36        596.46        26.53 o                         
   1  11  12       2994.69       2978.59        84.74 o                         
   3  11  12        218.29        221.24        17.87 o                         
   5  11  12       3235.17       3003.57       133.94 o                         
   7  11  12       2511.73       2450.88       263.74 o                         
   0  12  12       4364.24       4618.86       361.07 o                         
   2  12  12        438.22        436.19        29.18 o                         
   4  12  12       1147.40       1022.63        72.72 o                         
   6  12  12       2538.04       2612.10       162.22 o                         
   1  13  12       1142.56       1090.17        59.32 o                         
   3  13  12          5.47         20.59         6.02 o                         
   0   1  13       1484.36       1581.30        50.44 o                         
   1   2  13        639.42        746.83        20.95 o                         
   0   3  13          6.01         52.28         9.19 o                         
   2   3  13        356.55        444.40        16.62 o                         
   1   4  13       3108.63       3123.03        65.50 o                         
   3   4  13        953.91        920.45        25.47 o                         
   0   5  13      10554.64      12111.17       361.63 o                         
   2   5  13       2027.34       2209.70        49.64 o                         
   4   5  13       2552.94       2800.91        57.88 o                         
   1   6  13       8141.61       6348.37       403.44 o                         
   3   6  13        109.55        123.10         8.93 o                         
   5   6  13       5430.18       5557.05       105.83 o                         
   0   7  13       2379.32       2541.06       137.01 o                         
   2   7  13       1997.00       1992.42        70.83 o                         
   4   7  13       1389.94       1375.17        42.75 o                         
   6   7  13       1649.98       1788.73        55.10 o                         
   1   8  13        273.37        228.58        12.12 o                         
   3   8  13          6.22         29.24         5.95 o                         
   5   8  13        285.20        271.83        13.24 o                         
   7   8  13         45.74         63.20         6.35 o                         
   0   9  13        708.24        711.52        36.78 o                         
   2   9  13         65.68         89.82         8.09 o                         
   4   9  13         84.52         74.73         6.83 o                         
   6   9  13        473.46        417.16        30.31 o                         
   8   9  13        338.81        311.74        23.45 o                         
   1  10  13       1595.66       1626.05       119.09 o                         
   3  10  13        234.39        190.75        21.78 o                         
   5  10  13       1809.63       1818.99        85.28 o                         
   0  11  13       5421.83       4872.45       488.97 o                         
   2  11  13        143.36        194.13        14.43 o                         
   4  11  13       1610.57       1580.58        51.98 o                         
   1  12  13       2333.00       2283.55       117.02 o                         
   0   0  14         84.26         88.55        16.08 o                         
   1   1  14          1.75          6.17         4.87 o                         
   0   2  14        595.59        700.50        31.73 o                         
   2   2  14        179.19        146.24        11.00 o                         
   1   3  14          7.56         10.36         4.60 o                         
   3   3  14        301.79        242.96        13.87 o                         
   0   4  14        871.24        884.78        66.74 o                         
   2   4  14         13.07         15.68         4.73 o                         
   4   4  14        232.25        214.02        20.19 o                         
   1   5  14       1128.01       1035.66        41.72 o                         
   3   5  14         98.61         98.83         8.11 o                         
   5   5  14       1013.78        579.57        79.49 o                         
   0   6  14        694.64        814.08        36.04 o                         
   2   6  14        286.64        258.24        16.04 o                         
   4   6  14        741.61        638.81        37.85 o                         
   6   6  14        485.68        540.01        80.10 o                         
   1   7  14        592.82        561.09        33.99 o                         
   3   7  14         13.34         17.75         4.29 o                         
   5   7  14        359.50        282.44        23.19 o                         
   0   8  14        238.47        339.08        42.01 o                         
   2   8  14         57.66         42.81         5.37 o                         
   4   8  14          0.22          3.38         3.86 o                         
   1   9  14         33.55         41.21         5.03 o                         
   3   9  14          0.93          7.24         3.94 o                         
   0   1  15         32.49         23.83         9.42 o                         
   1   2  15        218.76        197.79        11.58 o                         
   0   3  15         68.90         75.45        16.48 o                         
   2   3  15         42.44         56.03         6.29 o                         
   1   4  15        401.79        357.06        32.46 o                         
   3   4  15          6.37         20.12         4.39 o                         
   0   5  15       1754.48        976.45        64.81 o                         
   2   5  15        594.49        270.30        22.72 o                         
   4   5  15          4.06         15.23         4.73 o                         
   1   6  15        678.74        395.52        52.20 o                         
   3   6  15        425.05        292.57        36.57 o                         
                                                                                
