# Supplementary material for: An octa­nuclear nickel(II) pyrazolate cluster with a cubic Ni8 core and its methyl- and n-octyl-functionalized derivatives
Source: Acta Crystallogr E Crystallogr Commun. 2023 Nov 30;79(Pt 12):1199–206. doi: 10.1107/S2056989023010101 (PMC10833398; doi:10.1107/S2056989023010101)
Supplement: Supplementary file 3 [file e-79-01199-2sup6.hkl]

data_2                                                                          
_shelx_title ' Mezei17_0m in Pmna'                                              
_shelx_refln_list_code          4                                               
_shelx_F_calc_maximum      382.14                                               
_exptl_crystal_F_000      2859.57                                               
_reflns_d_resolution_high  0.7836                                               
                                                                                
loop_                                                                           
 _space_group_symop_operation_xyz                                               
 'x, y, z'                                                                      
 '-x+1/2, -y, z+1/2'                                                            
 'x, -y, -z'                                                                    
 '-x+1/2, y, -z+1/2'                                                            
 '-x, -y, -z'                                                                   
 'x-1/2, y, -z-1/2'                                                             
 '-x, y, z'                                                                     
 'x-1/2, -y, z-1/2'                                                             
                                                                                
_cell_length_a    30.3900                                                       
_cell_length_b    14.5762                                                       
_cell_length_c    14.5141                                                       
_cell_angle_alpha  90.000                                                       
_cell_angle_beta   90.000                                                       
_cell_angle_gamma  90.000                                                       
                                                                                
_shelx_F_squared_multiplier     1.000                                           
                                                                                
loop_                                                                           
 _refln_index_h                                                                 
 _refln_index_k                                                                 
 _refln_index_l                                                                 
 _refln_F_squared_calc                                                          
 _refln_F_squared_meas                                                          
 _refln_F_squared_sigma                                                         
 _refln_observed_status                                                         
   4   0   0      30013.96      43399.51      1740.84 o                         
   6   0   0       6863.65      11329.36       290.41 o                         
   8   0   0       9192.04       7472.99       219.14 o                         
  10   0   0        568.90        300.95        23.12 o                         
  12   0   0      37089.47      37869.37      1530.52 o                         
  14   0   0      11164.11       9958.30       347.56 o                         
  16   0   0       3043.89       2595.83       135.05 o                         
  18   0   0       5254.14       6247.99       225.74 o                         
  20   0   0      18945.53      20857.43       605.49 o                         
  22   0   0      61946.14      64873.66      1497.39 o                         
  24   0   0        254.48        319.91        12.89 o                         
  26   0   0        273.57        453.26        24.58 o                         
  28   0   0      11765.21      13573.60       318.17 o                         
  30   0   0       1470.42       1807.93        52.31 o                         
  32   0   0        624.14        676.79        24.26 o                         
  34   0   0         65.69         83.73         7.88 o                         
  36   0   0        153.72        115.74         7.58 o                         
  38   0   0        201.14        151.79        10.39 o                         
   4   1   0       4187.90       2459.49        51.94 o                         
   6   1   0      17987.89      16401.71       312.56 o                         
   8   1   0      16400.17      20445.75       389.90 o                         
  10   1   0      48515.79      44587.61       958.16 o                         
  12   1   0      15676.89      17339.55       414.60 o                         
  14   1   0       3280.86       2852.44        81.04 o                         
  16   1   0       1830.39       1656.31        63.67 o                         
  18   1   0      11727.13      10268.99       189.76 o                         
  20   1   0      14927.04      13681.44       217.48 o                         
  22   1   0      20302.96      21261.21       348.80 o                         
  24   1   0        567.11        448.24        11.09 o                         
  26   1   0         54.93        100.95         5.77 o                         
  28   1   0       6274.60       6503.64       114.80 o                         
  30   1   0       1358.81       1671.66        35.96 o                         
  32   1   0        493.79        413.33        12.20 o                         
  34   1   0          1.94         36.40         4.84 o                         
  36   1   0         47.70         64.96         4.34 o                         
  38   1   0        295.78        369.97        12.72 o                         
   0   2   0       3950.92       8292.17       312.47 o                         
   2   2   0      28503.92      20362.92       410.49 o                         
   4   2   0       9507.13       8261.86       159.97 o                         
   6   2   0      15198.99      12611.85       256.52 o                         
   8   2   0      13523.53      14110.77       289.18 o                         
  10   2   0       8704.74       9814.33       239.79 o                         
  12   2   0       6633.63       7056.19       178.12 o                         
  14   2   0        551.88        345.75        20.40 o                         
  16   2   0         16.57        266.95        33.37 o                         
  18   2   0      11633.66      12199.78       195.54 o                         
  20   2   0       2288.24       3419.95        78.46 o                         
  22   2   0       6272.87       6299.77       105.81 o                         
  24   2   0        122.69         62.97         5.44 o                         
  26   2   0         27.72         75.61         5.56 o                         
  28   2   0         54.06        155.56        19.67 o                         
  30   2   0        240.02        310.05        10.83 o                         
  32   2   0         91.48        177.88         8.04 o                         
  34   2   0        167.77        103.70         6.60 o                         
  36   2   0          6.58         18.70         3.77 o                         
  38   2   0         79.16         73.60         6.62 o                         
   0   3   0      22558.44      25492.60       844.13 o                         
   2   3   0      76796.49      60896.71      1735.18 o                         
   4   3   0       1156.54       1682.62        40.28 o                         
   6   3   0     111656.47     110641.92      3624.20 o                         
   8   3   0       3446.43       4218.53        93.00 o                         
  10   3   0      19446.03      24922.19       586.49 o                         
  12   3   0       3418.53       4312.46       163.31 o                         
  14   3   0       4326.92       4266.80       117.65 o                         
  16   3   0      16916.39      18913.74       461.24 o                         
  18   3   0       3537.81       3778.89        71.33 o                         
  20   3   0        172.95        228.79        15.65 o                         
  22   3   0       2387.99       2288.37        39.08 o                         
  24   3   0         30.48         87.55         7.51 o                         
  26   3   0        131.63        205.73         8.05 o                         
  28   3   0       3401.51       3689.13        70.41 o                         
  30   3   0        255.34        413.41        12.70 o                         
  32   3   0       1167.62       1356.99        32.12 o                         
  34   3   0        107.14         76.27         5.54 o                         
  36   3   0          6.30         21.66         5.60 o                         
  38   3   0         91.44         59.78         7.14 o                         
   0   4   0      10366.37      11966.71       350.87 o                         
   2   4   0      20067.04      25102.07       510.00 o                         
   4   4   0      68714.89      67564.50      1722.93 o                         
   6   4   0       3155.75       3198.20        79.72 o                         
   8   4   0      23523.57      26727.88       633.36 o                         
  10   4   0      70609.84      70527.57      1804.13 o                         
  12   4   0      13356.72      12298.98       332.43 o                         
  14   4   0       2710.91       2660.10        88.73 o                         
  16   4   0       1589.10       1798.23        67.12 o                         
  18   4   0      25499.85      25703.48       435.94 o                         
  20   4   0       8355.28      10127.11       236.47 o                         
  22   4   0      12808.45      12783.59       231.35 o                         
  24   4   0        667.15        819.18        19.60 o                         
  26   4   0          5.32          5.54         4.48 o                         
  28   4   0       3371.40       3122.23        59.53 o                         
  30   4   0       1908.73       1803.09        39.32 o                         
  32   4   0       4322.08       4358.27       103.44 o                         
  34   4   0        288.89        414.67        18.09 o                         
  36   4   0         18.69         32.47         4.48 o                         
   0   5   0     146029.59     125312.65      5042.19 o                         
   2   5   0        157.91        307.29        25.46 o                         
   4   5   0      14363.58      10338.38       219.05 o                         
   6   5   0      22654.77      22587.36       464.34 o                         
   8   5   0      30350.63      26863.93       640.43 o                         
  10   5   0      82328.09      82416.39      1920.80 o                         
  12   5   0      68751.37      72719.58      1860.74 o                         
  14   5   0       1651.52       1250.82        73.70 o                         
  16   5   0       4846.41       4595.98       152.34 o                         
  18   5   0      21435.15      21063.54       451.75 o                         
  20   5   0      11488.25      11811.22       247.23 o                         
  22   5   0      17650.10      16202.01       292.42 o                         
  24   5   0       1309.33       1662.40        32.30 o                         
  26   5   0       1432.53       1442.01        27.25 o                         
  28   5   0       3772.01       4493.88        80.38 o                         
  30   5   0       1582.29       2127.54        48.76 o                         
  32   5   0       4768.44       5568.81       113.20 o                         
  34   5   0        446.41        361.79        12.23 o                         
  36   5   0          9.47         14.95         5.50 o                         
   0   6   0      27151.49      27545.08       799.46 o                         
   2   6   0       8504.87      10178.64       218.10 o                         
   4   6   0        142.82        253.34        14.75 o                         
   6   6   0       4166.72       5179.75       118.86 o                         
   8   6   0       7105.20       6566.07       170.46 o                         
  10   6   0      56763.71      53307.88      1169.30 o                         
  12   6   0      60899.22      56552.08      1334.29 o                         
  14   6   0       7818.68       7284.87       164.19 o                         
  16   6   0       2865.99       2493.30        67.44 o                         
  18   6   0       6455.48       6784.25       124.41 o                         
  20   6   0       3396.30       3647.19        79.62 o                         
  22   6   0       4342.01       4309.46        80.83 o                         
  24   6   0       3749.95       3504.77        63.64 o                         
  26   6   0         67.59         56.81         4.16 o                         
  28   6   0       3194.70       2945.92        58.20 o                         
  30   6   0       1316.62       1359.19        30.42 o                         
  32   6   0       1344.55       1352.50        29.27 o                         
  34   6   0        182.43        262.66        13.05 o                         
   0   7   0       4255.39       4127.37       140.62 o                         
   2   7   0       1503.88       1280.08        49.74 o                         
   4   7   0       4019.62       4695.05       111.04 o                         
   6   7   0       9044.60       9810.08       236.65 o                         
   8   7   0       1638.62       1286.27        44.66 o                         
  10   7   0        198.36        232.47        23.55 o                         
  12   7   0        529.44        614.78        27.15 o                         
  14   7   0       6635.59       6762.97       173.13 o                         
  16   7   0       1428.58       1590.22        48.04 o                         
  18   7   0          6.38         18.25         5.00 o                         
  20   7   0         58.15         43.61         5.18 o                         
  22   7   0        748.52        765.87        16.26 o                         
  24   7   0         43.96        104.64         6.06 o                         
  26   7   0       1349.01       1227.00        22.18 o                         
  28   7   0       1310.55       1610.41        35.50 o                         
  30   7   0        660.65        690.31        17.90 o                         
  32   7   0          0.03          4.33         4.94 o                         
  34   7   0        129.34         99.25        10.28 o                         
   0   8   0      25189.90      25067.31       741.52 o                         
   2   8   0        185.95        433.27        23.92 o                         
   4   8   0       9815.78       9304.25       209.00 o                         
   6   8   0        161.68        181.96        22.17 o                         
   8   8   0       2457.13       1827.01        50.66 o                         
  10   8   0      13923.56      12518.49       390.57 o                         
  12   8   0       5758.70       5460.80       144.29 o                         
  14   8   0         45.47         53.07         6.20 o                         
  16   8   0       2876.74       2796.46        65.00 o                         
  18   8   0       6906.62       6534.48       131.82 o                         
  20   8   0        116.97        165.25        10.20 o                         
  22   8   0       1900.88       2098.58        37.68 o                         
  24   8   0        185.22        176.64         9.15 o                         
  26   8   0       2094.65       2282.20        45.27 o                         
  28   8   0         13.36         66.32         6.83 o                         
  30   8   0          0.03          7.99         4.70 o                         
  32   8   0        483.74        512.79        23.67 o                         
  34   8   0          0.30          1.10         5.04 o                         
   0   9   0      20611.09      18347.47       491.00 o                         
   2   9   0      10248.71       8245.90       162.22 o                         
   4   9   0      12332.18      12489.59       230.38 o                         
   6   9   0       3262.85       2594.75        63.31 o                         
   8   9   0       8783.48       9484.86       207.84 o                         
  10   9   0      30791.42      28348.59       656.67 o                         
  12   9   0       9611.29       9302.57       219.96 o                         
  14   9   0        579.03        492.15        17.99 o                         
  16   9   0        969.67        932.63        27.14 o                         
  18   9   0       7240.75       6817.26       163.89 o                         
  20   9   0       3831.58       3475.00        74.62 o                         
  22   9   0       4859.48       4400.47       104.55 o                         
  24   9   0        138.09        125.78         7.25 o                         
  26   9   0        192.51        168.22         7.27 o                         
  28   9   0       1288.64       1138.09        31.60 o                         
  30   9   0        481.54        587.24        19.69 o                         
  32   9   0       1373.38       1248.04        52.84 o                         
   0  10   0      33713.45      33662.51       959.08 o                         
   2  10   0      16025.56      17159.01       320.66 o                         
   4  10   0       6975.37       7163.64       158.93 o                         
   6  10   0       5771.21       5098.15       125.07 o                         
   8  10   0       6026.43       4850.54       108.42 o                         
  10  10   0      16995.39      16011.20       412.00 o                         
  12  10   0       3212.25       2638.07        66.92 o                         
  14  10   0         97.95        139.09         8.70 o                         
  16  10   0        262.20        355.54        20.72 o                         
  18  10   0       4447.08       4712.23       115.52 o                         
  20  10   0       5531.96       4778.72       113.67 o                         
  22  10   0       3660.40       3865.82        91.93 o                         
  24  10   0          3.82          2.33         4.06 o                         
  26  10   0        158.07        124.58         7.76 o                         
  28  10   0       1468.07       1535.90        45.80 o                         
  30  10   0        732.80        730.46        53.20 o                         
  32  10   0       1509.06       1330.64        56.37 o                         
   0  11   0      15685.50      13811.38       405.72 o                         
   2  11   0       7337.46       6994.30       158.90 o                         
   4  11   0        447.47        492.31        22.80 o                         
   6  11   0         79.40        113.02        11.09 o                         
   8  11   0       4543.18       4531.09       110.82 o                         
  10  11   0       6544.89       6389.53       169.62 o                         
  12  11   0       5118.53       5655.41       153.75 o                         
  14  11   0        960.46        855.07        29.72 o                         
  16  11   0        253.42        222.92        10.65 o                         
  18  11   0       1169.05       1066.40        30.87 o                         
  20  11   0       1708.05       1646.08        44.92 o                         
  22  11   0        494.16        338.92        11.95 o                         
  24  11   0         72.80         91.26         6.39 o                         
  26  11   0        142.56        166.15         9.17 o                         
  28  11   0        368.60        364.95        15.47 o                         
  30  11   0        600.14        658.79        62.63 o                         
   0  12   0         37.57         16.66        11.67 o                         
   2  12   0        509.25        457.95        16.24 o                         
   4  12   0         41.65         33.18         8.88 o                         
   6  12   0        106.30        102.48        11.02 o                         
   8  12   0        196.79        291.50        12.52 o                         
  10  12   0        386.94        473.42        35.03 o                         
  12  12   0       1577.82       1585.47        63.51 o                         
  14  12   0          0.06         13.11        10.01 o                         
  16  12   0       1029.84       1062.98        32.05 o                         
  18  12   0        144.06        112.12         9.54 o                         
  20  12   0          5.51          9.75         5.81 o                         
  22  12   0        319.79        316.04        13.11 o                         
  24  12   0        138.58        167.98         9.40 o                         
  26  12   0          0.54          6.28         4.97 o                         
  28  12   0          0.11         10.54         5.33 o                         
   0  13   0       8926.83       9306.95       375.37 o                         
   2  13   0        399.05        438.02        38.31 o                         
   4  13   0        561.85        727.56        23.78 o                         
   6  13   0       1507.11       1366.17        39.78 o                         
   8  13   0        836.75       1009.65        45.29 o                         
  10  13   0        134.73        124.78        16.09 o                         
  12  13   0        271.08        355.61        20.92 o                         
  14  13   0       1416.20       1301.90        40.46 o                         
  16  13   0        639.29        618.38        21.72 o                         
  18  13   0         52.78         54.69         8.43 o                         
  20  13   0        229.39        205.51        13.19 o                         
  22  13   0       1144.20       1196.80        33.78 o                         
  24  13   0         11.47         31.57         6.41 o                         
  26  13   0          3.25         12.36        10.03 o                         
   0  14   0       5827.86       6808.57       275.94 o                         
   2  14   0       1603.32       1552.76        47.42 o                         
   4  14   0        399.49        526.55        19.68 o                         
   6  14   0       1251.54       1054.99        33.66 o                         
   8  14   0       1238.72       1176.04        36.98 o                         
  10  14   0       3288.85       2621.04        77.48 o                         
  12  14   0       3345.49       3371.99        98.49 o                         
  14  14   0       1408.13       1249.72        38.81 o                         
  16  14   0          6.45         18.36         5.87 o                         
  18  14   0        663.27        762.70        31.52 o                         
  20  14   0        618.14        739.26        19.55 o                         
  22  14   0       1110.54       1182.83        35.85 o                         
  24  14   0        166.48        145.27        16.81 o                         
   0  15   0       1084.85        890.70        40.82 o                         
   2  15   0        413.40        428.14        16.60 o                         
   4  15   0        243.52        291.71        13.35 o                         
   6  15   0        148.18        182.88        11.41 o                         
   8  15   0       1776.37       1833.47        49.15 o                         
  10  15   0       4307.46       5299.42       152.29 o                         
  12  15   0       2080.57       2085.11        62.09 o                         
  14  15   0        366.39        495.17        18.64 o                         
  16  15   0         23.72         36.30         5.74 o                         
  18  15   0        487.10        506.48        16.18 o                         
  20  15   0        644.95        525.78        18.36 o                         
  22  15   0        741.61        739.32        46.10 o                         
   0  16   0          4.68         43.49         7.60 o                         
   2  16   0        257.63        307.93        10.50 o                         
   4  16   0         94.78        114.20         6.91 o                         
   6  16   0          8.99         41.64         5.52 o                         
   8  16   0        825.09        733.48        22.01 o                         
  10  16   0       1041.10        961.81        27.46 o                         
  12  16   0        531.26        488.85        17.53 o                         
  14  16   0         52.07         71.24         6.90 o                         
  16  16   0         19.45         35.08         6.70 o                         
  18  16   0        137.78        123.47         7.21 o                         
   0  17   0        105.08         93.85         8.15 o                         
   2  17   0         89.48         85.13         4.73 o                         
   4  17   0         14.43          4.51         3.45 o                         
   6  17   0         18.52         35.92         4.77 o                         
   8  17   0          6.23         12.09         3.98 o                         
  10  17   0         65.62         94.10        25.43 o                         
  12  17   0          0.04          1.92         3.41 o                         
  14  17   0          7.55          5.55         3.26 o                         
   0  18   0        189.94        102.51        12.59 o                         
   2  18   0         50.57         31.28         5.07 o                         
   4  18   0        362.91        348.53        13.91 o                         
   6  18   0         47.56         55.84         7.05 o                         
   8  18   0        184.81        135.76        11.54 o                         
   3   0   1      22766.75      26327.65       667.00 o                         
   5   0   1       2524.39       3581.44        87.69 o                         
   7   0   1      27366.12      25697.00       518.29 o                         
   9   0   1      18750.88      19493.96       454.79 o                         
  11   0   1      51981.45      46833.52      1004.24 o                         
  13   0   1       2308.36       2077.35        54.94 o                         
  15   0   1       3992.49       3312.61        83.91 o                         
  17   0   1      16638.28      16043.18       390.39 o                         
  19   0   1       5822.82       5782.38       105.10 o                         
  21   0   1      25693.37      27231.49       579.37 o                         
  23   0   1       7318.99       7930.99       175.10 o                         
  25   0   1         59.82         49.29         5.30 o                         
  27   0   1       2284.14       2180.87        41.21 o                         
  29   0   1       4697.56       4681.04        91.08 o                         
  31   0   1        983.44        979.87        23.13 o                         
  33   0   1        217.87        296.58        11.26 o                         
  35   0   1          9.18          1.03         3.95 o                         
  37   0   1         42.48         36.06         4.96 o                         
   2   1   1        637.60        211.90         9.38 o                         
   3   1   1       1284.60        524.12        10.07 o                         
   4   1   1        176.85         47.45         2.79 o                         
   5   1   1       1658.30       2481.50        39.11 o                         
   6   1   1         75.63         20.50         2.03 o                         
   7   1   1      42503.30      40750.97       618.38 o                         
   8   1   1         12.76        202.74         7.88 o                         
   9   1   1        262.50        669.10        30.41 o                         
  10   1   1         27.79        182.26         7.45 o                         
  11   1   1      28833.66      27035.57       466.13 o                         
  12   1   1         48.67        140.64         6.73 o                         
  13   1   1        736.03        688.45        33.57 o                         
  14   1   1          0.10         18.87         5.23 o                         
  15   1   1       4603.52       5618.10       108.52 o                         
  16   1   1         14.91         10.04         5.87 o                         
  17   1   1      13891.22      11436.84       209.50 o                         
  18   1   1         22.98         48.39        40.43 o                         
  19   1   1       7855.16       8104.85       125.80 o                         
  20   1   1         22.64        510.64        36.09 o                         
  21   1   1      20659.48      20683.74       235.93 o                         
  22   1   1         40.79         40.82         9.87 o                         
  23   1   1       3726.31       4012.90        56.78 o                         
  24   1   1          9.84          6.44         2.53 o                         
  25   1   1         14.07         45.82         3.32 o                         
  26   1   1          0.31          2.57         2.75 o                         
  27   1   1        841.02        997.52        14.63 o                         
  28   1   1         10.76          0.24         3.47 o                         
  29   1   1       2479.59       2972.22        40.94 o                         
  30   1   1          8.45          1.63         3.45 o                         
  31   1   1         63.47        131.90         5.13 o                         
  32   1   1         11.94          9.02         3.29 o                         
  33   1   1        454.28        421.10        10.96 o                         
  34   1   1          8.20          6.46         3.08 o                         
  35   1   1         52.35        146.23         4.51 o                         
  36   1   1          0.80          2.36         2.97 o                         
  37   1   1          0.64          8.71         2.69 o                         
  38   1   1          0.82          2.10         2.89 o                         
   0   2   1        479.50        569.12        16.99 o                         
   1   2   1       3607.50       4368.67        66.48 o                         
   2   2   1        329.70        401.13         9.75 o                         
   3   2   1      15101.12      17420.59       241.28 o                         
   4   2   1       4183.34       4382.69        68.02 o                         
   5   2   1       8530.23       7119.00       101.30 o                         
   6   2   1        297.18        124.05         4.75 o                         
   7   2   1      14524.60      14846.99       221.01 o                         
   9   2   1      16980.74      18064.04       268.97 o                         
  10   2   1        198.35        122.86         6.75 o                         
  11   2   1         35.97         26.57         4.03 o                         
  12   2   1        384.45        211.92         9.67 o                         
  13   2   1       2692.52       2468.84        49.95 o                         
  14   2   1        187.59        275.31        12.94 o                         
  15   2   1       1173.94       1701.66        39.61 o                         
  16   2   1         42.25         32.45         7.46 o                         
  17   2   1       3329.92       3618.10        75.49 o                         
  18   2   1         10.48          9.95         3.25 o                         
  19   2   1       3084.98       3238.80        40.27 o                         
  20   2   1          5.74         17.05         3.11 o                         
  21   2   1       1421.19       1732.57        22.59 o                         
  22   2   1          0.30          7.17         2.44 o                         
  23   2   1         59.71         97.12         4.51 o                         
  24   2   1          4.98          6.41         2.49 o                         
  25   2   1         73.04         48.71         3.32 o                         
  26   2   1         31.41         50.91         3.55 o                         
  27   2   1         10.61         65.76         3.74 o                         
  28   2   1          5.88         26.93         6.14 o                         
  29   2   1         47.53         76.14         4.73 o                         
  30   2   1          0.61          0.17         3.24 o                         
  31   2   1         95.22         84.41         4.28 o                         
  32   2   1          1.28          3.02         3.23 o                         
  33   2   1        236.87        333.23         7.69 o                         
  34   2   1          0.23          2.77         2.89 o                         
  35   2   1         47.93        143.92         4.49 o                         
  36   2   1          1.60          7.27         2.74 o                         
  37   2   1         64.23         94.91         4.53 o                         
  38   2   1          0.06          3.08         2.64 o                         
   0   3   1       6416.36       8414.49       303.93 o                         
   1   3   1      18644.52      17724.62       271.88 o                         
   2   3   1       6582.80       7123.38       159.75 o                         
   3   3   1      40787.64      41057.44       741.76 o                         
   4   3   1         87.57        192.13        19.17 o                         
   5   3   1       8743.53       7919.66       116.85 o                         
   6   3   1       3250.31       2393.11        42.06 o                         
   7   3   1        537.97        507.17        11.60 o                         
   8   3   1        696.55        370.78        10.26 o                         
   9   3   1         95.46        235.72        15.09 o                         
  10   3   1       6443.10       4720.48        85.79 o                         
  11   3   1       3306.47       2871.67        51.21 o                         
  12   3   1         84.80         67.18         7.63 o                         
  13   3   1         40.61         35.89         6.02 o                         
  14   3   1        210.79        210.57        12.40 o                         
  15   3   1       1405.24       1395.42        39.66 o                         
  16   3   1        486.16        314.83        15.92 o                         
  17   3   1        229.20        210.67         7.79 o                         
  18   3   1        408.58        337.55         9.47 o                         
  19   3   1       1126.97       1124.45        15.63 o                         
  20   3   1        399.28        490.04         8.24 o                         
  21   3   1       3660.11       3535.52        45.39 o                         
  22   3   1          8.10         14.75         3.12 o                         
  23   3   1        969.82        942.11        13.33 o                         
  24   3   1          4.52          2.01         2.53 o                         
  25   3   1        510.02        419.18         7.73 o                         
  26   3   1         14.51         16.78         2.98 o                         
  27   3   1       1030.20       1017.60        15.15 o                         
  28   3   1          5.99          4.36         3.20 o                         
  29   3   1        794.33        808.46        13.21 o                         
  30   3   1         43.84         36.07         3.72 o                         
  31   3   1        175.30        178.58         5.87 o                         
  32   3   1         26.17         24.46         3.68 o                         
  33   3   1        179.51        308.60         7.64 o                         
  34   3   1          4.47          8.14         2.95 o                         
  35   3   1         22.68          2.82         2.64 o                         
  36   3   1          0.80          1.25         2.72 o                         
  37   3   1          0.03          4.60         3.00 o                         
  38   3   1          1.95          1.92         4.35 o                         
   0   4   1       7484.23       5045.05       110.03 o                         
   1   4   1      20134.36      21066.31       304.02 o                         
   2   4   1         41.71        122.09         6.02 o                         
   3   4   1        279.51        613.24        37.52 o                         
   4   4   1        219.73        293.47        14.81 o                         
   5   4   1      41095.93      37575.52       555.43 o                         
   6   4   1       1053.76        683.69        15.85 o                         
   7   4   1      36465.55      31481.38       467.15 o                         
   8   4   1         65.67        347.43        43.73 o                         
   9   4   1       7659.93       5804.84       101.85 o                         
  10   4   1       2422.07       2813.79        56.79 o                         
  11   4   1      31378.34      28890.80       482.43 o                         
  12   4   1        525.64        964.16        41.26 o                         
  13   4   1       1907.49       1751.79        43.86 o                         
  14   4   1         14.10         11.33        10.39 o                         
  15   4   1       8904.27       9992.64       188.75 o                         
  16   4   1         23.70         62.66         9.37 o                         
  17   4   1      10669.38       8945.75       126.65 o                         
  18   4   1        907.91        807.28        19.11 o                         
  19   4   1       5098.80       6286.20        98.50 o                         
  20   4   1        111.15        101.45         3.96 o                         
  21   4   1      19288.76      19873.18       235.42 o                         
  22   4   1          4.79         10.14         3.31 o                         
  23   4   1       2178.83       2350.51        31.79 o                         
  24   4   1         56.83         70.58         3.59 o                         
  25   4   1          4.84         22.60         2.92 o                         
  26   4   1         57.84         71.43         3.74 o                         
  27   4   1        189.89        281.67        15.94 o                         
  28   4   1         73.46         47.55         3.91 o                         
  29   4   1       1948.30       2172.16        31.95 o                         
  30   4   1         87.67        138.42         5.24 o                         
  31   4   1        997.31       1027.73        16.92 o                         
  32   4   1        136.30        138.00         5.56 o                         
  33   4   1       1726.06       1733.74        26.17 o                         
  34   4   1          2.99          1.50         2.89 o                         
  35   4   1         73.96        171.73         6.21 o                         
  36   4   1          0.92          2.47         3.07 o                         
  37   4   1         35.12         27.84         5.48 o                         
   0   5   1      12381.19       8910.67       190.01 o                         
   1   5   1      13651.20      12390.70       183.63 o                         
   2   5   1       1053.74       1082.67        33.42 o                         
   3   5   1       7164.86       8392.64       127.16 o                         
   4   5   1        259.82        704.31        16.55 o                         
   5   5   1       3146.12       2667.53        45.97 o                         
   6   5   1         72.22         54.52         5.76 o                         
   7   5   1       2511.37       2284.12        43.42 o                         
   8   5   1       5847.59       4951.48        82.89 o                         
   9   5   1      22845.30      22226.53       348.92 o                         
  10   5   1         36.77         90.40         8.99 o                         
  11   5   1      87453.48      89463.88      1474.77 o                         
  12   5   1       3639.30       2899.13        68.17 o                         
  13   5   1       7800.53       7566.48       157.06 o                         
  14   5   1         27.51         43.05        12.36 o                         
  15   5   1        541.53        646.51        16.80 o                         
  16   5   1       1878.86       1809.42        33.35 o                         
  17   5   1      12617.73      11311.21       154.51 o                         
  18   5   1          2.18         56.85        39.57 o                         
  19   5   1       8155.73       7961.24       105.21 o                         
  20   5   1        360.72        962.57        24.69 o                         
  21   5   1      10785.03      10169.95       143.86 o                         
  22   5   1         99.02         78.56         4.72 o                         
  23   5   1        908.30        918.18        14.11 o                         
  24   5   1        341.95        348.26         7.34 o                         
  25   5   1        504.69        461.37         8.01 o                         
  26   5   1         12.69         20.18         3.10 o                         
  27   5   1         74.16         95.21         4.51 o                         
  28   5   1         88.21        116.20         4.60 o                         
  29   5   1       1933.72       2179.87        32.01 o                         
  30   5   1         10.30         -2.79         3.41 o                         
  31   5   1       2649.90       2878.81        42.81 o                         
  32   5   1         14.34         10.78         4.00 o                         
  33   5   1       1995.74       2246.08        35.41 o                         
  34   5   1          7.20         12.77         2.90 o                         
  35   5   1          2.95          3.72         3.09 o                         
  36   5   1          0.04          0.76         3.17 o                         
  37   5   1         69.33         88.79         7.93 o                         
   0   6   1         52.42         56.72         9.95 o                         
   1   6   1      14247.00      14963.16       230.07 o                         
   2   6   1       2040.20       1901.54        37.37 o                         
   3   6   1        479.59        688.86        17.18 o                         
   4   6   1        499.70        161.20         8.53 o                         
   5   6   1         31.49         63.70         6.81 o                         
   6   6   1       2525.07       3069.95        56.10 o                         
   7   6   1       3570.38       2462.81        47.32 o                         
   8   6   1         44.97         78.87        20.67 o                         
   9   6   1       4660.06       4027.75        71.48 o                         
  10   6   1       2237.89       3585.85        68.69 o                         
  11   6   1      35981.15      36146.68       585.29 o                         
  12   6   1       1637.25       1998.80        75.26 o                         
  13   6   1       4708.21       3722.65        89.38 o                         
  14   6   1       1089.00        930.57        22.92 o                         
  15   6   1       2197.10       1997.44        46.65 o                         
  16   6   1          1.40          9.79         2.80 o                         
  17   6   1       6185.62       5801.65        75.40 o                         
  18   6   1        250.00        175.17         5.46 o                         
  19   6   1       1949.62       2247.88        40.93 o                         
  20   6   1          5.60         28.05         3.18 o                         
  21   6   1       2716.29       2593.96        33.99 o                         
  22   6   1        222.00        167.24         5.38 o                         
  23   6   1       1508.75       1746.01        22.64 o                         
  24   6   1        271.47        231.12         5.45 o                         
  25   6   1        220.94        305.37         6.23 o                         
  26   6   1          1.21          5.34         2.60 o                         
  27   6   1        364.34        436.87         8.11 o                         
  28   6   1         51.98         50.36         3.56 o                         
  29   6   1       2230.54       2372.79        34.43 o                         
  30   6   1         15.33         48.70         4.06 o                         
  31   6   1       1030.70       1002.48        16.72 o                         
  32   6   1          1.40         10.12         3.39 o                         
  33   6   1        670.85        618.37        11.67 o                         
  34   6   1          9.01         15.91         3.36 o                         
  35   6   1          4.33          2.40         3.48 o                         
  36   6   1          1.71          0.47         3.57 o                         
   0   7   1        427.68        466.59        21.75 o                         
   1   7   1         42.88         83.88         7.60 o                         
   2   7   1       2567.00       1842.49        36.31 o                         
   3   7   1        418.16        315.85        15.57 o                         
   4   7   1        878.98        881.84        22.16 o                         
   5   7   1          4.82         51.36        13.95 o                         
   6   7   1       3155.94       2584.11        50.39 o                         
   7   7   1       1934.67       2375.43        47.61 o                         
   8   7   1       1988.35       1626.61        39.52 o                         
   9   7   1       5730.70       5245.44        92.71 o                         
  10   7   1        441.57        271.36        15.81 o                         
  11   7   1        901.18       1001.46        31.40 o                         
  12   7   1         14.12          7.30        10.52 o                         
  13   7   1       4282.86       4002.64        69.52 o                         
  14   7   1          4.53         10.74         3.50 o                         
  15   7   1        175.11        158.97         5.46 o                         
  16   7   1        480.64        470.07         9.71 o                         
  17   7   1        874.76       1138.83        17.81 o                         
  18   7   1          1.12         31.15         3.35 o                         
  19   7   1        308.33        218.81         6.61 o                         
  20   7   1        630.99        648.92        10.46 o                         
  21   7   1         31.53         24.26         2.91 o                         
  22   7   1          5.53          4.68         2.49 o                         
  23   7   1        147.58        170.04         5.82 o                         
  24   7   1         54.42         54.01         4.37 o                         
  25   7   1         68.09         94.18         3.98 o                         
  26   7   1        237.08        231.99         6.20 o                         
  27   7   1        565.48        585.28         9.89 o                         
  28   7   1         66.11         39.97         3.28 o                         
  29   7   1        399.57        341.10         9.13 o                         
  30   7   1          2.48          4.91         3.65 o                         
  31   7   1        210.21        197.49         6.92 o                         
  32   7   1          2.81          6.77         2.92 o                         
  33   7   1          0.07         -0.14         3.22 o                         
  34   7   1          3.03          2.54         3.30 o                         
  35   7   1         83.70        137.68         9.21 o                         
   0   8   1         15.95         41.92        12.04 o                         
   1   8   1       1387.53       1870.06        39.45 o                         
   2   8   1       1396.99       1002.24        27.06 o                         
   3   8   1       2378.23       1834.69        38.70 o                         
   4   8   1        272.57        294.51        13.06 o                         
   5   8   1       1268.09       1853.52        40.53 o                         
   6   8   1         50.71         67.82        15.69 o                         
   7   8   1        133.77        207.79        13.68 o                         
   8   8   1        121.07        154.89        10.21 o                         
   9   8   1        922.46        928.50        25.60 o                         
  10   8   1       4122.76       3990.32        68.81 o                         
  11   8   1      14631.89      13079.95       241.87 o                         
  12   8   1        180.82        225.25        17.59 o                         
  13   8   1        162.00        214.61         7.18 o                         
  14   8   1          4.25         13.02         2.75 o                         
  15   8   1        363.04        407.53         8.37 o                         
  16   8   1          2.80         20.04         3.66 o                         
  17   8   1      12606.35      12390.57       181.15 o                         
  18   8   1        475.08        518.20        11.59 o                         
  19   8   1       1193.13       1245.12        19.31 o                         
  20   8   1        170.15        121.10         4.67 o                         
  21   8   1        233.30        263.78         7.55 o                         
  22   8   1        196.92        233.02         5.80 o                         
  23   8   1        113.41        201.17         5.68 o                         
  24   8   1         48.54         47.86         3.10 o                         
  25   8   1        735.36        595.80        10.28 o                         
  26   8   1        257.10        200.91         5.44 o                         
  27   8   1         22.60         63.56         4.42 o                         
  28   8   1        100.84        126.88         6.33 o                         
  29   8   1         71.43         83.48         4.81 o                         
  30   8   1          7.01         19.89         3.31 o                         
  31   8   1         77.16        100.18         5.07 o                         
  32   8   1         17.09          9.66         3.56 o                         
  33   8   1        153.36        146.53         6.94 o                         
  34   8   1          1.20          4.86         3.58 o                         
   0   9   1         15.77       1273.32        97.33 o                         
   1   9   1      15772.55      14893.42       192.21 o                         
   2   9   1        342.08       1306.32        33.09 o                         
   3   9   1       7184.27       6732.97        93.86 o                         
   4   9   1        468.27        746.50        37.05 o                         
   5   9   1       2055.37       2520.06        41.56 o                         
   6   9   1          8.50         25.07        11.25 o                         
   7   9   1      12329.48      11860.79       189.94 o                         
   8   9   1        688.58        798.76        30.01 o                         
   9   9   1       3458.01       4123.52        68.23 o                         
  10   9   1       3196.03       2926.65        51.50 o                         
  11   9   1      17694.60      17597.13       303.74 o                         
  12   9   1        576.23        445.00        12.20 o                         
  13   9   1        185.25        232.30        15.12 o                         
  14   9   1         21.64         28.93         4.32 o                         
  15   9   1        166.91        224.52        11.11 o                         
  16   9   1          8.61         27.81         5.17 o                         
  17   9   1       6579.12       6256.00       105.03 o                         
  18   9   1        774.05        814.36        17.14 o                         
  19   9   1       2477.92       2160.48        32.86 o                         
  20   9   1        645.49        543.64        13.88 o                         
  21   9   1       4522.91       4644.92        84.15 o                         
  22   9   1        172.08        203.01        10.12 o                         
  23   9   1        869.17        901.46        14.64 o                         
  24   9   1          1.33          0.33         2.75 o                         
  25   9   1        248.85        254.55         7.23 o                         
  26   9   1          7.24          9.79         2.94 o                         
  27   9   1        290.96        304.22         7.49 o                         
  28   9   1          0.64         -0.11         3.44 o                         
  29   9   1        817.87       1039.57        22.73 o                         
  30   9   1        169.07        139.04         6.17 o                         
  31   9   1        217.97        226.45         8.07 o                         
  32   9   1        145.34        102.76         5.77 o                         
  33   9   1        588.21        663.23        47.84 o                         
   0  10   1       3838.76       4118.62        92.93 o                         
   1  10   1      14726.91      16747.56       240.37 o                         
   2  10   1        592.78       1093.88        46.71 o                         
   3  10   1       7853.87       7844.47       118.71 o                         
   4  10   1       1079.54       1324.11        23.81 o                         
   5  10   1         30.68        163.79        12.65 o                         
   6  10   1       1279.63       1246.49        23.44 o                         
   7  10   1       6351.90       6454.15       109.30 o                         
   8  10   1        982.89       1394.02        31.90 o                         
   9  10   1       8940.51       8061.92       135.53 o                         
  10  10   1        285.67        834.75        40.13 o                         
  11  10   1      10977.63       9122.97       146.84 o                         
  12  10   1        179.58        280.61        17.63 o                         
  13  10   1         32.69         74.76         5.92 o                         
  14  10   1         64.85        111.20         6.33 o                         
  15  10   1        179.41        176.20         7.01 o                         
  16  10   1        761.04        741.19        15.93 o                         
  17  10   1        450.30        398.26         9.95 o                         
  18  10   1        182.43        178.75         8.18 o                         
  19  10   1       2581.67       2968.30       123.95 o                         
  20  10   1        451.47        449.72        11.90 o                         
  21  10   1       4159.79       4164.94        64.78 o                         
  22  10   1         20.79         20.65         3.83 o                         
  23  10   1        433.24        479.80        10.10 o                         
  24  10   1         10.30         13.76         3.04 o                         
  25  10   1          1.43          6.98         3.11 o                         
  26  10   1          0.41          2.28         3.04 o                         
  27  10   1        690.90        558.51        13.68 o                         
  28  10   1         47.55         88.99         5.97 o                         
  29  10   1        543.27        457.10        13.13 o                         
  30  10   1        235.20        207.92         8.91 o                         
  31  10   1        561.77        504.91        17.63 o                         
  32  10   1        124.74        118.42        27.15 o                         
   0  11   1       2248.39       2622.07        86.77 o                         
   1  11   1       8006.22       7492.77       118.26 o                         
   2  11   1       1516.06       1784.93        41.54 o                         
   3  11   1       1531.48       1468.64        34.11 o                         
   4  11   1        868.65        912.39        20.68 o                         
   5  11   1        750.98        852.03        18.54 o                         
   6  11   1       1059.30       1071.26        21.09 o                         
   7  11   1       3155.47       2884.74        53.89 o                         
   8  11   1          0.80         13.80         5.60 o                         
   9  11   1       3288.27       3286.64        64.11 o                         
  10  11   1        431.74        342.79        10.88 o                         
  11  11   1       2452.73       2474.82        46.64 o                         
  12  11   1        630.95        580.98        14.36 o                         
  13  11   1        591.79        500.29        13.80 o                         
  14  11   1         21.58         25.67         4.86 o                         
  15  11   1        291.04        358.28        10.39 o                         
  16  11   1        217.87        199.68         7.85 o                         
  17  11   1        277.15        317.60         9.38 o                         
  18  11   1         89.78         96.53         5.29 o                         
  19  11   1       1108.40        948.59        21.90 o                         
  20  11   1         53.21         85.02         6.06 o                         
  21  11   1        895.27        939.63        20.50 o                         
  22  11   1          1.16          7.12         3.35 o                         
  23  11   1        287.77        250.39         6.76 o                         
  24  11   1          1.16          6.35         3.39 o                         
  25  11   1         15.19         13.24         3.02 o                         
  26  11   1          7.08         11.36         3.83 o                         
  27  11   1        202.86        171.82         6.40 o                         
  28  11   1         14.79         11.74         3.67 o                         
  29  11   1        349.89        364.61        13.83 o                         
  30  11   1         84.84         69.55         8.61 o                         
  31  11   1        206.08        147.24        14.18 o                         
   0  12   1         35.71         21.19         6.20 o                         
   1  12   1          0.07         18.09         4.31 o                         
   2  12   1          3.21          8.65         4.06 o                         
   3  12   1        403.77        420.64        10.92 o                         
   4  12   1         80.63        120.68         6.31 o                         
   5  12   1        378.43        359.42        10.02 o                         
   6  12   1         17.81         39.67         5.20 o                         
   7  12   1        113.64        189.42         7.82 o                         
   8  12   1         11.05         10.44         4.68 o                         
   9  12   1        125.94        160.56         8.23 o                         
  10  12   1       1234.36       1140.61        24.14 o                         
  11  12   1         25.56         32.17         4.81 o                         
  12  12   1        763.49        592.13        13.94 o                         
  13  12   1        470.91        497.81        14.49 o                         
  14  12   1          0.88          8.93         4.39 o                         
  15  12   1        827.46        784.34        18.10 o                         
  16  12   1         37.35         58.06         6.18 o                         
  17  12   1        146.73        156.15         9.01 o                         
  18  12   1          0.09          5.57         4.28 o                         
  19  12   1        232.27        258.38         9.10 o                         
  20  12   1        148.41        149.22         7.01 o                         
  21  12   1        414.81        510.15        11.93 o                         
  22  12   1         38.62         32.16         3.81 o                         
  23  12   1          4.36          4.50         3.52 o                         
  24  12   1         28.84         33.29         3.41 o                         
  25  12   1         38.48         64.98         4.72 o                         
  26  12   1         58.01         58.95         4.56 o                         
  27  12   1         13.13         12.58         4.20 o                         
  28  12   1         22.15         22.70         4.22 o                         
  29  12   1          0.03          7.90         5.36 o                         
   0  13   1        583.41        886.24        38.93 o                         
   1  13   1       1708.41       2137.81        43.52 o                         
   2  13   1        964.61       1116.10        24.38 o                         
   3  13   1         78.59        166.74         8.07 o                         
   4  13   1        233.62        226.19         8.60 o                         
   5  13   1          1.12          9.24         4.80 o                         
   6  13   1        336.72        360.07        13.02 o                         
   7  13   1       1484.43       1631.45        37.40 o                         
   8  13   1        551.58        489.94        18.67 o                         
   9  13   1        142.81        235.95         8.95 o                         
  10  13   1         76.36         99.72        11.23 o                         
  11  13   1        907.60        987.44        21.65 o                         
  12  13   1         70.17         82.10         7.13 o                         
  13  13   1        155.11        259.63         9.60 o                         
  14  13   1        366.57        331.02        10.38 o                         
  15  13   1       1198.80       1276.59        30.07 o                         
  16  13   1        381.06        378.22        12.47 o                         
  17  13   1         68.72         93.27         6.01 o                         
  18  13   1         19.20         22.50         4.21 o                         
  19  13   1          4.44         18.30         4.20 o                         
  20  13   1         18.90         27.98         3.78 o                         
  21  13   1        974.73        843.01        16.34 o                         
  22  13   1          1.26          9.83         3.32 o                         
  23  13   1         95.53        103.02         4.38 o                         
  24  13   1         18.71         17.44         3.39 o                         
  25  13   1          6.99          2.96         3.50 o                         
  26  13   1         90.03         73.25         5.47 o                         
  27  13   1        121.92         83.67        12.00 o                         
   0  14   1        750.59        851.31        28.42 o                         
   1  14   1       2388.38       2595.93        54.16 o                         
   2  14   1       1057.37       1058.96        23.95 o                         
   3  14   1        337.86        434.82        12.15 o                         
   4  14   1        169.26        186.01         8.02 o                         
   5  14   1        153.23        193.06         8.15 o                         
   6  14   1        357.70        390.46        10.94 o                         
   7  14   1       1914.81       2020.30        38.11 o                         
   8  14   1        761.52        786.50        17.71 o                         
   9  14   1        574.01        583.89        15.00 o                         
  10  14   1        762.40        983.73        22.57 o                         
  11  14   1       3323.98       3507.16        68.19 o                         
  12  14   1        560.86        700.74        18.35 o                         
  13  14   1        929.62        899.58        21.09 o                         
  14  14   1        687.01        750.20        17.09 o                         
  15  14   1        702.94        779.54        19.85 o                         
  16  14   1        274.47        258.28         9.70 o                         
  17  14   1        450.44        524.99        12.08 o                         
  18  14   1         20.12         17.42         3.56 o                         
  19  14   1        327.61        297.26         7.50 o                         
  20  14   1        128.56        119.73         5.40 o                         
  21  14   1        757.50        717.26        16.57 o                         
  22  14   1         93.20        105.47         5.97 o                         
  23  14   1        302.27        284.57         8.84 o                         
  24  14   1          3.93         11.17         4.73 o                         
  25  14   1         41.90         39.26         9.78 o                         
   0  15   1        165.96        243.73        11.12 o                         
   1  15   1        771.05        782.39        16.32 o                         
   2  15   1        322.88        447.40        10.80 o                         
   3  15   1        136.26        134.46         5.95 o                         
   4  15   1        146.70        163.72         6.70 o                         
   5  15   1         81.62        125.47         5.65 o                         
   6  15   1        107.27        120.52         5.62 o                         
   7  15   1        279.32        408.70        10.81 o                         
   8  15   1        547.32        588.92        16.24 o                         
   9  15   1       1918.73       2166.86        40.86 o                         
  10  15   1        223.40        353.73        14.28 o                         
  11  15   1       2320.50       2614.19        51.18 o                         
  12  15   1         35.97         62.79         7.05 o                         
  13  15   1        772.40        949.51        21.82 o                         
  14  15   1          4.42          7.94         3.86 o                         
  15  15   1         17.68         15.80         3.67 o                         
  16  15   1         40.78         46.43         3.98 o                         
  17  15   1        295.47        257.23         7.25 o                         
  18  15   1        311.42        282.90         8.17 o                         
  19  15   1        280.43        254.50         8.66 o                         
  20  15   1        477.84        409.32        16.40 o                         
  21  15   1        499.30        420.97        12.78 o                         
  22  15   1        230.60        178.82        15.00 o                         
   0  16   1         96.45        146.93         8.14 o                         
   1  16   1         30.44         59.52         4.81 o                         
   2  16   1         25.42         49.55         3.95 o                         
   3  16   1        141.74        159.53         6.36 o                         
   4  16   1         24.44         27.14         3.61 o                         
   5  16   1         37.05         59.70         3.95 o                         
   6  16   1        196.69        172.24         5.65 o                         
   7  16   1         63.20         91.76         4.82 o                         
   8  16   1        339.11        346.45         8.97 o                         
   9  16   1        924.64        919.50        18.46 o                         
  10  16   1         64.34         97.32         5.19 o                         
  11  16   1        482.08        437.38        11.25 o                         
  12  16   1         13.85         37.18         3.75 o                         
  13  16   1        309.71        271.26         7.56 o                         
  14  16   1          0.92          1.86         3.05 o                         
  15  16   1          1.60          2.73         2.74 o                         
  16  16   1         27.39         23.44         3.17 o                         
  17  16   1          0.94          5.92         2.91 o                         
  18  16   1        142.05        110.56         7.82 o                         
  19  16   1        209.41        115.17         7.06 o                         
   0  17   1         13.73          9.41         3.49 o                         
   1  17   1         19.47         43.06         2.82 o                         
   2  17   1          2.58          8.73         2.65 o                         
   3  17   1         77.02         60.58         3.29 o                         
   4  17   1          9.79          9.68         2.68 o                         
   5  17   1         11.26         33.78         3.26 o                         
   6  17   1         28.43         18.24         2.93 o                         
   7  17   1         47.15         61.94         3.89 o                         
   8  17   1         23.91         32.45         3.60 o                         
   9  17   1          2.03          2.65         2.98 o                         
  10  17   1          8.17         14.32         3.20 o                         
  11  17   1         69.83         74.03         3.59 o                         
  12  17   1         19.74         33.92         2.80 o                         
  13  17   1         42.12         56.41         3.56 o                         
  14  17   1         23.41         20.17         3.81 o                         
  15  17   1          7.70          2.22         3.21 o                         
   0  18   1          0.56          4.85         3.66 o                         
   1  18   1         23.57         33.05         3.17 o                         
   2  18   1          0.92          3.51         2.75 o                         
   3  18   1         60.38         62.05         4.46 o                         
   4  18   1          4.36          8.72         2.76 o                         
   5  18   1         44.07         52.99         4.00 o                         
   6  18   1         50.00         62.06         3.88 o                         
   7  18   1        231.40        187.53         6.08 o                         
   8  18   1        154.06        149.14         7.95 o                         
   9  18   1        275.10        229.86        17.18 o                         
   0   0   2      24239.73      23640.36       776.69 o                         
   2   0   2       5209.73       6452.12       153.28 o                         
   4   0   2        730.34       2132.06        68.07 o                         
   6   0   2      30200.92      22312.35       640.23 o                         
   8   0   2       5597.09       8078.13       213.60 o                         
  10   0   2      14230.46      11220.84       230.84 o                         
  12   0   2       8346.96       8062.75       200.43 o                         
  14   0   2        342.53        281.12        16.04 o                         
  16   0   2         54.95        168.19        25.49 o                         
  18   0   2      17338.83      17396.94       288.01 o                         
  20   0   2         11.07        551.97        30.88 o                         
  22   0   2      12178.38      12390.39       196.53 o                         
  24   0   2        953.59        721.30        16.04 o                         
  26   0   2        439.52        329.39         9.95 o                         
  28   0   2        772.51        827.52        30.04 o                         
  30   0   2        151.83        294.38         9.93 o                         
  32   0   2        545.73        688.08        17.28 o                         
  34   0   2         81.64        168.40         7.71 o                         
  36   0   2          4.17          7.39         4.78 o                         
  38   0   2         28.67          9.76         4.71 o                         
   0   1   2      10224.09       9225.69       186.90 o                         
   2   1   2       1094.90       1154.57        19.33 o                         
   3   1   2         72.59        142.50         8.29 o                         
   4   1   2      36052.50      36987.12       664.01 o                         
   5   1   2       6539.08       4870.27        83.66 o                         
   6   1   2      10048.42      11582.48       178.92 o                         
   7   1   2       1165.58        724.73        14.57 o                         
   8   1   2      18499.45      17835.73       274.42 o                         
   9   1   2         25.08         31.31         3.13 o                         
  10   1   2       2485.28       4110.72        63.08 o                         
  11   1   2        175.88        114.12         4.92 o                         
  12   1   2        407.94        172.35        18.05 o                         
  13   1   2       2615.07       2021.18        38.98 o                         
  14   1   2        124.32        225.88         8.51 o                         
  15   1   2        380.58        183.91         8.62 o                         
  16   1   2       2688.29       3621.97        74.17 o                         
  17   1   2         81.13        124.02        14.78 o                         
  18   1   2       5323.46       4842.35        62.19 o                         
  19   1   2        127.75        185.45         7.06 o                         
  20   1   2       1083.52       1265.49        17.70 o                         
  21   1   2          1.34         23.95         2.42 o                         
  22   1   2        781.55        723.63        11.12 o                         
  23   1   2         80.01         57.43         3.46 o                         
  24   1   2        175.84        246.98         5.56 o                         
  25   1   2         33.00         36.41         3.32 o                         
  26   1   2        758.71        747.90        11.86 o                         
  27   1   2         20.53          9.23         3.01 o                         
  28   1   2        100.48         93.24         7.26 o                         
  29   1   2          0.08          1.86         3.08 o                         
  30   1   2         98.41        152.44         5.27 o                         
  31   1   2          2.95          6.38         3.21 o                         
  32   1   2        368.00        396.80         8.49 o                         
  33   1   2          8.73         12.26         3.51 o                         
  34   1   2          4.62         12.05         2.96 o                         
  35   1   2          0.26         -0.79         2.97 o                         
  36   1   2          1.90          5.03         3.07 o                         
  37   1   2          2.93          0.95         2.42 o                         
  38   1   2        118.34         94.75         6.52 o                         
   0   2   2      28156.09      23119.63       499.32 o                         
   1   2   2          0.17         30.62         2.77 o                         
   2   2   2        157.62        548.67        18.75 o                         
   3   2   2          5.49        108.30         4.84 o                         
   5   2   2         55.92        455.81        19.04 o                         
   6   2   2       8170.57      10652.01       154.70 o                         
   7   2   2        321.51        255.02         7.18 o                         
   8   2   2      31607.84      31007.44       457.59 o                         
   9   2   2        304.04       1424.55        51.58 o                         
  10   2   2       3047.99       2397.74        41.29 o                         
  11   2   2         44.07        114.50        11.11 o                         
  12   2   2       1587.79       2200.73        37.42 o                         
  13   2   2         72.99         10.54         5.98 o                         
  14   2   2       1155.91       1006.06        23.35 o                         
  15   2   2          1.22          5.17         7.14 o                         
  16   2   2        193.48         93.68        12.31 o                         
  17   2   2          7.94          6.42         4.65 o                         
  18   2   2        186.22        371.71         9.54 o                         
  19   2   2          0.01          3.23         2.69 o                         
  20   2   2        810.05       1215.56        16.76 o                         
  21   2   2          1.40          4.78         2.29 o                         
  22   2   2        465.37        561.29        19.02 o                         
  23   2   2          8.72          9.07         2.56 o                         
  24   2   2        914.20        950.70        13.48 o                         
  25   2   2         29.04         13.08         2.77 o                         
  26   2   2        447.15        484.49         8.51 o                         
  27   2   2          1.07         -0.78         2.82 o                         
  28   2   2         41.78         18.85         3.24 o                         
  29   2   2          0.17          9.63         3.16 o                         
  30   2   2         70.57         61.94         4.04 o                         
  31   2   2          1.64          3.58         3.04 o                         
  32   2   2        292.93        355.09         7.51 o                         
  33   2   2          0.11          2.43         3.39 o                         
  34   2   2         81.13         63.30         3.60 o                         
  35   2   2          2.55          3.07         2.94 o                         
  36   2   2         27.11         64.47         3.79 o                         
  37   2   2          3.18          3.13         2.59 o                         
  38   2   2         63.58         31.89        11.73 o                         
   0   3   2     104046.61      86127.77      3463.91 o                         
   1   3   2      11011.75       9486.25       138.97 o                         
   2   3   2       3209.52       2475.98        41.78 o                         
   3   3   2        649.81        521.29        12.66 o                         
   4   3   2        647.69        395.72        10.59 o                         
   5   3   2      20738.54      17091.90       255.44 o                         
   6   3   2      22696.27      20967.73       312.37 o                         
   7   3   2       1104.58       1404.70        26.89 o                         
   8   3   2         98.81        129.36         7.07 o                         
   9   3   2        119.00        112.34         6.80 o                         
  10   3   2       9887.03       9146.75       145.69 o                         
  11   3   2        985.55        726.83        17.53 o                         
  12   3   2       1637.90       2081.52        38.54 o                         
  13   3   2        435.96        218.86         9.76 o                         
  14   3   2        485.93        627.92        23.06 o                         
  15   3   2         53.23         98.20        11.67 o                         
  16   3   2       2539.60       2764.59        56.80 o                         
  17   3   2          1.91         25.68         5.11 o                         
  18   3   2        760.63        713.18        11.60 o                         
  19   3   2         41.73        197.84         7.90 o                         
  20   3   2       3819.00       4539.55        56.16 o                         
  21   3   2         88.03        260.45         7.27 o                         
  22   3   2       7157.37       6803.68        88.43 o                         
  23   3   2         56.92         93.38         4.07 o                         
  24   3   2        526.77        631.04         9.83 o                         
  25   3   2         49.38         41.35         3.19 o                         
  26   3   2        704.78        764.53        12.16 o                         
  27   3   2          7.74         12.73         2.98 o                         
  28   3   2       1101.34       1503.44        22.68 o                         
  29   3   2          1.02          3.58         3.04 o                         
  30   3   2        143.13        165.44         5.46 o                         
  31   3   2         15.83          9.14         3.30 o                         
  32   3   2          1.39          8.85         3.16 o                         
  33   3   2         12.27          8.82         3.13 o                         
  34   3   2        124.42        184.61         5.77 o                         
  35   3   2          6.60          4.72         2.83 o                         
  36   3   2          0.07          4.80         3.16 o                         
  37   3   2          0.09          0.45         2.66 o                         
  38   3   2          3.76         17.66         6.14 o                         
   0   4   2      51698.35      55499.72      1585.53 o                         
   1   4   2         58.14         76.67         6.92 o                         
   2   4   2       1077.84       2558.34        48.81 o                         
   3   4   2         26.43        179.10        10.74 o                         
   4   4   2      47722.24      46962.36       744.40 o                         
   5   4   2         90.05        356.66        11.83 o                         
   6   4   2        639.52        808.85        19.49 o                         
   7   4   2         32.12        101.03        14.78 o                         
   8   4   2       3011.36       3095.69        56.10 o                         
   9   4   2       2766.28       3130.45        58.78 o                         
  10   4   2       5411.98       5684.42        96.93 o                         
  11   4   2       3355.64       2894.63        61.35 o                         
  12   4   2        133.54        196.38        11.60 o                         
  13   4   2        885.51        949.78        25.73 o                         
  14   4   2       1233.19       1045.82        29.00 o                         
  15   4   2         83.13        103.10        11.04 o                         
  16   4   2        741.08        811.38        19.55 o                         
  17   4   2        295.70        204.64         7.11 o                         
  18   4   2       1480.84       1510.27        21.11 o                         
  19   4   2        157.00         73.11         3.42 o                         
  20   4   2       2073.49       2162.03        39.72 o                         
  21   4   2        340.05        263.72         6.35 o                         
  22   4   2       3927.64       4157.34        65.48 o                         
  23   4   2          7.07          1.19         2.63 o                         
  24   4   2         14.97         39.98         3.38 o                         
  25   4   2         20.98         17.11         2.97 o                         
  26   4   2       1187.30       1094.19        16.00 o                         
  27   4   2          0.33         -0.48         2.93 o                         
  28   4   2        210.73        176.41         7.06 o                         
  29   4   2        143.05        147.30         6.05 o                         
  30   4   2         84.41        106.54         4.70 o                         
  31   4   2        178.79        163.01         7.00 o                         
  32   4   2        554.55        510.50        10.17 o                         
  33   4   2         57.14         43.89         3.82 o                         
  34   4   2         67.58         22.11         3.29 o                         
  35   4   2          0.73          2.47         3.05 o                         
  36   4   2          0.76          6.03         2.89 o                         
  37   4   2         10.96         11.09         3.42 o                         
   0   5   2      11745.39      11002.15       232.44 o                         
   1   5   2        349.04        286.97        11.34 o                         
   2   5   2         52.05         60.81        12.41 o                         
   3   5   2       2147.89       1503.94        30.06 o                         
   4   5   2      23540.30      23660.64       355.62 o                         
   5   5   2       2528.43       1701.53        34.20 o                         
   6   5   2        258.62        451.29        16.16 o                         
   7   5   2         76.67        112.93        10.44 o                         
   8   5   2        923.26       1450.21        32.62 o                         
   9   5   2       1781.47       1466.46        32.60 o                         
  10   5   2      23847.78      26943.17       420.90 o                         
  11   5   2       4484.36       3498.68        67.47 o                         
  12   5   2       1565.33       1837.83        52.23 o                         
  13   5   2         16.69         43.16         9.33 o                         
  14   5   2         80.17        182.35        11.43 o                         
  15   5   2          1.46          5.40         7.28 o                         
  16   5   2       2384.15       2552.25        35.27 o                         
  17   5   2        329.35        329.86         6.67 o                         
  18   5   2       1940.63       2162.50        29.00 o                         
  19   5   2        685.86        592.35         9.34 o                         
  20   5   2          2.44         18.99         3.34 o                         
  21   5   2        210.16        232.41         6.35 o                         
  22   5   2       2120.65       2065.65        26.07 o                         
  23   5   2        343.90        310.65         6.79 o                         
  24   5   2       1280.50       1138.76        16.52 o                         
  25   5   2          1.46          3.86         2.97 o                         
  26   5   2        558.03        553.26        16.59 o                         
  27   5   2         25.33         15.16         3.03 o                         
  28   5   2        683.72        809.36        13.14 o                         
  29   5   2        157.82        124.06         4.87 o                         
  30   5   2        265.45        355.49         8.04 o                         
  31   5   2        158.89        155.29         5.38 o                         
  32   5   2       1321.20       1429.00        23.56 o                         
  33   5   2         48.02         42.41         3.63 o                         
  34   5   2          2.51         18.66         3.38 o                         
  35   5   2          9.34          9.47         4.26 o                         
  36   5   2         27.79         54.03         3.89 o                         
   0   6   2         62.56        205.49        14.01 o                         
   1   6   2       1146.81       1442.27        29.08 o                         
   2   6   2        780.41        667.77        17.00 o                         
   3   6   2        299.79        560.75        15.45 o                         
   4   6   2       1008.74        768.38        19.73 o                         
   5   6   2        120.96        141.90         9.42 o                         
   6   6   2       2573.67       2691.20        50.46 o                         
   7   6   2        229.25        275.13        13.49 o                         
   8   6   2         27.39         68.29        10.46 o                         
   9   6   2       1093.64       1208.80        30.54 o                         
  10   6   2       3458.30       3274.54        64.29 o                         
  11   6   2        342.21        241.84        15.14 o                         
  12   6   2        940.26        953.00        34.66 o                         
  13   6   2       1542.56       1516.98        28.46 o                         
  14   6   2          6.13         26.87         6.02 o                         
  15   6   2        100.93        101.70         5.21 o                         
  16   6   2        351.54        270.68         6.12 o                         
  17   6   2        388.41        311.02         6.20 o                         
  18   6   2        579.91        658.38        10.21 o                         
  19   6   2        906.43        716.24        11.87 o                         
  20   6   2        394.35        503.15         9.18 o                         
  21   6   2        754.63        639.56         9.99 o                         
  22   6   2         27.63         44.95         3.22 o                         
  23   6   2        370.70        363.91         6.75 o                         
  24   6   2        141.23        182.24         5.21 o                         
  25   6   2          6.90          7.21         5.47 o                         
  26   6   2         28.62         54.11         3.55 o                         
  27   6   2         76.56         58.22         3.63 o                         
  28   6   2        381.75        327.98         7.14 o                         
  29   6   2        120.18         96.05         4.33 o                         
  30   6   2        412.92        349.76         7.57 o                         
  31   6   2         89.71         90.70         4.61 o                         
  32   6   2        528.84        450.36         9.48 o                         
  33   6   2          9.02          2.45         3.37 o                         
  34   6   2          1.37          8.94         3.15 o                         
  35   6   2          9.69          6.41         2.96 o                         
  36   6   2          5.31         -1.78         3.61 o                         
   0   7   2         49.14         62.82        17.49 o                         
   1   7   2        880.23        914.61        22.31 o                         
   2   7   2        971.69        712.07        20.36 o                         
   3   7   2        768.48        762.74        20.03 o                         
   4   7   2         43.03         49.21        10.09 o                         
   5   7   2        357.07        260.17        15.05 o                         
   6   7   2          5.31         16.30         8.26 o                         
   7   7   2       1057.83       1067.51        27.65 o                         
   8   7   2       3361.01       3056.53        61.67 o                         
   9   7   2        587.67        341.41        20.35 o                         
  10   7   2       1519.62       1394.34        26.33 o                         
  11   7   2        482.13        387.38        12.47 o                         
  12   7   2        357.00        348.46        18.09 o                         
  13   7   2        356.82        329.30         8.07 o                         
  14   7   2        927.11        869.91        14.99 o                         
  15   7   2         42.56         27.37         2.77 o                         
  16   7   2        530.07        567.48        10.97 o                         
  17   7   2        290.53        274.29         6.54 o                         
  18   7   2        105.77         98.71         4.14 o                         
  19   7   2         65.43         46.90         3.41 o                         
  20   7   2        606.84        595.79        10.08 o                         
  21   7   2        118.57        157.15         4.87 o                         
  22   7   2        329.82        337.98         6.63 o                         
  23   7   2         12.18         20.78         2.64 o                         
  24   7   2         11.78         16.54         3.75 o                         
  25   7   2         34.16         15.31         2.86 o                         
  26   7   2         17.63         14.31         3.28 o                         
  27   7   2          9.99          6.46         2.99 o                         
  28   7   2          0.21         10.38         2.92 o                         
  29   7   2         17.02         19.09         2.89 o                         
  30   7   2        103.43        130.19         5.15 o                         
  31   7   2          0.75          4.08         3.17 o                         
  32   7   2          0.51          2.09         3.79 o                         
  33   7   2          0.11          2.65         3.38 o                         
  34   7   2          3.16         -0.68         3.09 o                         
  35   7   2          0.93          2.62         3.52 o                         
   0   8   2      16474.45      16706.46       358.74 o                         
   1   8   2         61.22         65.60        12.22 o                         
   2   8   2         73.83        166.70        12.52 o                         
   3   8   2        118.85        121.64        11.14 o                         
   4   8   2       3441.45       3731.48        70.75 o                         
   5   8   2         21.93         20.95        13.80 o                         
   6   8   2        772.45        641.28        28.03 o                         
   7   8   2       1403.30       1096.61        27.10 o                         
   8   8   2       1005.55       1107.03        37.55 o                         
   9   8   2        831.38        564.35        16.02 o                         
  10   8   2        232.60        165.68        15.96 o                         
  11   8   2        643.28        575.53        12.58 o                         
  12   8   2        151.31        161.44         7.73 o                         
  13   8   2        313.58        346.42         7.86 o                         
  14   8   2         98.83        143.13         5.64 o                         
  15   8   2        116.60        158.53         7.21 o                         
  16   8   2        969.00        837.92        26.42 o                         
  17   8   2        670.96        412.59         9.61 o                         
  18   8   2       1426.25       1311.78        20.13 o                         
  19   8   2        204.35        224.59         6.55 o                         
  20   8   2       1403.34       1528.11        22.83 o                         
  21   8   2        119.94        111.47         4.49 o                         
  22   8   2        163.77        249.62         7.52 o                         
  23   8   2        157.03        117.03         4.99 o                         
  24   8   2         93.62        169.73         5.38 o                         
  25   8   2        167.22        155.14         7.17 o                         
  26   8   2         66.76        119.15         5.11 o                         
  27   8   2          2.04          0.18         2.69 o                         
  28   8   2        719.80        742.71        12.37 o                         
  29   8   2         11.53         13.94         4.34 o                         
  30   8   2         23.95         17.31         3.76 o                         
  31   8   2         23.45         27.28         4.39 o                         
  32   8   2         62.44         58.14         4.31 o                         
  33   8   2         17.28         13.12         3.38 o                         
  34   8   2          8.35         10.11         6.16 o                         
   0   9   2       9445.16       8534.97       162.10 o                         
   1   9   2       2419.92       2490.39        40.75 o                         
   2   9   2       1845.77       1811.35        34.71 o                         
   3   9   2       1548.61       1709.95        31.17 o                         
   4   9   2       3411.60       2813.01        46.86 o                         
   5   9   2        918.36        780.02        17.51 o                         
   6   9   2       3729.49       3664.77        58.89 o                         
   7   9   2        711.15        544.96        12.92 o                         
   8   9   2        432.09        607.35        14.55 o                         
   9   9   2       1767.44       1331.09        27.08 o                         
  10   9   2       1521.16       1208.29        24.81 o                         
  11   9   2       1632.31       1576.04        30.96 o                         
  12   9   2        713.72        749.73        15.85 o                         
  13   9   2       1026.78       1002.71        21.35 o                         
  14   9   2         62.82        102.18         5.64 o                         
  15   9   2         36.46         44.94         3.88 o                         
  16   9   2          4.16         43.89         5.80 o                         
  17   9   2        555.26        400.13         9.66 o                         
  18   9   2        666.13        716.19        12.66 o                         
  19   9   2       1489.18       1253.56        20.39 o                         
  20   9   2         41.10         29.90         3.79 o                         
  21   9   2       1236.91       1044.20        23.64 o                         
  22   9   2        550.64        489.17         9.40 o                         
  23   9   2        310.34        223.80         7.31 o                         
  24   9   2          1.87         12.24         3.41 o                         
  25   9   2         79.29         91.42         5.02 o                         
  26   9   2         19.91         16.20         3.20 o                         
  27   9   2         20.51         21.85         3.74 o                         
  28   9   2        720.06        624.11        13.30 o                         
  29   9   2        116.01        111.41         5.26 o                         
  30   9   2         53.26         46.18         4.78 o                         
  31   9   2        138.67         91.54         5.76 o                         
  32   9   2        123.84        126.41         6.06 o                         
  33   9   2         87.09         64.89        15.74 o                         
   0  10   2       8479.40       8692.25       191.75 o                         
   1  10   2       2497.92       2225.47        39.41 o                         
   2  10   2        596.79        723.90        27.18 o                         
   3  10   2       4464.72       4159.41        67.06 o                         
   4  10   2        145.12        338.54        14.87 o                         
   5  10   2         55.13        253.40        18.50 o                         
   6  10   2       9904.09       9183.11       148.29 o                         
   7  10   2        360.84        735.13        32.81 o                         
   8  10   2       1420.49       1258.95        22.69 o                         
   9  10   2       2768.82       2459.59        45.53 o                         
  10  10   2       1416.70       1292.09        24.98 o                         
  11  10   2       2677.16       2466.66        44.46 o                         
  12  10   2        165.15        196.32         6.97 o                         
  13  10   2        261.36        246.31         8.25 o                         
  14  10   2        255.32        247.67         8.08 o                         
  15  10   2          9.75         34.26         4.50 o                         
  16  10   2       2025.02       1882.96        34.96 o                         
  17  10   2        272.75        284.26        10.54 o                         
  18  10   2         81.74         95.27         4.97 o                         
  19  10   2        847.36        747.89        15.53 o                         
  20  10   2        519.63        517.83        16.45 o                         
  21  10   2        297.33        278.86         9.09 o                         
  22  10   2       1125.16       1163.23        21.48 o                         
  23  10   2        210.82        221.80         8.16 o                         
  24  10   2         29.07         33.36         4.22 o                         
  25  10   2          0.10          4.54         3.58 o                         
  26  10   2         47.87         30.06         3.52 o                         
  27  10   2         68.02         56.80         4.68 o                         
  28  10   2        398.87        531.82        13.66 o                         
  29  10   2        173.64        154.27         6.29 o                         
  30  10   2         12.35         24.68         4.11 o                         
  31  10   2        259.43        210.42         9.20 o                         
  32  10   2         86.55        112.36        20.64 o                         
   0  11   2        198.88        306.03        20.18 o                         
   1  11   2        678.36        722.51        17.52 o                         
   2  11   2        115.01        159.76         8.37 o                         
   3  11   2       1610.71       1484.92        28.30 o                         
   4  11   2        892.49       1027.04        21.99 o                         
   5  11   2         30.46        146.85        26.40 o                         
   6  11   2       1664.71       1790.04        40.17 o                         
   7  11   2          5.44         13.56         9.38 o                         
   8  11   2       1006.94       1204.38        25.08 o                         
   9  11   2        892.86        884.64        20.27 o                         
  10  11   2        338.44        450.81        10.95 o                         
  11  11   2       1714.28       1632.64        30.46 o                         
  12  11   2          4.54         31.74         5.60 o                         
  13  11   2        592.32        641.13        14.85 o                         
  14  11   2        216.71        236.37         7.95 o                         
  15  11   2          0.08          8.62         4.11 o                         
  16  11   2         15.10         25.13         5.99 o                         
  17  11   2        290.35        230.47         8.24 o                         
  18  11   2        107.80        111.66         6.24 o                         
  19  11   2        413.12        359.86        14.43 o                         
  20  11   2        282.55        276.14         8.38 o                         
  21  11   2         25.03         28.97         3.67 o                         
  22  11   2        107.85        101.87         5.35 o                         
  23  11   2         93.18         94.33         5.95 o                         
  24  11   2          0.40          8.87         3.57 o                         
  25  11   2          3.54          5.77         2.97 o                         
  26  11   2         96.42        136.45         6.21 o                         
  27  11   2         49.39         42.92         4.77 o                         
  28  11   2         76.88         43.55         4.06 o                         
  29  11   2        115.05         62.69         5.46 o                         
  30  11   2         36.16         41.60         6.45 o                         
   0  12   2        611.46        684.84        22.39 o                         
   1  12   2         98.25        139.78         6.63 o                         
   2  12   2        173.53        283.00         8.88 o                         
   3  12   2        133.30        197.42         7.42 o                         
   4  12   2        211.13        250.73         8.24 o                         
   5  12   2        456.42        385.34        10.71 o                         
   6  12   2        148.76        181.82         9.49 o                         
   7  12   2        234.90        155.94         7.39 o                         
   8  12   2         24.34         14.85         4.24 o                         
   9  12   2         17.78         25.40         4.49 o                         
  10  12   2        123.19         54.46         5.91 o                         
  11  12   2          0.12          7.21         4.15 o                         
  12  12   2          9.10          9.24         4.77 o                         
  13  12   2          9.36         15.30         5.07 o                         
  14  12   2         24.51         14.90         4.39 o                         
  15  12   2        640.41        657.02        16.32 o                         
  16  12   2         56.39         44.93         5.58 o                         
  17  12   2        362.27        257.88         8.46 o                         
  18  12   2          2.64          7.71         3.89 o                         
  19  12   2         46.97         53.19         4.36 o                         
  20  12   2          2.39          9.94         4.54 o                         
  21  12   2          5.23         11.34         4.14 o                         
  22  12   2        379.60        337.90        11.34 o                         
  23  12   2         19.85         18.18         3.82 o                         
  24  12   2         12.72         18.43         3.58 o                         
  25  12   2         70.54        100.20         5.60 o                         
  26  12   2        134.61        132.25         6.22 o                         
  27  12   2         15.00         11.42         3.91 o                         
  28  12   2          8.25         14.42         3.71 o                         
  29  12   2          3.40          3.68         7.89 o                         
   0  13   2       2122.88       2036.25        56.94 o                         
   1  13   2       1742.39       1699.02        34.11 o                         
   2  13   2        145.83        254.92        12.44 o                         
   3  13   2        404.12        418.73        12.70 o                         
   4  13   2         21.92         64.14         5.40 o                         
   5  13   2         30.11         43.53         5.24 o                         
   6  13   2        732.47        775.90        18.50 o                         
   7  13   2        254.01        217.14        21.89 o                         
   8  13   2         78.71        175.33         9.09 o                         
   9  13   2        268.51        260.85         9.79 o                         
  10  13   2          3.40         10.02         5.43 o                         
  11  13   2        278.80        255.06         8.73 o                         
  12  13   2          4.03         12.66         4.36 o                         
  13  13   2        194.14        148.67         7.51 o                         
  14  13   2        136.46        175.72         8.43 o                         
  15  13   2        136.39        127.35         7.23 o                         
  16  13   2          7.67         18.21         4.45 o                         
  17  13   2          0.37          7.52         3.58 o                         
  18  13   2        195.79        220.45         7.92 o                         
  19  13   2         70.10         71.62         4.27 o                         
  20  13   2         28.51         15.60         3.82 o                         
  21  13   2        116.02        110.29         5.32 o                         
  22  13   2        691.77        831.47        18.02 o                         
  23  13   2         29.73         28.26         3.48 o                         
  24  13   2          0.38          3.26         4.11 o                         
  25  13   2          6.54          5.99         3.58 o                         
  26  13   2        108.67        125.33         6.74 o                         
  27  13   2         88.90         48.35         9.33 o                         
   0  14   2         89.49        268.05        13.83 o                         
   1  14   2       2489.65       2112.40        39.89 o                         
   2  14   2        108.02        161.30        10.33 o                         
   3  14   2        315.05        284.74         8.46 o                         
   4  14   2         46.78        108.78         5.95 o                         
   5  14   2          4.15         21.54         4.01 o                         
   6  14   2        365.11        291.43         8.39 o                         
   7  14   2        308.42        262.97         9.19 o                         
   8  14   2          1.50         16.55         4.66 o                         
   9  14   2        897.80        776.40        18.45 o                         
  10  14   2        518.61        473.98        12.93 o                         
  11  14   2        849.81        856.58        21.71 o                         
  12  14   2        525.82        525.48        13.97 o                         
  13  14   2        738.87        829.84        24.05 o                         
  14  14   2        134.95        174.56         8.21 o                         
  15  14   2         14.22         23.11         5.48 o                         
  16  14   2          4.59          8.31         4.07 o                         
  17  14   2        126.96        105.97         5.26 o                         
  18  14   2        185.15        222.22         6.82 o                         
  19  14   2        395.48        395.92        12.40 o                         
  20  14   2          2.99          8.51         3.47 o                         
  21  14   2        457.71        406.45        12.74 o                         
  22  14   2        147.32        148.51         8.24 o                         
  23  14   2        145.57        116.83         5.88 o                         
  24  14   2         22.64         26.79         4.36 o                         
   0  15   2         84.08        153.48         8.97 o                         
   1  15   2        538.02        654.47        14.22 o                         
   2  15   2          8.55         68.93         4.87 o                         
   3  15   2         51.35         61.95         4.94 o                         
   4  15   2         63.12         89.67         6.19 o                         
   5  15   2        108.00         89.71         4.93 o                         
   6  15   2         73.64        108.23         6.09 o                         
   7  15   2        948.61       1044.66        22.30 o                         
   8  15   2         60.42        156.98        13.24 o                         
   9  15   2       1902.61       2000.03        40.06 o                         
  10  15   2        468.32        519.28        12.40 o                         
  11  15   2       1272.66       1268.89        25.00 o                         
  12  15   2        308.51        396.55        18.49 o                         
  13  15   2        562.85        596.52        18.60 o                         
  14  15   2         67.09        101.33         5.16 o                         
  15  15   2          9.13         14.44         3.51 o                         
  16  15   2          3.96         15.76         3.11 o                         
  17  15   2         78.72         62.14         4.23 o                         
  18  15   2         10.88         20.28         3.30 o                         
  19  15   2        390.27        277.15        11.77 o                         
  20  15   2          4.34         17.56         3.32 o                         
  21  15   2        399.09        323.98        20.88 o                         
  22  15   2         52.18         59.22         6.35 o                         
   0  16   2        144.96        149.27         8.32 o                         
   1  16   2        102.11         74.16         4.43 o                         
   2  16   2         34.07         49.88         3.92 o                         
   3  16   2        100.01         95.83         4.59 o                         
   4  16   2         58.46        133.35         5.45 o                         
   5  16   2         17.33         26.46         3.86 o                         
   6  16   2        213.67        290.08         7.75 o                         
   7  16   2        207.27        182.54         6.35 o                         
   8  16   2         22.60         49.14         4.12 o                         
   9  16   2        482.68        479.38        12.59 o                         
  10  16   2         52.11         65.60         4.41 o                         
  11  16   2        297.35        296.95        12.32 o                         
  12  16   2         55.88         47.89         4.09 o                         
  13  16   2         90.85         83.21         4.15 o                         
  14  16   2          3.12          3.44         2.49 o                         
  15  16   2          1.87          8.09         2.96 o                         
  16  16   2          0.86          4.99         2.87 o                         
  17  16   2         46.07         49.39         3.43 o                         
  18  16   2          0.31          5.56         3.17 o                         
  19  16   2        262.87        185.80        29.40 o                         
   0  17   2        155.36        166.94         7.06 o                         
   1  17   2         10.13         19.71         2.71 o                         
   2  17   2         58.78         76.66         3.48 o                         
   3  17   2          1.96          1.31         2.48 o                         
   4  17   2         45.92         61.57         3.54 o                         
   5  17   2          4.47         13.05         2.94 o                         
   6  17   2          6.05          6.74         2.78 o                         
   7  17   2          0.29          5.73         2.96 o                         
   8  17   2         17.69         22.12         3.09 o                         
   9  17   2          1.98         11.66         3.19 o                         
  10  17   2        164.49        121.76         5.91 o                         
  11  17   2          0.04          4.57         2.33 o                         
  12  17   2          9.06         24.59         4.46 o                         
  13  17   2          1.43          3.82         2.75 o                         
  14  17   2          5.06         13.17         2.87 o                         
  15  17   2          0.33          6.11         8.24 o                         
   0  18   2         19.62         20.90         4.47 o                         
   1  18   2        162.95        169.92         5.65 o                         
   2  18   2          7.15         13.53         2.99 o                         
   3  18   2        162.64        156.06         6.29 o                         
   4  18   2        103.03         82.57         4.08 o                         
   5  18   2          3.61          6.28         2.88 o                         
   6  18   2         54.56         66.02         4.27 o                         
   7  18   2         84.66         83.57         5.67 o                         
   8  18   2         63.76         53.00         4.60 o                         
   1   0   3      28539.41      30713.00       712.43 o                         
   7   0   3         67.64        128.58        12.85 o                         
   9   0   3       7941.19       7904.43       240.39 o                         
  11   0   3       9699.99      10027.17       294.09 o                         
  13   0   3       6940.60       7501.23       205.14 o                         
  15   0   3       8496.06       8482.36       211.23 o                         
  17   0   3       4675.64       4727.64        91.53 o                         
  19   0   3       6421.83       7088.90       147.59 o                         
  21   0   3        309.07        383.80        13.91 o                         
  23   0   3       2521.08       2655.76        46.25 o                         
  25   0   3        165.38        169.55         7.49 o                         
  27   0   3       1722.57       1966.40        37.34 o                         
  29   0   3        483.92        544.94        13.55 o                         
  31   0   3        830.45        963.77        22.91 o                         
  33   0   3        291.02        269.20        22.55 o                         
  35   0   3        299.78        172.11         7.96 o                         
  37   0   3        262.15        245.17        13.50 o                         
   0   1   3       3441.28       7289.47       161.68 o                         
   1   1   3      15468.58      16311.18       233.38 o                         
   2   1   3       3632.58       4085.59       106.62 o                         
   3   1   3      56387.79      52667.18       944.15 o                         
   4   1   3         35.54        335.05        10.06 o                         
   5   1   3         41.43        206.54         6.85 o                         
   6   1   3       3649.17       2672.94        54.94 o                         
   7   1   3       7777.23       8313.84       157.04 o                         
   8   1   3        236.27        100.93         5.66 o                         
   9   1   3       4595.32       3682.28        70.11 o                         
  10   1   3       3534.66       2295.29        80.27 o                         
  11   1   3        454.95        496.91        15.31 o                         
  12   1   3        308.62        457.55        17.68 o                         
  13   1   3       9128.21       7660.35       148.14 o                         
  14   1   3         68.25         39.32         5.74 o                         
  15   1   3        655.90        386.58        19.16 o                         
  16   1   3        302.46        366.06        14.98 o                         
  17   1   3        824.20        880.91        17.19 o                         
  18   1   3         72.00        178.61         6.86 o                         
  19   1   3       5824.99       5333.82        71.15 o                         
  20   1   3          0.14        159.53         7.95 o                         
  21   1   3        892.88        987.91        13.43 o                         
  22   1   3        164.58        140.91         6.10 o                         
  23   1   3       2482.50       2588.89        32.01 o                         
  24   1   3         34.39         37.28         2.90 o                         
  25   1   3         34.96         22.30         3.09 o                         
  26   1   3         56.39         63.57         3.51 o                         
  27   1   3       1292.87       1364.15        18.76 o                         
  28   1   3         22.38          9.93         3.21 o                         
  29   1   3        208.92        185.03         5.46 o                         
  30   1   3         56.19         67.53         4.02 o                         
  31   1   3        734.11        792.44        15.69 o                         
  32   1   3         44.78         45.06         3.62 o                         
  33   1   3          7.38         18.52         4.64 o                         
  34   1   3         12.42          7.49         3.45 o                         
  35   1   3        106.35        210.40         7.90 o                         
  36   1   3          4.19          5.57         3.04 o                         
  37   1   3        115.65        146.37         5.19 o                         
  38   1   3          3.11          0.82         2.93 o                         
   0   2   3      16210.94      10631.82       234.33 o                         
   1   2   3      35248.96      33768.62       580.70 o                         
   2   2   3       2639.93       2312.45        37.10 o                         
   3   2   3       3362.14       2911.05        51.53 o                         
   4   2   3       6749.12       4714.13        73.38 o                         
   5   2   3       2671.99       2994.81        49.05 o                         
   6   2   3       6664.01       4744.13        72.07 o                         
   7   2   3      15855.91      13345.67       193.69 o                         
   8   2   3       4233.67       3014.36        47.62 o                         
   9   2   3       5173.08       4232.91        72.39 o                         
  10   2   3       1443.37       1027.60        20.91 o                         
  11   2   3       6974.76       6936.02       112.51 o                         
  12   2   3          4.68         25.35         5.25 o                         
  13   2   3        169.77        172.51         7.87 o                         
  14   2   3        104.26        122.75         8.74 o                         
  15   2   3         55.51         21.58         8.47 o                         
  16   2   3        207.39        272.74        12.62 o                         
  17   2   3       1182.25       1364.07        20.93 o                         
  18   2   3        145.35        128.88         4.22 o                         
  19   2   3       2520.16       3531.78        46.60 o                         
  20   2   3         71.43         75.45         3.27 o                         
  21   2   3       6898.89       7222.49        89.06 o                         
  22   2   3          0.34          9.56         2.68 o                         
  23   2   3       3056.39       3417.81        43.69 o                         
  24   2   3          1.27          2.73         2.48 o                         
  25   2   3        509.34        536.56         9.00 o                         
  26   2   3          0.06          3.71         2.67 o                         
  27   2   3        137.05        172.01         5.25 o                         
  28   2   3         31.86         28.30         3.19 o                         
  29   2   3          1.64         22.49         3.29 o                         
  30   2   3         82.83         48.24         3.78 o                         
  31   2   3         77.77         62.81         4.08 o                         
  32   2   3          9.16          5.69         3.09 o                         
  33   2   3         17.63         27.81         3.96 o                         
  34   2   3         12.50         17.89         3.50 o                         
  35   2   3         42.62        108.03         4.50 o                         
  36   2   3         10.75          7.28         3.62 o                         
  37   2   3          5.18         15.11         2.68 o                         
  38   2   3          2.10          6.12         8.97 o                         
   1   3   3      32284.19      28929.56       480.19 o                         
   2   3   3        539.24        945.77        19.68 o                         
   3   3   3       9534.45      10714.06       157.48 o                         
   4   3   3        356.18        238.08        11.40 o                         
   5   3   3       6809.60       8868.86       136.27 o                         
   6   3   3        340.71        175.49         6.62 o                         
   7   3   3       1077.89        782.04        17.13 o                         
   8   3   3         80.43         57.38         4.54 o                         
   9   3   3      11797.66      13672.98       215.60 o                         
  10   3   3         98.87         53.77         5.51 o                         
  11   3   3        309.02        749.45        17.38 o                         
  12   3   3         30.58         17.12         4.33 o                         
  13   3   3       6800.69       7891.78       124.60 o                         
  14   3   3         71.22         36.60         6.49 o                         
  15   3   3       1901.52       2152.75        47.54 o                         
  16   3   3         57.49         30.67         3.57 o                         
  17   3   3          7.27          9.78         5.15 o                         
  18   3   3         19.87         16.87         2.34 o                         
  19   3   3        532.91        469.80         8.15 o                         
  20   3   3          2.10         60.33         3.26 o                         
  21   3   3        514.28        595.35         9.88 o                         
  22   3   3         17.58         15.52         2.76 o                         
  23   3   3       1164.75        883.96        13.53 o                         
  24   3   3          9.99          8.08         2.74 o                         
  25   3   3        684.41        665.20        10.52 o                         
  26   3   3          1.41          0.79         2.63 o                         
  27   3   3        221.86        247.62         9.11 o                         
  28   3   3          8.33         10.10         2.84 o                         
  29   3   3         47.73         99.57         4.57 o                         
  30   3   3         11.45         15.53         3.35 o                         
  31   3   3        560.85        692.22        12.42 o                         
  32   3   3          6.85          9.38         3.26 o                         
  33   3   3         79.09         63.78         4.02 o                         
  34   3   3          7.27          8.39         3.18 o                         
  35   3   3        110.57         72.71         4.20 o                         
  36   3   3          2.77          0.75         2.77 o                         
  37   3   3         35.05         38.00         3.40 o                         
   0   4   3      11389.77      10890.43       228.26 o                         
   1   4   3        599.93        868.50        19.35 o                         
   2   4   3        791.59       1124.70        21.92 o                         
   3   4   3        190.36        120.24        11.40 o                         
   4   4   3       1876.32       2034.07        40.23 o                         
   5   4   3         24.51        128.30        11.13 o                         
   6   4   3        899.78        565.59        14.67 o                         
   7   4   3       2934.43       2628.77        46.77 o                         
   8   4   3       3087.39       3251.86        60.55 o                         
   9   4   3      46837.05      48040.37       734.45 o                         
  10   4   3       2820.15       4051.73        72.14 o                         
  11   4   3       3705.83       3271.37        59.53 o                         
  12   4   3       1604.90       1595.72        34.76 o                         
  13   4   3      22174.83      21691.43       398.97 o                         
  14   4   3        126.75         82.39         9.48 o                         
  15   4   3       7258.62       7864.45       121.94 o                         
  16   4   3          1.77          9.29         6.40 o                         
  17   4   3       1705.55       1711.25        29.84 o                         
  18   4   3          2.97          4.91         3.33 o                         
  19   4   3       1713.94       1440.18        19.02 o                         
  20   4   3        376.67        392.55         6.86 o                         
  21   4   3         13.32         98.91         4.27 o                         
  22   4   3        196.28        148.68         4.96 o                         
  23   4   3          0.56         18.64         2.86 o                         
  24   4   3         43.72         51.22         3.45 o                         
  25   4   3          5.84         18.97         2.86 o                         
  26   4   3          2.83         16.07         3.05 o                         
  27   4   3        209.58        203.18         5.65 o                         
  28   4   3          7.64          5.20         2.85 o                         
  29   4   3        250.93        209.53         5.92 o                         
  30   4   3         30.87         35.24         3.87 o                         
  31   4   3        870.89        874.96        15.74 o                         
  32   4   3         46.66         38.00         4.65 o                         
  33   4   3         15.68         20.67         3.50 o                         
  34   4   3          5.81          1.95         3.59 o                         
  35   4   3        234.40        364.56         9.98 o                         
  36   4   3          0.92          5.17         2.63 o                         
  37   4   3         35.97         58.81         5.23 o                         
   0   5   3        602.59        756.17        24.37 o                         
   1   5   3       8219.01       7443.63       123.94 o                         
   2   5   3       4786.23       3278.71        57.40 o                         
   3   5   3       1388.94       1145.27        24.68 o                         
   4   5   3        429.76        662.30        17.10 o                         
   5   5   3      29377.39      29667.22       477.09 o                         
   6   5   3       1735.57       1736.38        38.71 o                         
   7   5   3      12658.00      13917.82       223.12 o                         
   8   5   3       2477.29       2226.26        45.01 o                         
   9   5   3      28592.62      30991.15       481.91 o                         
  10   5   3       8203.67       7257.83       127.51 o                         
  11   5   3        375.47        615.17        34.13 o                         
  12   5   3        714.83        571.63        19.36 o                         
  13   5   3       3908.31       4220.63        77.25 o                         
  14   5   3        162.55        144.29         8.29 o                         
  15   5   3          8.96         42.70        10.40 o                         
  16   5   3        553.57        405.51         8.41 o                         
  17   5   3         21.11         11.70         1.99 o                         
  18   5   3        205.49        194.58         4.88 o                         
  19   5   3       3824.56       3441.75        42.39 o                         
  20   5   3        194.05        221.49         8.69 o                         
  21   5   3       1193.75       1367.76        19.84 o                         
  22   5   3          1.97         20.32         2.97 o                         
  23   5   3       3185.12       3349.68        44.90 o                         
  24   5   3          5.76         11.64         3.02 o                         
  25   5   3         17.96         10.57         3.01 o                         
  26   5   3         34.28         36.23         3.22 o                         
  27   5   3        149.64        187.50         5.31 o                         
  28   5   3         61.94         32.00         3.40 o                         
  29   5   3        292.64        387.96         8.69 o                         
  30   5   3        240.08        249.02         6.95 o                         
  31   5   3        292.75        352.45         8.47 o                         
  32   5   3        143.10        109.59         4.79 o                         
  33   5   3          2.35          5.64         3.44 o                         
  34   5   3         32.08         20.03         3.56 o                         
  35   5   3        281.14        224.39         6.20 o                         
  36   5   3          1.38          1.49         3.04 o                         
   0   6   3        878.90        644.73        23.85 o                         
   1   6   3       1376.10       2141.99        39.72 o                         
   2   6   3        192.02        281.11        11.83 o                         
   3   6   3        661.50        441.92        14.67 o                         
   4   6   3        174.30        249.94        11.34 o                         
   5   6   3       5059.35       4506.54        79.11 o                         
   6   6   3        475.22        400.44        14.77 o                         
   7   6   3        393.11        963.11        38.16 o                         
   8   6   3       3345.52       4190.98        80.39 o                         
   9   6   3      14242.85      13260.40       217.12 o                         
  10   6   3       1841.94       1660.12        39.18 o                         
  11   6   3       2329.54       1827.15        39.21 o                         
  12   6   3       1263.85       1043.13        20.91 o                         
  13   6   3       1735.85       1542.51        39.79 o                         
  14   6   3        133.34         76.60         8.54 o                         
  15   6   3        222.79        290.45         6.79 o                         
  16   6   3         39.43         32.06         2.67 o                         
  17   6   3        137.40        226.32         5.29 o                         
  18   6   3        517.73        368.68         6.70 o                         
  19   6   3       1810.97       1783.61        24.06 o                         
  20   6   3        963.03        776.72        12.30 o                         
  21   6   3       1571.84       1508.83        20.39 o                         
  22   6   3        101.99         84.03         4.03 o                         
  23   6   3        958.33       1000.89        14.86 o                         
  24   6   3         31.11         19.98         3.02 o                         
  25   6   3         84.49        156.93         4.90 o                         
  26   6   3        122.23         88.27         4.17 o                         
  27   6   3        104.91        120.36         4.86 o                         
  28   6   3        131.19        124.59         5.15 o                         
  29   6   3        103.36         72.62         4.02 o                         
  30   6   3        350.12        297.02         8.04 o                         
  31   6   3        190.24        199.74         7.37 o                         
  32   6   3        112.53        110.16         4.85 o                         
  33   6   3          0.01          5.15         3.17 o                         
  34   6   3         27.41         19.93         3.76 o                         
  35   6   3         87.66        194.52         9.10 o                         
  36   6   3          0.16          8.25         9.03 o                         
   0   7   3        167.98        931.37        32.19 o                         
   1   7   3       9950.45       9497.96       148.38 o                         
   2   7   3        537.18        411.18        16.78 o                         
   3   7   3        364.57        378.12        15.10 o                         
   4   7   3          0.51          6.95         9.32 o                         
   5   7   3        229.80        182.18        13.27 o                         
   6   7   3         15.65         22.26        11.25 o                         
   7   7   3       1308.47       1123.53        32.29 o                         
   8   7   3       1658.96       1448.79        36.81 o                         
   9   7   3        489.58        538.88        19.06 o                         
  10   7   3         15.72         28.10         5.56 o                         
  11   7   3       1301.66       1320.70        23.06 o                         
  12   7   3          6.24         19.61         3.59 o                         
  13   7   3        209.34        195.22         6.39 o                         
  14   7   3         26.28         27.67         3.04 o                         
  15   7   3         76.47        131.95         5.79 o                         
  16   7   3         18.21         21.29         3.00 o                         
  17   7   3        106.95        123.82         5.00 o                         
  18   7   3          0.71         10.42         2.72 o                         
  19   7   3        240.34        223.86         5.77 o                         
  20   7   3       1064.82       1032.87        15.67 o                         
  21   7   3        502.11        528.05        10.00 o                         
  22   7   3          6.30          3.99         2.80 o                         
  23   7   3        207.34        172.39         6.50 o                         
  24   7   3          0.54          5.82         2.96 o                         
  25   7   3         62.79         66.73         4.02 o                         
  26   7   3          4.23          4.02         3.12 o                         
  27   7   3         23.33         36.62         3.66 o                         
  28   7   3         18.64         10.42         3.37 o                         
  29   7   3          5.77         33.14         3.36 o                         
  30   7   3         42.57         35.60         3.66 o                         
  31   7   3          0.04          4.89         3.14 o                         
  32   7   3         10.12         17.60         3.74 o                         
  33   7   3         51.47         90.37         7.67 o                         
  34   7   3          1.51          1.94         3.01 o                         
  35   7   3         20.25         23.17         6.94 o                         
   0   8   3       3280.07       2925.47        72.60 o                         
   1   8   3        196.94        467.50        15.14 o                         
   2   8   3        118.21        143.12        10.44 o                         
   3   8   3         13.95         21.25        12.61 o                         
   4   8   3        182.19         84.98        10.06 o                         
   5   8   3       3205.51       3440.39        59.82 o                         
   6   8   3         17.82         24.76         8.64 o                         
   7   8   3          2.07          8.50        16.88 o                         
   8   8   3          6.83         21.34        11.93 o                         
   9   8   3        835.72        806.22        19.88 o                         
  10   8   3        706.06        671.90        12.60 o                         
  11   8   3        162.05        158.00         6.52 o                         
  12   8   3         70.48         52.81         4.10 o                         
  13   8   3        205.50        253.11         9.71 o                         
  14   8   3          3.13         21.74         3.65 o                         
  15   8   3        152.41        152.46         9.14 o                         
  16   8   3        997.24       1038.51        21.48 o                         
  17   8   3        317.59        389.73         9.32 o                         
  18   8   3         90.60         99.01         6.32 o                         
  19   8   3        727.42        830.29        17.46 o                         
  20   8   3         14.66          6.87         2.84 o                         
  21   8   3        253.22        259.07         6.42 o                         
  22   8   3         28.63         40.30         7.74 o                         
  23   8   3        959.60       1070.97        18.32 o                         
  24   8   3         33.19         27.11         3.56 o                         
  25   8   3         68.46         94.37         4.91 o                         
  26   8   3         12.40          5.06         3.50 o                         
  27   8   3          8.58          4.42         3.03 o                         
  28   8   3        186.77        211.33         5.98 o                         
  29   8   3         17.41         30.83         3.37 o                         
  30   8   3         16.32         10.44         3.71 o                         
  31   8   3         95.57        113.59         5.98 o                         
  32   8   3          0.67          5.50         3.83 o                         
  33   8   3          0.08          0.72         3.38 o                         
  34   8   3          2.87          3.18         5.35 o                         
   0   9   3       5130.31       4765.03       108.52 o                         
   1   9   3       1469.66       1382.03        26.72 o                         
   2   9   3       4003.62       4000.50        66.89 o                         
   3   9   3       1230.68       1438.71        26.56 o                         
   4   9   3         39.39         65.51        17.11 o                         
   5   9   3       1384.05       1545.11        32.82 o                         
   6   9   3        512.41        484.43        14.57 o                         
   7   9   3       1781.26       2098.72        38.60 o                         
   8   9   3        484.04        428.99        10.70 o                         
   9   9   3       2695.43       2525.45        43.65 o                         
  10   9   3       1309.42        980.20        19.19 o                         
  11   9   3          5.90         90.62         7.14 o                         
  12   9   3       1188.02       1018.83        19.93 o                         
  13   9   3       3498.22       3488.76        56.39 o                         
  14   9   3        142.24         80.65         5.88 o                         
  15   9   3       1646.42       1775.40        28.71 o                         
  16   9   3         75.31         78.55         4.97 o                         
  17   9   3          6.40         15.72         3.67 o                         
  18   9   3        333.36        364.48        10.85 o                         
  19   9   3       1962.99       1943.26        28.38 o                         
  20   9   3        748.98        695.74        14.30 o                         
  21   9   3        177.75        200.09         8.79 o                         
  22   9   3        772.18        633.91        13.25 o                         
  23   9   3        507.94        395.92         9.51 o                         
  24   9   3        238.76        246.58         8.74 o                         
  25   9   3        123.22        137.32         5.97 o                         
  26   9   3         51.07         61.75         4.27 o                         
  27   9   3          1.00          5.29         3.20 o                         
  28   9   3        191.69        138.66         6.40 o                         
  29   9   3         36.97         15.97         3.77 o                         
  30   9   3         64.32         47.46         4.54 o                         
  31   9   3        429.14        478.58        18.89 o                         
  32   9   3         35.61         30.17         6.37 o                         
  33   9   3          7.79         15.58         7.19 o                         
   0  10   3       3700.13       3229.83        79.95 o                         
   1  10   3       2429.12       2571.84        45.04 o                         
   2  10   3       3917.13       3710.71        62.39 o                         
   3  10   3       3083.91       3353.38        59.18 o                         
   4  10   3         47.59        111.69        15.55 o                         
   5  10   3       2708.70       2775.70        46.52 o                         
   6  10   3       1724.18       1600.69        27.21 o                         
   7  10   3        148.57        168.12         6.83 o                         
   8  10   3       3486.12       3085.15        56.02 o                         
   9  10   3       1831.09       1835.58        34.24 o                         
  10  10   3       2884.48       2794.32        47.70 o                         
  11  10   3        404.41        435.97        18.23 o                         
  12  10   3        987.83        880.71        19.34 o                         
  13  10   3       4296.20       4163.64        75.26 o                         
  14  10   3        831.22        766.85        16.96 o                         
  15  10   3        164.37        203.04         8.18 o                         
  16  10   3        104.41         72.24         5.17 o                         
  17  10   3        633.92        565.93        12.73 o                         
  18  10   3        419.32        357.75        12.43 o                         
  19  10   3        698.37        584.58        11.04 o                         
  20  10   3        921.88        813.05        15.27 o                         
  21  10   3         26.92         54.39         4.94 o                         
  22  10   3       1071.76        878.04        21.71 o                         
  23  10   3        308.03        239.44         7.24 o                         
  24  10   3        244.19        241.16         9.38 o                         
  25  10   3         69.76        121.49         5.54 o                         
  26  10   3         57.80         69.53         4.61 o                         
  27  10   3         21.36         17.11         3.36 o                         
  28  10   3         47.01         26.09         3.33 o                         
  29  10   3        161.62        192.10         6.50 o                         
  30  10   3        129.35        122.87        13.13 o                         
  31  10   3        251.45        221.77        10.26 o                         
  32  10   3         51.80         39.46         7.43 o                         
   0  11   3       1934.13       1873.04        54.45 o                         
   1  11   3        636.93        703.12        15.49 o                         
   2  11   3       1264.91       1207.02        23.83 o                         
   3  11   3       3652.86       3515.57        59.70 o                         
   4  11   3        269.95        459.61        13.32 o                         
   5  11   3       1757.48       1935.84        37.43 o                         
   6  11   3        169.26        158.22         7.53 o                         
   7  11   3        592.27        624.63        14.52 o                         
   8  11   3       1511.40       1252.18        23.99 o                         
   9  11   3        489.81        553.77        12.90 o                         
  10  11   3        238.40        178.38         6.94 o                         
  11  11   3       1948.43       1908.04        35.11 o                         
  12  11   3        363.28        345.29         9.36 o                         
  13  11   3        552.72        564.15        12.77 o                         
  14  11   3        201.11        180.17         6.56 o                         
  15  11   3         31.94         58.92         5.56 o                         
  16  11   3        136.54        171.25         6.59 o                         
  17  11   3        497.71        583.13        12.65 o                         
  18  11   3        524.80        437.54        10.45 o                         
  19  11   3        324.32        341.37         8.63 o                         
  20  11   3        855.65        780.66        22.71 o                         
  21  11   3        133.94        143.02         6.32 o                         
  22  11   3        611.90        533.35        13.10 o                         
  23  11   3        158.35        202.96         6.93 o                         
  24  11   3        153.39        117.00         5.52 o                         
  25  11   3        119.68        110.55         4.78 o                         
  26  11   3         24.39         10.62         3.06 o                         
  27  11   3         15.12         26.62         4.41 o                         
  28  11   3         90.34         85.91         6.08 o                         
  29  11   3         30.95         25.69         4.60 o                         
  30  11   3        117.42         69.03         5.42 o                         
   0  12   3          8.71         12.39         5.89 o                         
   1  12   3        204.99        302.94        10.22 o                         
   2  12   3        146.97        175.38         6.45 o                         
   3  12   3          2.83         14.32         3.60 o                         
   4  12   3         12.60         33.96         4.00 o                         
   5  12   3        549.77        424.76        14.83 o                         
   6  12   3         14.27         15.93         3.54 o                         
   7  12   3          3.27         15.97         6.64 o                         
   8  12   3         31.00         19.07         4.32 o                         
   9  12   3         58.99         59.76         6.71 o                         
  10  12   3         49.73         70.83         8.51 o                         
  11  12   3        340.63        411.34        12.80 o                         
  12  12   3         14.66         35.35         7.14 o                         
  13  12   3        317.47        367.51        10.78 o                         
  14  12   3         46.12         80.95         5.95 o                         
  15  12   3         12.32         37.82         5.08 o                         
  16  12   3        101.26        109.85         8.20 o                         
  17  12   3        408.28        417.99        10.40 o                         
  18  12   3         96.66        110.52         5.24 o                         
  19  12   3         15.89         11.32         4.07 o                         
  20  12   3         99.33         85.73         5.19 o                         
  21  12   3        563.11        512.09        11.80 o                         
  22  12   3          1.26         14.72         3.84 o                         
  23  12   3        161.43        220.42         9.22 o                         
  24  12   3          4.65          2.61         3.70 o                         
  25  12   3         47.83         44.97         4.72 o                         
  26  12   3         35.03         32.82         5.11 o                         
  27  12   3         21.81         41.28         4.31 o                         
  28  12   3         19.00         12.77         4.06 o                         
   0  13   3        690.56        876.40        24.87 o                         
   1  13   3        197.02        233.79         9.77 o                         
   2  13   3         25.18         96.11         6.60 o                         
   3  13   3        676.46        865.89        18.05 o                         
   4  13   3        103.91         97.94         8.35 o                         
   5  13   3        117.13        209.12        31.66 o                         
   6  13   3        147.71        184.54        15.38 o                         
   7  13   3        100.13        196.13        10.11 o                         
   8  13   3         92.04        116.53         6.37 o                         
   9  13   3        498.07        499.64        12.87 o                         
  10  13   3        243.87        186.30         7.47 o                         
  11  13   3         35.36         61.62         5.20 o                         
  12  13   3        425.89        358.01        11.07 o                         
  13  13   3        189.45        166.30        11.37 o                         
  14  13   3          8.63         13.97         4.56 o                         
  15  13   3         60.64         57.07         5.40 o                         
  16  13   3        128.86        180.66         8.44 o                         
  17  13   3        173.32        154.25         6.72 o                         
  18  13   3        126.01        102.21         5.30 o                         
  19  13   3         99.98         84.97         6.69 o                         
  20  13   3        117.60         98.23         5.68 o                         
  21  13   3        130.30        157.05         5.94 o                         
  22  13   3         87.10         75.30         5.42 o                         
  23  13   3          1.12          6.68         3.50 o                         
  24  13   3         72.85         61.09         4.97 o                         
  25  13   3         26.82         16.50         3.68 o                         
  26  13   3          9.94         13.86         3.64 o                         
   0  14   3       1135.16        981.08        28.26 o                         
   1  14   3        671.10        632.54        17.30 o                         
   2  14   3        305.16        313.76         8.97 o                         
   3  14   3        213.46        227.26         7.62 o                         
   4  14   3         56.98         79.80         4.98 o                         
   5  14   3         18.14         83.32         7.28 o                         
   6  14   3         34.35         59.65         5.06 o                         
   7  14   3          1.11         22.50         4.45 o                         
   8  14   3        229.01        217.33         8.12 o                         
   9  14   3        851.92        883.57        19.61 o                         
  10  14   3       1197.02       1169.17        24.78 o                         
  11  14   3         45.40         72.92         5.74 o                         
  12  14   3       1102.87       1064.04        35.08 o                         
  13  14   3        154.67        173.27         8.37 o                         
  14  14   3          4.88          4.75         4.09 o                         
  15  14   3        158.32        162.77         6.34 o                         
  16  14   3        356.76        275.59         7.84 o                         
  17  14   3          0.79         10.98         3.70 o                         
  18  14   3        396.35        373.39        11.96 o                         
  19  14   3        263.75        307.46         8.46 o                         
  20  14   3        266.77        204.05         8.71 o                         
  21  14   3         45.52         40.43         4.56 o                         
  22  14   3        181.65        143.74         7.23 o                         
  23  14   3         60.84         63.22         4.43 o                         
  24  14   3         90.26         59.21         8.33 o                         
   0  15   3       1735.56       1882.24        46.39 o                         
   1  15   3        569.66        775.64        16.21 o                         
   2  15   3       1194.11       1234.90        23.36 o                         
   3  15   3        176.79        268.75         7.58 o                         
   4  15   3         96.90         96.99         5.73 o                         
   5  15   3         78.97         66.60         4.92 o                         
   6  15   3          0.15         18.54         4.46 o                         
   7  15   3        332.78        382.72        10.12 o                         
   8  15   3        502.65        567.56        14.96 o                         
   9  15   3        186.49        217.85         9.06 o                         
  10  15   3       1624.51       1514.32        33.02 o                         
  11  15   3         35.56         83.25         7.32 o                         
  12  15   3       1138.34       1077.52        29.62 o                         
  13  15   3         33.84         55.37         4.28 o                         
  14  15   3         79.20         82.72         5.40 o                         
  15  15   3         33.19         59.23         4.59 o                         
  16  15   3         60.61         42.28         3.77 o                         
  17  15   3         63.22         45.89         4.11 o                         
  18  15   3        158.66        126.29         7.10 o                         
  19  15   3        281.10        284.79         9.07 o                         
  20  15   3        238.18        221.35        15.33 o                         
  21  15   3        163.43        181.26         9.16 o                         
   0  16   3        553.55        490.87        14.44 o                         
   1  16   3        298.76        304.36         7.74 o                         
   2  16   3        622.30        552.19        11.60 o                         
   3  16   3         23.09         37.50         4.11 o                         
   4  16   3        209.41        209.55         6.87 o                         
   5  16   3         53.02         64.71         4.36 o                         
   6  16   3          0.60         15.21         4.00 o                         
   7  16   3        341.13        359.18         9.99 o                         
   8  16   3        327.87        301.46         8.49 o                         
   9  16   3        110.82        145.48         5.89 o                         
  10  16   3        616.81        526.65        12.80 o                         
  11  16   3        189.53        179.22         6.05 o                         
  12  16   3        393.21        342.62         9.70 o                         
  13  16   3         13.06         30.08         2.95 o                         
  14  16   3         89.08         80.87         4.45 o                         
  15  16   3         21.01         19.62         3.15 o                         
  16  16   3          2.12          1.34         2.70 o                         
  17  16   3         81.01         69.47         4.22 o                         
  18  16   3         37.63         40.55         5.83 o                         
   0  17   3         50.54         61.57         5.58 o                         
   1  17   3         31.89         28.47         3.32 o                         
   2  17   3          7.73         15.05         3.00 o                         
   3  17   3         10.58          6.23         2.75 o                         
   4  17   3          9.86         13.87         2.83 o                         
   5  17   3          2.79          4.67         2.71 o                         
   6  17   3          2.66         13.12         2.91 o                         
   7  17   3        117.03        101.74         4.79 o                         
   8  17   3          2.02         10.69         2.71 o                         
   9  17   3         53.32         64.67         3.40 o                         
  10  17   3          1.87          5.09         2.67 o                         
  11  17   3        318.16        317.72        10.95 o                         
  12  17   3          2.53          3.67         2.64 o                         
  13  17   3          0.68          0.68         2.41 o                         
  14  17   3          1.73          1.11         2.81 o                         
   0  18   3        254.97        237.00        12.01 o                         
   1  18   3         18.86         24.18         3.13 o                         
   2  18   3        298.66        251.29         8.46 o                         
   3  18   3          3.39          6.93         2.97 o                         
   4  18   3        185.36        135.83         7.79 o                         
   5  18   3         11.43          7.95         4.18 o                         
   6  18   3          4.41          3.04         3.01 o                         
   7  18   3         18.55         10.58         4.62 o                         
   0   0   4      67710.89      65800.80      2531.65 o                         
   4   0   4      14461.40      15285.87       334.06 o                         
   6   0   4       2350.66       2197.10        76.35 o                         
   8   0   4      68492.86      78573.21      4502.61 o                         
  10   0   4      31726.81      31713.34      1298.39 o                         
  12   0   4      21006.20      20397.83       602.65 o                         
  14   0   4       6058.49       4894.08       132.90 o                         
  16   0   4       6392.72       7096.00       134.77 o                         
  18   0   4      13270.34      13681.39       351.97 o                         
  20   0   4      22950.19      23942.31       391.59 o                         
  22   0   4       2071.54       2525.71        69.07 o                         
  24   0   4       6484.38       6371.03       107.03 o                         
  26   0   4        858.09        948.24        19.02 o                         
  28   0   4        493.58        351.16        10.33 o                         
  30   0   4       5589.12       5638.09       123.56 o                         
  32   0   4       1822.42       1872.48        43.56 o                         
  34   0   4       1166.88       1354.48        34.04 o                         
  36   0   4        174.13        155.10         8.86 o                         
   0   1   4      10346.91       9691.57       200.58 o                         
   1   1   4       3953.73       4018.67        69.23 o                         
   2   1   4      14288.24      14875.64       221.86 o                         
   3   1   4       3234.31       3400.99        54.77 o                         
   4   1   4       2791.90       2470.97        40.81 o                         
   5   1   4       2755.99       1986.23        35.15 o                         
   6   1   4       1223.69       1463.78        31.43 o                         
   7   1   4        195.75        217.07         7.25 o                         
   8   1   4      34553.73      34296.16       698.48 o                         
   9   1   4       2684.68       2389.43        55.22 o                         
  10   1   4       7252.52       7552.46       154.42 o                         
  11   1   4        804.09        710.13        19.84 o                         
  12   1   4      15288.92      14738.70       276.31 o                         
  13   1   4        154.97        172.95        10.61 o                         
  14   1   4       7398.33       8319.27       146.75 o                         
  15   1   4         49.59         11.32         8.05 o                         
  16   1   4        317.24        315.57         7.57 o                         
  17   1   4       1401.06       1038.87        26.61 o                         
  18   1   4       5536.08       5157.36        97.55 o                         
  19   1   4        544.10        961.82        21.29 o                         
  20   1   4      18720.12      18562.74       220.08 o                         
  21   1   4          5.79        249.32        32.39 o                         
  22   1   4       5130.19       5186.81        63.14 o                         
  23   1   4        113.84        137.07         4.45 o                         
  24   1   4       1645.75       1810.35        23.58 o                         
  25   1   4          3.88          5.30         2.42 o                         
  26   1   4        825.92        841.83        12.23 o                         
  27   1   4          0.93          1.17         3.93 o                         
  28   1   4        265.18        394.52         7.50 o                         
  29   1   4        209.52        199.45         6.90 o                         
  30   1   4       2887.66       3320.91        52.53 o                         
  31   1   4        103.54        109.58         5.40 o                         
  32   1   4       1073.89       1230.77        21.86 o                         
  33   1   4         13.46         11.59         3.68 o                         
  34   1   4        532.29        436.05         9.74 o                         
  35   1   4         13.29         12.46         3.47 o                         
  36   1   4        133.55        198.45         8.81 o                         
  37   1   4         21.45         18.32         2.91 o                         
   0   2   4       9070.10      15644.61       368.50 o                         
   1   2   4         70.29        113.07         5.68 o                         
   2   2   4      21020.96      23159.41       343.98 o                         
   3   2   4        430.95        286.24         9.85 o                         
   4   2   4      24678.18      25110.66       360.30 o                         
   5   2   4        599.36        620.20        13.19 o                         
   6   2   4         53.82         92.78         5.41 o                         
   7   2   4        380.22        327.81        14.92 o                         
   8   2   4       5602.82       6046.72       107.40 o                         
   9   2   4       4232.56       3747.22        69.93 o                         
  10   2   4       4069.26       4255.97        74.78 o                         
  11   2   4       1609.38       1716.24        35.18 o                         
  12   2   4        824.23        809.79        19.52 o                         
  13   2   4       2455.55       2135.13        43.43 o                         
  14   2   4        830.99        763.78        30.36 o                         
  15   2   4         86.94         78.26        10.82 o                         
  16   2   4        289.70        361.48        10.30 o                         
  17   2   4          5.36          5.56         5.22 o                         
  18   2   4        249.90        258.74         5.75 o                         
  19   2   4        706.19        505.52         8.68 o                         
  20   2   4       4344.32       4633.45        64.39 o                         
  21   2   4         80.44         55.38         3.82 o                         
  22   2   4       1399.69       1513.66        31.15 o                         
  23   2   4         15.81         32.31         3.09 o                         
  24   2   4        874.16        856.16        12.11 o                         
  25   2   4         26.44         19.01         2.62 o                         
  26   2   4         65.24         78.16         4.17 o                         
  27   2   4         27.65         13.12         3.02 o                         
  28   2   4        117.34        184.98         5.35 o                         
  29   2   4        110.17        104.30         4.49 o                         
  30   2   4         84.92         64.31         4.64 o                         
  31   2   4        284.82        276.59         7.57 o                         
  32   2   4        188.94        222.24         7.05 o                         
  33   2   4         44.78         39.52         3.90 o                         
  34   2   4          5.27         34.61         3.53 o                         
  35   2   4          3.51          0.26         3.09 o                         
  36   2   4         79.14         90.39         4.08 o                         
  37   2   4         13.40          9.48         2.65 o                         
   0   3   4         58.60        120.27         9.17 o                         
   1   3   4       5973.92       6280.75       106.44 o                         
   2   3   4        443.14        830.46        17.85 o                         
   3   3   4        244.56        378.19        10.94 o                         
   4   3   4       2003.68       2675.43        47.45 o                         
   5   3   4       5150.55       4032.05        64.54 o                         
   6   3   4        535.51        552.45        16.01 o                         
   7   3   4       1198.20        949.22        20.16 o                         
   8   3   4      38465.79      38987.18       557.95 o                         
   9   3   4       4437.02       3793.04        63.11 o                         
  10   3   4      17446.35      22198.66       356.81 o                         
  11   3   4       1230.39       1516.13        32.54 o                         
  12   3   4      14435.44      12456.14       215.66 o                         
  13   3   4       2546.52       1894.03        40.27 o                         
  14   3   4        408.97        288.95        14.31 o                         
  15   3   4        665.88        369.91        10.43 o                         
  16   3   4       1311.43       1545.22        29.91 o                         
  17   3   4        517.13        477.13        12.62 o                         
  18   3   4        202.90        286.45         5.88 o                         
  19   3   4        450.09        342.73         6.26 o                         
  20   3   4       1593.49       1619.10        21.22 o                         
  21   3   4        426.79        396.26         7.36 o                         
  22   3   4        153.98        243.07         6.02 o                         
  23   3   4          5.48          9.76         2.76 o                         
  24   3   4        155.61        119.41         4.34 o                         
  25   3   4          7.73          6.87         2.62 o                         
  26   3   4        154.34        149.06         5.53 o                         
  27   3   4         13.70         14.92         2.85 o                         
  28   3   4          0.33         12.06         3.05 o                         
  29   3   4         19.01         10.19         3.27 o                         
  30   3   4        999.87        963.75        17.37 o                         
  31   3   4         75.06         67.54         4.48 o                         
  32   3   4        106.79        170.11         7.13 o                         
  33   3   4         28.60         27.91         3.52 o                         
  34   3   4        155.23        233.89         7.00 o                         
  35   3   4          0.19          2.10         3.09 o                         
  36   3   4         11.29         26.50         3.15 o                         
  37   3   4         11.06          7.18         3.18 o                         
   0   4   4      19801.12      26838.65       632.30 o                         
   1   4   4         34.36        132.56         9.95 o                         
   2   4   4      73110.49      80563.84      1530.53 o                         
   3   4   4         18.72         46.44         6.23 o                         
   4   4   4         43.68         63.93        10.33 o                         
   5   4   4         16.08         59.80         5.64 o                         
   6   4   4       6889.79       6587.14       113.77 o                         
   7   4   4         79.09        166.41        27.23 o                         
   8   4   4      16437.45      16629.89       253.20 o                         
   9   4   4        281.24       1661.15        66.98 o                         
  10   4   4      44163.98      39243.23       628.10 o                         
  11   4   4        379.87       2065.30        90.64 o                         
  12   4   4      17492.58      15699.20       259.58 o                         
  13   4   4         24.31         27.79        11.19 o                         
  14   4   4       4061.49       3518.70        52.81 o                         
  15   4   4         22.02         22.68         4.56 o                         
  16   4   4       1930.87       2221.02        32.43 o                         
  17   4   4         16.08         10.66         2.24 o                         
  18   4   4       2158.84       2101.89        29.38 o                         
  19   4   4         24.57         18.16         2.67 o                         
  20   4   4      13389.89      13267.73       154.49 o                         
  21   4   4          0.55          5.54         2.83 o                         
  22   4   4       1417.12       1531.36        21.06 o                         
  23   4   4          1.89          8.71         2.80 o                         
  24   4   4        947.14        919.99        14.07 o                         
  25   4   4          7.33          4.66         2.87 o                         
  26   4   4       1272.18       1372.02        19.66 o                         
  27   4   4          2.21          9.77         2.94 o                         
  28   4   4        248.53        278.06         7.06 o                         
  29   4   4         27.39         49.40         4.15 o                         
  30   4   4       2445.68       2924.96        44.67 o                         
  31   4   4          1.17         23.62         3.95 o                         
  32   4   4        543.05        599.19        11.99 o                         
  33   4   4          3.22          3.95         3.53 o                         
  34   4   4        485.13        337.30         8.26 o                         
  35   4   4          1.20          3.18         3.26 o                         
  36   4   4          3.61          6.96         2.54 o                         
   0   5   4       7126.74       7232.53       172.38 o                         
   1   5   4       4476.11       6042.44        98.87 o                         
   2   5   4      48686.70      41646.43       618.77 o                         
   3   5   4       1493.93       1864.90        39.59 o                         
   4   5   4          4.93         87.44        12.98 o                         
   5   5   4       3484.12       3543.43        65.48 o                         
   6   5   4       6249.44       6973.77       118.62 o                         
   7   5   4        282.24        515.29        30.92 o                         
   8   5   4      54243.41      57654.81       953.27 o                         
   9   5   4        246.82        434.06        20.53 o                         
  10   5   4      33520.01      34359.96       537.13 o                         
  11   5   4          0.32         26.25         8.03 o                         
  12   5   4      13763.37      12562.03       194.44 o                         
  13   5   4        747.35        612.37        15.29 o                         
  14   5   4       6023.51       5659.15        81.40 o                         
  15   5   4         41.32         46.27         8.14 o                         
  16   5   4        133.23        145.82         5.33 o                         
  17   5   4          0.18         15.54         2.52 o                         
  18   5   4       4147.01       3955.80        50.82 o                         
  19   5   4        239.32        607.22        17.26 o                         
  20   5   4      12476.35      11714.71       146.29 o                         
  21   5   4         76.16        346.19        13.01 o                         
  22   5   4       1432.58       1389.69        24.52 o                         
  23   5   4          1.13         17.60         3.02 o                         
  24   5   4       1394.06       1427.71        20.98 o                         
  25   5   4          6.16         12.96         4.72 o                         
  26   5   4       1555.56       1627.89        24.11 o                         
  27   5   4         55.84         49.69         3.99 o                         
  28   5   4        681.14        570.00        11.81 o                         
  29   5   4         10.14         10.16         3.86 o                         
  30   5   4       3853.94       4256.50        66.31 o                         
  31   5   4         14.93         13.39         4.38 o                         
  32   5   4        752.37        817.70        15.43 o                         
  33   5   4         18.35         18.67         3.72 o                         
  34   5   4        530.95        611.36        14.72 o                         
  35   5   4          0.01          0.79         2.74 o                         
  36   5   4          0.70          3.54         3.69 o                         
   0   6   4      35659.07      36636.88       750.18 o                         
   1   6   4        983.20       1226.16        27.99 o                         
   2   6   4      10867.34      12115.71       190.74 o                         
   3   6   4       4736.92       4240.73        74.65 o                         
   4   6   4        274.06        475.86        17.45 o                         
   5   6   4         72.90         56.64         8.62 o                         
   6   6   4        585.06        572.18        21.20 o                         
   7   6   4         75.37        245.18        27.42 o                         
   8   6   4      20986.43      18802.48       301.61 o                         
   9   6   4       2102.24       2644.89        57.80 o                         
  10   6   4       3518.29       2849.50        58.82 o                         
  11   6   4        721.56        743.12        24.48 o                         
  12   6   4       5854.83       5676.51        85.62 o                         
  13   6   4       1249.56       1135.39        23.09 o                         
  14   6   4        941.99        849.56        13.97 o                         
  15   6   4        197.70        213.06         5.91 o                         
  16   6   4        640.33        634.92        10.08 o                         
  17   6   4        383.79        294.78         6.22 o                         
  18   6   4       2240.01       2003.86        29.60 o                         
  19   6   4        475.29        426.91         8.67 o                         
  20   6   4       7939.14       7851.20       107.56 o                         
  21   6   4         11.49         33.98         3.99 o                         
  22   6   4       1498.62       1651.91        23.80 o                         
  23   6   4        203.50        182.63         6.12 o                         
  24   6   4         22.55         24.59         5.20 o                         
  25   6   4         12.27          9.34         3.42 o                         
  26   6   4        541.88        461.11        10.15 o                         
  27   6   4         81.87         87.70         4.89 o                         
  28   6   4        753.31        994.29        17.59 o                         
  29   6   4        181.18        177.05         6.22 o                         
  30   6   4       1564.49       1634.68        28.13 o                         
  31   6   4        112.04        115.07         5.14 o                         
  32   6   4        404.00        357.64         8.65 o                         
  33   6   4         15.49          5.15         3.54 o                         
  34   6   4        161.92        124.62         5.67 o                         
  35   6   4         22.10         18.38         3.82 o                         
   0   7   4        604.87        577.00        25.03 o                         
   1   7   4        139.47        308.65        18.30 o                         
   2   7   4       5671.84       5460.87        98.51 o                         
   3   7   4       1424.81       1461.33        38.64 o                         
   4   7   4       2962.81       2729.14        57.41 o                         
   5   7   4       1390.17       1375.46        35.14 o                         
   6   7   4         67.58         34.08        12.91 o                         
   7   7   4         14.05         14.56         6.87 o                         
   8   7   4        203.42        244.84        11.96 o                         
   9   7   4        388.03        388.21        15.88 o                         
  10   7   4       6702.12       6814.62        91.85 o                         
  11   7   4        549.80        445.07         9.82 o                         
  12   7   4        257.76        176.48        12.15 o                         
  13   7   4         45.28         84.53         4.14 o                         
  14   7   4       1763.92       1432.27        23.10 o                         
  15   7   4          4.61         14.12         3.27 o                         
  16   7   4          3.05         25.91         2.94 o                         
  17   7   4        253.39        303.58         6.40 o                         
  18   7   4        481.82        396.74         7.84 o                         
  19   7   4       1041.13        924.59        16.19 o                         
  20   7   4        758.90        707.11        12.22 o                         
  21   7   4         31.58         21.53         3.69 o                         
  22   7   4          4.73          9.19         3.07 o                         
  23   7   4        253.86        230.15         7.15 o                         
  24   7   4         26.80         66.12         4.36 o                         
  25   7   4          0.32          6.79         3.40 o                         
  26   7   4         22.33         16.99         3.98 o                         
  27   7   4         32.84         29.72         3.94 o                         
  28   7   4          0.93          7.17         3.84 o                         
  29   7   4         51.51         47.77         4.49 o                         
  30   7   4          0.24          3.20         2.88 o                         
  31   7   4         81.31         73.02         3.61 o                         
  32   7   4        147.85        158.77         6.54 o                         
  33   7   4          8.66         -1.09         3.22 o                         
  34   7   4          1.83          3.64         3.28 o                         
   0   8   4       2124.12       2776.86        73.62 o                         
   1   8   4         20.80         62.62        10.02 o                         
   2   8   4       2906.78       3109.43        50.75 o                         
   3   8   4        145.32        194.81         9.96 o                         
   4   8   4       1092.39       1055.63        38.24 o                         
   5   8   4        453.63        470.98        11.82 o                         
   6   8   4       1482.66       1312.13        28.54 o                         
   7   8   4         88.42         70.45         6.95 o                         
   8   8   4        895.56        833.48        25.12 o                         
   9   8   4        304.61        322.69         7.60 o                         
  10   8   4         22.26         58.38         8.51 o                         
  11   8   4          1.69         33.07         3.30 o                         
  12   8   4       2194.88       2133.08        32.63 o                         
  13   8   4          5.00         17.78         3.20 o                         
  14   8   4        193.92        173.10         6.60 o                         
  15   8   4        687.39        648.55        13.15 o                         
  16   8   4       1896.48       1926.59        29.57 o                         
  17   8   4        196.75        139.58         4.67 o                         
  18   8   4         38.52         45.85         3.29 o                         
  19   8   4        567.07        536.82        11.37 o                         
  20   8   4       2038.01       2168.46        33.22 o                         
  21   8   4        121.04        123.17         6.02 o                         
  22   8   4        284.39        302.74         9.77 o                         
  23   8   4        103.51        103.13         6.09 o                         
  24   8   4       1038.98        958.55        17.18 o                         
  25   8   4        108.16        121.18         5.72 o                         
  26   8   4        217.33        223.85         7.52 o                         
  27   8   4         37.05         27.60         4.18 o                         
  28   8   4        145.09        136.59         5.34 o                         
  29   8   4         26.72         40.24         3.56 o                         
  30   8   4        774.34        688.05        14.95 o                         
  31   8   4         12.09         12.55         3.81 o                         
  32   8   4         11.81          5.22         3.82 o                         
  33   8   4          5.85          3.17         3.60 o                         
   0   9   4       8248.03       7023.97       168.71 o                         
   1   9   4        400.92       1787.06        50.56 o                         
   2   9   4      17187.12      16918.56       248.21 o                         
   3   9   4          7.85        355.94        30.85 o                         
   4   9   4        109.41        176.34        12.98 o                         
   5   9   4       1197.61       1061.93        21.24 o                         
   6   9   4        107.82        208.80         6.73 o                         
   7   9   4         69.92         78.16         5.04 o                         
   8   9   4       4201.50       3396.48        57.43 o                         
   9   9   4        142.31        183.09         6.79 o                         
  10   9   4       6676.50       7327.32       114.66 o                         
  11   9   4        357.01        239.19        10.24 o                         
  12   9   4       7223.97       6814.12       110.99 o                         
  13   9   4          0.87         20.03         4.19 o                         
  14   9   4       1721.11       1592.61        28.03 o                         
  15   9   4        156.95        235.40         7.75 o                         
  16   9   4        164.83        195.26         6.40 o                         
  17   9   4        145.61        133.11         4.94 o                         
  18   9   4       1243.37       1283.15        19.57 o                         
  19   9   4         61.94        114.34         6.70 o                         
  20   9   4       3982.49       3673.67        53.52 o                         
  21   9   4        136.41        251.36        11.96 o                         
  22   9   4       1494.80       1506.78        24.39 o                         
  23   9   4         37.79         54.08         4.44 o                         
  24   9   4       1560.26       1444.26        26.05 o                         
  25   9   4         58.40         65.85         5.35 o                         
  26   9   4        298.73        303.59         8.93 o                         
  27   9   4        118.79        107.58         4.89 o                         
  28   9   4        127.83        160.17         5.76 o                         
  29   9   4         58.47         56.72         3.89 o                         
  30   9   4       1447.28       1533.09        34.62 o                         
  31   9   4         17.97         12.62         4.68 o                         
  32   9   4        210.18        226.68        15.48 o                         
   0  10   4       5645.71       6696.61       147.29 o                         
   1  10   4       1177.87       1785.11        35.01 o                         
   2  10   4      11990.11      11804.53       182.27 o                         
   3  10   4        340.70        601.04        15.65 o                         
   4  10   4       2701.96       2632.21        45.95 o                         
   5  10   4        128.18        274.82        16.70 o                         
   6  10   4        330.17        324.90         9.02 o                         
   7  10   4        997.83       1042.66        21.70 o                         
   8  10   4       8009.55       7746.35       130.85 o                         
   9  10   4        749.39       1326.46        47.21 o                         
  10  10   4       7633.55       6832.79       116.07 o                         
  11  10   4         27.57        452.59        28.05 o                         
  12  10   4       5606.81       5318.81        91.78 o                         
  13  10   4        149.61        341.76        19.93 o                         
  14  10   4       1664.48       1635.55        30.67 o                         
  15  10   4          0.72         11.99         3.90 o                         
  16  10   4        937.76        836.08        15.88 o                         
  17  10   4          0.62         25.75         7.61 o                         
  18  10   4       2072.25       1975.67        31.15 o                         
  19  10   4        676.60        667.01        16.19 o                         
  20  10   4       3550.84       4030.50        69.38 o                         
  21  10   4       1391.33       1265.27        27.89 o                         
  22  10   4       2200.28       1994.49        34.90 o                         
  23  10   4        309.31        262.66         9.21 o                         
  24  10   4       1281.90       1323.88        24.83 o                         
  25  10   4          8.25          0.58         3.68 o                         
  26  10   4         10.05         32.68         4.02 o                         
  27  10   4         38.62         47.34         3.74 o                         
  28  10   4         65.34         46.97         4.89 o                         
  29  10   4         44.46         41.28         4.35 o                         
  30  10   4       1041.25        944.09        45.90 o                         
  31  10   4         24.62         22.93         4.87 o                         
   0  11   4       5386.01       4837.09       108.32 o                         
   1  11   4        667.72       1027.35        25.50 o                         
   2  11   4       2998.04       2731.23        49.03 o                         
   3  11   4          1.55        313.85        14.63 o                         
   4  11   4       2077.98       2086.57        35.34 o                         
   5  11   4        427.66        374.59         9.84 o                         
   6  11   4         16.21         26.01         5.82 o                         
   7  11   4        956.53        937.52        19.83 o                         
   8  11   4       1567.08       1468.96        29.07 o                         
   9  11   4        789.73        769.80        17.12 o                         
  10  11   4       1078.86        935.92        19.20 o                         
  11  11   4         51.26         63.38         4.70 o                         
  12  11   4        785.52        849.27        16.86 o                         
  13  11   4        272.40        305.22         8.93 o                         
  14  11   4        122.52        123.62         9.42 o                         
  15  11   4          3.10         10.46         3.35 o                         
  16  11   4        385.16        401.49         9.28 o                         
  17  11   4          4.28         22.09         3.33 o                         
  18  11   4       1679.84       1518.00        24.94 o                         
  19  11   4        601.55        623.60        13.80 o                         
  20  11   4       2499.01       2455.17        44.46 o                         
  21  11   4        675.39        744.10        15.38 o                         
  22  11   4       1878.09       1786.49        32.24 o                         
  23  11   4        208.65        187.78         9.35 o                         
  24  11   4        417.81        431.84        10.64 o                         
  25  11   4          6.53          8.29         4.02 o                         
  26  11   4         34.63         63.57         4.47 o                         
  27  11   4         24.94         17.63         3.39 o                         
  28  11   4        125.52        160.65         8.78 o                         
  29  11   4         79.00         64.60         9.76 o                         
  30  11   4        250.56        271.29        17.85 o                         
   0  12   4       1214.42       1313.38        34.84 o                         
   1  12   4        388.44        509.21        10.85 o                         
   2  12   4        146.43        142.51         6.04 o                         
   3  12   4         47.27         53.34         4.27 o                         
   4  12   4         14.21         24.16         3.93 o                         
   5  12   4        693.08        670.21        14.54 o                         
   6  12   4         23.10         45.86         5.24 o                         
   7  12   4         29.67         48.15         4.33 o                         
   8  12   4         34.25         74.49         4.84 o                         
   9  12   4        106.87        106.36         5.56 o                         
  10  12   4          2.78         13.30         5.38 o                         
  11  12   4        202.76        194.41         7.17 o                         
  12  12   4         40.32         51.86         6.33 o                         
  13  12   4        118.33        109.69         7.55 o                         
  14  12   4         17.52         24.21         5.41 o                         
  15  12   4        152.40        178.97        10.22 o                         
  16  12   4         48.07         45.42         4.27 o                         
  17  12   4         41.52         34.70         3.76 o                         
  18  12   4        201.19        182.13         7.72 o                         
  19  12   4         80.49         63.58         5.32 o                         
  20  12   4        141.52        122.88         6.72 o                         
  21  12   4         12.40         10.06         5.24 o                         
  22  12   4        556.27        583.85        14.63 o                         
  23  12   4         15.52         14.56         4.08 o                         
  24  12   4          3.61          1.99         4.09 o                         
  25  12   4         17.63         17.14         4.29 o                         
  26  12   4         36.94         36.46         5.91 o                         
  27  12   4         51.14         28.95         3.98 o                         
  28  12   4         36.50         15.16         4.81 o                         
   0  13   4         50.64         96.66        15.67 o                         
   1  13   4        438.84        420.60        11.64 o                         
   2  13   4       1333.54       1426.64        32.27 o                         
   3  13   4         31.90         67.22         4.76 o                         
   4  13   4          8.54         18.91         4.91 o                         
   5  13   4         56.63         52.32         6.04 o                         
   6  13   4         60.94         79.20         5.85 o                         
   7  13   4        173.84        161.12         6.17 o                         
   8  13   4        770.79        753.38        15.97 o                         
   9  13   4         64.81         47.12         4.98 o                         
  10  13   4        980.29       1115.53        25.38 o                         
  11  13   4        148.45        157.61         8.52 o                         
  12  13   4        732.80        812.33        20.85 o                         
  13  13   4         19.38         24.67         5.18 o                         
  14  13   4          1.96         15.38         4.75 o                         
  15  13   4         14.88         26.28         4.03 o                         
  16  13   4        238.93        247.85         7.38 o                         
  17  13   4         75.11         82.76         5.08 o                         
  18  13   4        129.70        140.75         7.33 o                         
  19  13   4         30.85         59.17         4.66 o                         
  20  13   4        383.72        396.64        10.42 o                         
  21  13   4          3.64         13.14         3.90 o                         
  22  13   4          3.34         10.79         3.83 o                         
  23  13   4         18.90         10.15         4.14 o                         
  24  13   4        128.32        139.11         5.60 o                         
  25  13   4         48.79         35.37         4.50 o                         
  26  13   4         63.20         69.31         7.73 o                         
   0  14   4       2471.38       2286.31        55.81 o                         
   1  14   4         20.95        144.93         8.44 o                         
   2  14   4       1999.12       2083.48        36.19 o                         
   3  14   4         40.69        116.98         6.39 o                         
   4  14   4         16.17         35.53         4.32 o                         
   5  14   4         19.61         27.08         4.14 o                         
   6  14   4         83.56        105.10         5.80 o                         
   7  14   4         16.72         40.20         4.89 o                         
   8  14   4       1748.51       1772.87        35.94 o                         
   9  14   4        394.69        533.22        21.44 o                         
  10  14   4       1519.00       1537.76        35.96 o                         
  11  14   4        593.98        700.50        18.68 o                         
  12  14   4       1176.25       1155.91        27.70 o                         
  13  14   4        140.78        146.52         8.40 o                         
  14  14   4         68.54         99.86         5.16 o                         
  15  14   4         25.17         14.93         3.18 o                         
  16  14   4        286.21        296.20         8.66 o                         
  17  14   4        174.30        212.74         7.58 o                         
  18  14   4        469.91        404.12        11.20 o                         
  19  14   4         62.32         66.87         4.53 o                         
  20  14   4        954.12        880.28        21.34 o                         
  21  14   4          4.09          7.43         3.87 o                         
  22  14   4        270.80        227.65         6.88 o                         
  23  14   4         70.14         63.81         5.29 o                         
  24  14   4        173.54        141.16        13.84 o                         
   0  15   4       1967.61       2209.94        53.73 o                         
   1  15   4        685.14       1031.26        21.64 o                         
   2  15   4       1864.75       2074.63        39.10 o                         
   3  15   4        550.29        700.13        16.23 o                         
   4  15   4         52.62        101.67         6.00 o                         
   5  15   4        256.70        235.79         8.06 o                         
   6  15   4        407.59        390.90        13.89 o                         
   7  15   4          3.01         24.17         4.91 o                         
   8  15   4       1133.69       1213.88        28.96 o                         
   9  15   4        258.92        247.94         9.43 o                         
  10  15   4       1319.20       1341.35        31.31 o                         
  11  15   4        228.61        248.56         8.67 o                         
  12  15   4       1045.32       1104.68        21.72 o                         
  13  15   4        151.92        155.45         5.31 o                         
  14  15   4        117.35        151.37         5.92 o                         
  15  15   4         34.32         27.31         4.41 o                         
  16  15   4         88.25         81.86         4.87 o                         
  17  15   4         89.39         81.40         4.86 o                         
  18  15   4        472.43        401.62        10.74 o                         
  19  15   4        116.07        122.84         5.95 o                         
  20  15   4        636.69        602.76        19.03 o                         
  21  15   4         49.73         40.07         6.52 o                         
   0  16   4       1236.48       1186.28        36.78 o                         
   1  16   4        199.72        292.65         8.89 o                         
   2  16   4        618.10        690.67        15.49 o                         
   3  16   4        423.02        438.81        11.42 o                         
   4  16   4        263.00        305.19         8.60 o                         
   5  16   4        109.83        132.86         6.04 o                         
   6  16   4        168.33        188.01         6.91 o                         
   7  16   4         20.77         34.58         3.76 o                         
   8  16   4        353.61        335.27         8.75 o                         
   9  16   4        145.98        153.37         7.36 o                         
  10  16   4        551.31        454.51         9.91 o                         
  11  16   4         54.54         52.97         3.84 o                         
  12  16   4        185.03        136.10         5.23 o                         
  13  16   4         53.57         57.42         4.71 o                         
  14  16   4         32.54         20.81         3.37 o                         
  15  16   4          1.52          4.13         2.84 o                         
  16  16   4          9.88         13.55         4.74 o                         
  17  16   4          8.02          6.34         3.40 o                         
   0  17   4        123.41        145.20         7.80 o                         
   1  17   4         13.17         22.30         3.68 o                         
   2  17   4         41.23         49.76         3.82 o                         
   3  17   4          6.21          2.77         3.12 o                         
   4  17   4         31.96         38.96         3.21 o                         
   5  17   4          9.86         13.59         3.32 o                         
   6  17   4         27.50         27.65         3.78 o                         
   7  17   4         24.53         37.50         3.35 o                         
   8  17   4         35.76         32.89         2.87 o                         
   9  17   4         11.33          8.43         2.77 o                         
  10  17   4        170.25        142.47         5.71 o                         
  11  17   4          0.73          1.11         2.76 o                         
  12  17   4         22.17         30.65         3.61 o                         
  13  17   4          4.58          3.38         2.94 o                         
   0  18   4         96.24         75.68         8.64 o                         
   1  18   4         22.54         25.16         3.80 o                         
   2  18   4        301.23        264.95        12.66 o                         
   3  18   4         70.30         61.47         6.74 o                         
   4  18   4          7.27         11.72         3.51 o                         
   1   0   5      39991.45      39581.12       922.43 o                         
   3   0   5       6453.40       6515.41       138.62 o                         
   5   0   5       1267.70       1339.56        35.87 o                         
   7   0   5      21597.21      19986.40       828.42 o                         
   9   0   5      79549.73      71029.10      2350.95 o                         
  11   0   5      60096.40      54360.12      1564.54 o                         
  13   0   5      45558.11      47774.04      1382.83 o                         
  15   0   5       5202.43       5335.36        97.88 o                         
  17   0   5       3846.22       4082.89        99.13 o                         
  19   0   5      28530.51      31097.47       507.73 o                         
  21   0   5       9946.21      10336.94       187.36 o                         
  23   0   5       6965.83       8111.12       148.27 o                         
  25   0   5       3446.03       3604.53        68.17 o                         
  27   0   5        447.90        467.17        13.19 o                         
  29   0   5       3133.41       3824.49        85.07 o                         
  31   0   5       4346.41       4784.24       104.97 o                         
  33   0   5       1175.84       1201.16        41.41 o                         
  35   0   5        132.72         99.37         6.91 o                         
  37   0   5        429.22        367.43        19.80 o                         
   0   1   5       8381.99       8934.06       218.78 o                         
   1   1   5       7434.36       7445.07       115.38 o                         
   2   1   5        169.77       1241.93        75.64 o                         
   3   1   5      18953.64      18396.36       307.12 o                         
   4   1   5        620.74        971.93        19.54 o                         
   5   1   5        170.33        249.94         8.14 o                         
   6   1   5         87.04         32.80         3.68 o                         
   7   1   5          0.80         95.97        10.99 o                         
   8   1   5      10344.34       7008.04       155.05 o                         
   9   1   5      53757.80      52748.25      1008.02 o                         
  10   1   5        198.29        245.82        14.27 o                         
  11   1   5      40088.59      44520.95       903.73 o                         
  12   1   5       3912.07       3012.60        66.29 o                         
  13   1   5      25851.96      24998.59       486.23 o                         
  14   1   5         57.37         82.24        10.45 o                         
  15   1   5       1450.63       1182.79        17.97 o                         
  16   1   5       1260.55       1340.02        20.67 o                         
  17   1   5       2353.48       2365.22        40.63 o                         
  18   1   5          3.73         62.52        12.78 o                         
  19   1   5      18931.52      18253.12       226.56 o                         
  20   1   5        712.16       1345.34        27.12 o                         
  21   1   5       4703.23       4739.52        57.75 o                         
  22   1   5         25.28         44.19         3.96 o                         
  23   1   5       2146.58       2143.30        29.57 o                         
  24   1   5        511.05        427.13         8.37 o                         
  25   1   5        242.99        237.78         6.08 o                         
  26   1   5         67.00         78.03         4.25 o                         
  27   1   5        185.02        232.46         6.40 o                         
  28   1   5         47.81         67.71         4.40 o                         
  29   1   5       1709.43       1789.63        28.58 o                         
  30   1   5         45.66         36.28         4.57 o                         
  31   1   5       3920.77       4526.17        70.33 o                         
  32   1   5          0.19          5.56         5.11 o                         
  33   1   5        845.80        923.33        17.29 o                         
  34   1   5         19.94         19.10         3.66 o                         
  35   1   5         92.66        158.46         6.43 o                         
  36   1   5          1.16          4.10         2.93 o                         
  37   1   5        387.14        353.69         9.89 o                         
   0   2   5         16.36         60.55         7.02 o                         
   1   2   5       1356.19        977.10        23.21 o                         
   2   2   5       4294.69       2701.96        48.71 o                         
   3   2   5      13384.31      12467.31       183.22 o                         
   4   2   5        801.06        809.32        19.45 o                         
   5   2   5       1382.60       1565.09        30.35 o                         
   6   2   5         25.64         36.73         4.48 o                         
   7   2   5       1275.50       1014.61        21.43 o                         
   8   2   5        173.29        174.00         9.35 o                         
   9   2   5      10927.21       8576.13       143.57 o                         
  10   2   5       4613.55       4333.52       103.69 o                         
  11   2   5      10985.46      11760.89       224.98 o                         
  12   2   5        431.17        373.44        15.53 o                         
  13   2   5          8.34         28.58         9.89 o                         
  14   2   5          4.78         11.09         4.51 o                         
  15   2   5        661.85        629.33        20.15 o                         
  16   2   5         92.31         82.76         5.24 o                         
  17   2   5        198.13        167.96         5.21 o                         
  18   2   5        466.87        526.33         8.38 o                         
  19   2   5        690.00        649.97        15.86 o                         
  20   2   5        469.26        414.70         7.96 o                         
  21   2   5        604.81        752.17        11.55 o                         
  22   2   5        296.26        311.96         6.71 o                         
  23   2   5        145.68        162.38         5.12 o                         
  24   2   5        213.96        233.59         5.86 o                         
  25   2   5         33.65         51.06         3.39 o                         
  26   2   5        108.43        110.69         6.38 o                         
  27   2   5          9.14         21.20         3.35 o                         
  28   2   5          6.63          9.31         3.29 o                         
  29   2   5        442.03        561.97        11.16 o                         
  30   2   5        340.30        391.92         8.88 o                         
  31   2   5        997.25       1092.43        19.84 o                         
  32   2   5         66.25         78.14         4.75 o                         
  33   2   5        274.71        237.65         7.12 o                         
  34   2   5         49.96         31.73         3.72 o                         
  35   2   5         13.65         52.99         3.94 o                         
  36   2   5          1.47          2.29         2.85 o                         
  37   2   5        133.36        105.28         5.23 o                         
   0   3   5       1490.89       1868.55        66.81 o                         
   1   3   5       9484.95       8372.40       140.88 o                         
   2   3   5       5299.60       4624.52        79.16 o                         
   3   3   5        216.50        358.44        13.06 o                         
   4   3   5        411.00        427.59        22.12 o                         
   5   3   5      23805.38      25698.96       383.18 o                         
   6   3   5       1627.00       1542.91        29.05 o                         
   7   3   5      14664.11      14816.13       234.04 o                         
   8   3   5       2230.41       1971.70        38.04 o                         
   9   3   5      23247.88      24366.17       378.56 o                         
  10   3   5       9817.15       8271.20       141.15 o                         
  11   3   5       1554.67       1797.93        37.19 o                         
  12   3   5        949.54        958.36        25.84 o                         
  13   3   5       2564.41       3072.13        58.93 o                         
  14   3   5        128.00         56.59         4.39 o                         
  15   3   5        106.63        153.30         8.51 o                         
  16   3   5        603.06        584.51        11.74 o                         
  17   3   5        158.70        208.12         7.23 o                         
  18   3   5        102.31        164.92         4.86 o                         
  19   3   5       2431.81       2490.18        32.12 o                         
  20   3   5        334.50        384.70         7.77 o                         
  21   3   5       1919.94       2019.38        28.04 o                         
  22   3   5         26.37         31.10         3.14 o                         
  23   3   5       2870.92       2971.89        37.43 o                         
  24   3   5         25.30         24.50         3.05 o                         
  25   3   5         32.88         13.21         2.94 o                         
  26   3   5        112.90        116.18         5.17 o                         
  27   3   5        122.72        146.85         5.15 o                         
  28   3   5         14.24         12.94         3.32 o                         
  29   3   5        237.32        315.56         7.78 o                         
  30   3   5        325.11        316.54         7.98 o                         
  31   3   5        308.54        385.57        10.30 o                         
  32   3   5        119.01        117.92         5.74 o                         
  33   3   5         14.56         17.51         3.62 o                         
  34   3   5         72.84         63.33         4.43 o                         
  35   3   5        168.77        110.95         5.06 o                         
  36   3   5          8.49          5.28         2.71 o                         
   0   4   5       5628.46       4005.07       100.61 o                         
   1   4   5      16571.28      18630.46       292.90 o                         
   2   4   5       2409.42       2200.59        43.39 o                         
   3   4   5      25874.15      23505.38       366.79 o                         
   4   4   5       2098.77       2219.22        45.01 o                         
   5   4   5       7773.37       7498.82       121.20 o                         
   6   4   5       2361.94       2448.50        47.95 o                         
   7   4   5      13118.07      14292.78       219.52 o                         
   9   4   5      68455.48      60424.18       926.02 o                         
  10   4   5        449.02       2338.95        70.19 o                         
  11   4   5      11208.76      10939.19       212.33 o                         
  12   4   5        612.50        788.57        29.77 o                         
  13   4   5      15657.69      13646.53       170.38 o                         
  14   4   5        189.33        226.64        13.43 o                         
  15   4   5        215.49        263.80        12.36 o                         
  16   4   5         52.49         32.62         2.76 o                         
  17   4   5        695.06        563.04         9.54 o                         
  18   4   5         36.70         28.78         2.92 o                         
  19   4   5      12921.57      13676.52       174.63 o                         
  20   4   5        315.21        312.68         7.17 o                         
  21   4   5       4761.16       5308.51        67.98 o                         
  22   4   5          1.26          6.87         3.32 o                         
  23   4   5       2618.09       2725.01        35.94 o                         
  24   4   5         47.03         32.17         3.60 o                         
  25   4   5        396.70        350.11        24.44 o                         
  26   4   5          1.24          2.94         2.97 o                         
  27   4   5       1281.22       1185.30        20.01 o                         
  28   4   5         54.65         80.54         4.94 o                         
  29   4   5       1658.17       1536.05        25.70 o                         
  30   4   5         38.61         75.44         5.08 o                         
  31   4   5       2506.65       2646.51        71.40 o                         
  32   4   5          8.33         14.15         4.00 o                         
  33   4   5        425.21        393.14         8.91 o                         
  34   4   5          8.68          6.90         3.31 o                         
  35   4   5        307.31        369.47        11.18 o                         
  36   4   5          1.02         -0.66         4.23 o                         
   1   5   5      77555.65      69221.68      1328.36 o                         
   3   5   5      30865.69      31237.46       486.65 o                         
   4   5   5        107.07        275.19        28.93 o                         
   5   5   5        509.18        599.20        21.48 o                         
   6   5   5        138.57         80.40        10.03 o                         
   7   5   5      24454.55      22760.59       372.69 o                         
   8   5   5        117.09         74.19         9.66 o                         
   9   5   5      42204.84      42130.50       679.17 o                         
  10   5   5          4.16         24.19         6.23 o                         
  11   5   5       7997.04       8220.33       137.14 o                         
  12   5   5          2.36         19.14         7.22 o                         
  13   5   5      18617.72      19288.07       238.62 o                         
  14   5   5         27.46         23.24         7.95 o                         
  15   5   5        129.75        177.73         5.97 o                         
  16   5   5          0.03          6.30         2.12 o                         
  17   5   5       1784.35       1502.66        24.51 o                         
  18   5   5          1.88         91.65        10.90 o                         
  19   5   5      11479.05      11898.15       161.00 o                         
  20   5   5          0.40        180.88        11.94 o                         
  21   5   5       5440.30       4931.37        63.60 o                         
  22   5   5          6.73         50.49         4.93 o                         
  23   5   5       3290.90       3694.70        49.62 o                         
  24   5   5          0.56          8.75         3.82 o                         
  25   5   5          0.11         12.73         3.66 o                         
  26   5   5         40.26         36.70         4.13 o                         
  27   5   5       2070.74       1958.95        32.07 o                         
  28   5   5          0.35          3.14         3.92 o                         
  29   5   5       2840.99       3371.01        52.99 o                         
  30   5   5          0.04         -2.36         4.17 o                         
  31   5   5       2355.05       2646.31        43.15 o                         
  32   5   5          2.45          2.35         3.65 o                         
  33   5   5        409.34        403.68         9.24 o                         
  34   5   5          5.92          7.52         3.28 o                         
  35   5   5        160.83        118.40        11.34 o                         
   0   6   5       8973.87       7618.05       185.76 o                         
   1   6   5      34587.37      36213.42       563.23 o                         
   2   6   5       5265.27       4061.85        79.01 o                         
   3   6   5      17457.85      19836.56       328.34 o                         
   4   6   5        487.23        545.98        28.89 o                         
   5   6   5        389.12        284.32        14.20 o                         
   6   6   5        113.86         86.93        11.91 o                         
   7   6   5       2541.16       2135.36        55.66 o                         
   8   6   5       1451.31       1561.30        32.05 o                         
   9   6   5      14593.05      13903.97       190.35 o                         
  10   6   5          9.75        605.04        36.68 o                         
  11   6   5      12164.53      10652.61       140.72 o                         
  12   6   5        793.89       1426.18        29.43 o                         
  13   6   5      12016.40      10705.05       144.89 o                         
  14   6   5        687.96        640.06        10.31 o                         
  15   6   5        416.57        449.42         8.05 o                         
  16   6   5        324.34        349.38         7.10 o                         
  17   6   5       2445.78       2341.40        31.41 o                         
  18   6   5         19.43         30.87         4.29 o                         
  19   6   5       6092.42       6200.09        85.62 o                         
  20   6   5          0.97         15.54         3.62 o                         
  21   6   5       1356.11       1476.20        21.58 o                         
  22   6   5         32.01         30.29         3.71 o                         
  23   6   5       1020.10        939.49        17.44 o                         
  24   6   5        255.03        253.99         9.20 o                         
  25   6   5         19.56         32.89         4.22 o                         
  26   6   5          2.45         10.12         3.79 o                         
  27   6   5        739.62        799.69        15.37 o                         
  28   6   5          6.96         19.75         4.09 o                         
  29   6   5       1076.12        842.02        16.54 o                         
  30   6   5         50.99         78.40         4.59 o                         
  31   6   5        913.37        954.13        17.46 o                         
  32   6   5          3.29          8.29         2.76 o                         
  33   6   5        148.62        152.40         7.90 o                         
  34   6   5         10.28          9.06         3.31 o                         
  35   6   5         36.38         52.69         4.80 o                         
   0   7   5       4884.22       4176.45        94.47 o                         
   1   7   5        185.23        248.41        12.55 o                         
   2   7   5        736.68        557.08        17.71 o                         
   3   7   5        655.07        478.07        17.24 o                         
   4   7   5        913.14        846.35        18.53 o                         
   5   7   5       1915.44       1721.48        30.71 o                         
   6   7   5         12.03         25.63         9.87 o                         
   7   7   5       1074.77       1365.62        24.97 o                         
   8   7   5        146.85        173.03         5.18 o                         
   9   7   5       2077.51       2128.64        32.92 o                         
  10   7   5        114.98        126.87         5.08 o                         
  11   7   5       4056.74       4750.40        65.11 o                         
  12   7   5       2643.28       2212.18        34.46 o                         
  13   7   5         50.20        140.93         6.89 o                         
  14   7   5        421.76        492.70        11.00 o                         
  15   7   5        109.42        119.92         5.79 o                         
  16   7   5        326.92        282.48         7.99 o                         
  17   7   5       1190.01       1147.06        18.30 o                         
  18   7   5          2.46         16.79         3.53 o                         
  19   7   5        443.33        401.69         8.76 o                         
  20   7   5         85.03         47.58         3.69 o                         
  21   7   5        140.08        183.15         5.77 o                         
  22   7   5        127.18        100.14         9.06 o                         
  23   7   5        113.43        140.34         6.28 o                         
  24   7   5        153.90        104.59         5.07 o                         
  25   7   5          8.98         23.62         3.84 o                         
  26   7   5         83.85         98.76         5.50 o                         
  27   7   5         21.56         40.99         4.06 o                         
  28   7   5        122.15        111.34         4.90 o                         
  29   7   5          1.36         10.62         3.41 o                         
  30   7   5        141.36        122.47         5.15 o                         
  31   7   5          2.10          8.31         3.16 o                         
  32   7   5          0.03         -3.34         3.34 o                         
  33   7   5         18.63         27.63         3.88 o                         
  34   7   5         19.62         15.57         4.20 o                         
   0   8   5        767.83        792.29        45.29 o                         
   1   8   5      12063.44      11794.75       204.53 o                         
   2   8   5        672.40        580.71        37.03 o                         
   3   8   5       2537.02       2061.41        54.23 o                         
   4   8   5         29.50         79.23         7.44 o                         
   5   8   5       1380.77       1413.33        26.54 o                         
   6   8   5         40.45         47.91         6.45 o                         
   7   8   5         10.70         27.70         4.33 o                         
   8   8   5        317.26        243.02         6.64 o                         
   9   8   5       2935.97       2738.27        41.09 o                         
  10   8   5        190.62        315.92        12.74 o                         
  11   8   5       1582.26       1427.64        23.31 o                         
  12   8   5        128.48        278.36        19.69 o                         
  13   8   5       3692.14       3656.26        57.30 o                         
  14   8   5         69.79         94.69         4.50 o                         
  15   8   5         27.99         57.07         3.62 o                         
  16   8   5        403.85        370.44         7.87 o                         
  17   8   5       1212.24       1192.38        18.70 o                         
  18   8   5        186.04        195.81         5.75 o                         
  19   8   5        800.23        751.86        13.77 o                         
  20   8   5        492.33        449.68        10.09 o                         
  21   8   5        487.14        539.91        11.19 o                         
  22   8   5        391.42        367.03         8.90 o                         
  23   8   5        760.23        796.58        15.52 o                         
  24   8   5        156.04        118.32         5.89 o                         
  25   8   5         14.97         11.42         3.72 o                         
  26   8   5         13.65          3.49         3.93 o                         
  27   8   5        480.44        563.01        12.04 o                         
  28   8   5         47.37         57.78         4.87 o                         
  29   8   5        613.62        633.57        12.67 o                         
  30   8   5         77.95         57.72         4.56 o                         
  31   8   5        458.43        422.51        21.15 o                         
  32   8   5         13.11         19.09         5.69 o                         
  33   8   5         31.09         24.00         4.01 o                         
   1   9   5      17763.22      17270.50       297.71 o                         
   2   9   5        221.86       1055.21        35.78 o                         
   3   9   5       7795.13       6980.18       118.27 o                         
   4   9   5        128.34        180.97        13.80 o                         
   5   9   5        226.30        205.89         7.54 o                         
   6   9   5          8.61         43.38         3.84 o                         
   7   9   5        270.92        442.62        11.52 o                         
   8   9   5         22.51         58.73         4.99 o                         
   9   9   5      16227.28      16248.88       249.32 o                         
  10   9   5        156.22        172.93        13.46 o                         
  11   9   5       6487.57       6484.67       105.77 o                         
  12   9   5         50.66         66.81         6.08 o                         
  13   9   5       7860.03       7980.65       129.92 o                         
  14   9   5         46.95         93.24         8.47 o                         
  15   9   5        149.41        147.66         6.24 o                         
  16   9   5        195.07        144.92         5.51 o                         
  17   9   5         21.70         38.93         3.59 o                         
  18   9   5        269.11        300.23         8.12 o                         
  19   9   5       4780.87       4483.49        69.18 o                         
  20   9   5         80.65        220.02        15.68 o                         
  21   9   5       3669.85       3428.41        54.79 o                         
  22   9   5        198.62        315.00        11.18 o                         
  23   9   5       2613.60       2375.11        43.30 o                         
  24   9   5        111.84        103.82         5.76 o                         
  25   9   5          2.38          9.79         3.74 o                         
  26   9   5          3.67         -1.39         3.41 o                         
  27   9   5        257.09        293.31         7.63 o                         
  28   9   5          0.04          2.32         2.97 o                         
  29   9   5        877.10        737.67        16.75 o                         
  30   9   5          2.04          1.02         4.28 o                         
  31   9   5       1170.04       1187.41        39.28 o                         
  32   9   5          0.32         -7.05        11.09 o                         
   0  10   5        149.78        561.86        31.87 o                         
   1  10   5      12865.35      12543.20       199.93 o                         
   2  10   5          0.36        186.10        25.81 o                         
   3  10   5       5082.96       5283.91        86.66 o                         
   4  10   5        527.61        630.68        17.30 o                         
   5  10   5         91.49         77.45         5.29 o                         
   6  10   5         49.84         88.25         5.44 o                         
   7  10   5       3920.47       3384.41        55.44 o                         
   8  10   5          0.64        334.55        50.17 o                         
   9  10   5       8223.82       8045.93       130.52 o                         
  10  10   5         25.86        417.25        21.88 o                         
  11  10   5       1413.73       1298.53        26.36 o                         
  12  10   5        125.13        228.58         9.99 o                         
  13  10   5       2911.44       2821.85        50.19 o                         
  14  10   5         16.17         37.67         4.51 o                         
  15  10   5          0.55         21.74         4.08 o                         
  16  10   5        104.92         98.76         6.68 o                         
  17  10   5       1043.04        987.42        17.70 o                         
  18  10   5          3.17         21.05         4.31 o                         
  19  10   5       6885.67       6529.95       119.13 o                         
  20  10   5         69.95         88.57         6.80 o                         
  21  10   5       6769.03       6770.30       129.93 o                         
  22  10   5          4.51         36.25         5.08 o                         
  23  10   5       2737.22       2808.80        58.44 o                         
  24  10   5         23.28         38.60         4.76 o                         
  25  10   5         70.24         87.96         5.26 o                         
  26  10   5        102.30         87.83         4.61 o                         
  27  10   5        116.27         84.38         4.89 o                         
  28  10   5          5.15         14.35         4.10 o                         
  29  10   5        682.07        736.68        39.79 o                         
  30  10   5         18.72         34.48         6.33 o                         
   0  11   5         12.74        529.41        38.48 o                         
   1  11   5       3395.14       3481.71        58.63 o                         
   2  11   5        553.92        749.76        17.46 o                         
   3  11   5       1296.37       1302.90        22.43 o                         
   4  11   5        121.91        161.38         6.51 o                         
   5  11   5          6.21         40.25         5.29 o                         
   6  11   5        424.32        500.59        11.70 o                         
   7  11   5       1255.16       1345.90        24.92 o                         
   8  11   5        244.22        224.34         8.02 o                         
   9  11   5       1642.00       1796.69        34.19 o                         
  10  11   5        197.58        228.22        11.67 o                         
  11  11   5       1581.71       1586.53        30.68 o                         
  12  11   5         22.43         13.41         4.19 o                         
  13  11   5        622.48        682.33        30.95 o                         
  14  11   5         55.74         33.38         4.19 o                         
  15  11   5          2.25         16.47         4.20 o                         
  16  11   5        102.90        109.06         5.22 o                         
  17  11   5        567.57        631.93        13.62 o                         
  18  11   5         31.37        110.27         7.16 o                         
  19  11   5       2717.20       2584.85        48.67 o                         
  20  11   5         68.53        113.88         7.69 o                         
  21  11   5       2714.08       2402.17        45.46 o                         
  22  11   5          1.41         27.39         4.45 o                         
  23  11   5        936.99        782.69        16.51 o                         
  24  11   5         37.71         45.37         4.54 o                         
  25  11   5        103.99        119.00         6.46 o                         
  26  11   5         31.03         44.13         4.31 o                         
  27  11   5        116.43        130.33         6.23 o                         
  28  11   5          4.35          3.16         3.61 o                         
  29  11   5        337.70        319.64        16.30 o                         
   0  12   5       1028.73        966.66        27.57 o                         
   1  12   5        871.06       1135.14        32.98 o                         
   2  12   5        568.51        588.05        11.96 o                         
   3  12   5         41.73         64.42         4.45 o                         
   4  12   5          3.82         12.67         3.70 o                         
   5  12   5         19.90         13.62         5.13 o                         
   6  12   5          5.53          2.46         3.51 o                         
   7  12   5          3.25         14.74         4.02 o                         
   8  12   5         19.25          7.43         5.69 o                         
   9  12   5        193.51        199.57         7.89 o                         
  10  12   5        337.34        247.13         8.74 o                         
  11  12   5         32.86         55.51         5.02 o                         
  12  12   5        770.02        696.42        16.24 o                         
  13  12   5         72.22         71.45         5.41 o                         
  14  12   5        149.84        122.64         5.84 o                         
  15  12   5        250.41        231.85         6.98 o                         
  16  12   5          2.68         12.43         4.17 o                         
  17  12   5         17.94         10.97         3.64 o                         
  18  12   5         36.14         26.49         4.25 o                         
  19  12   5         13.68         24.93         4.08 o                         
  20  12   5         66.69        126.35         9.00 o                         
  21  12   5        270.91        257.88         8.69 o                         
  22  12   5         23.16         15.00         3.92 o                         
  23  12   5         64.01         76.58         5.55 o                         
  24  12   5        102.20        120.92         6.59 o                         
  25  12   5          0.26          2.58         3.34 o                         
  26  12   5          1.04          2.25         3.54 o                         
  27  12   5         11.15          4.80         4.26 o                         
   0  13   5        759.10        710.99        20.01 o                         
   1  13   5        348.67        366.41         8.46 o                         
   2  13   5         13.97         29.07         3.81 o                         
   3  13   5        247.26        255.30         7.23 o                         
   4  13   5        132.50        133.42         7.60 o                         
   5  13   5        343.11        326.66         8.70 o                         
   6  13   5          0.08         13.34         3.87 o                         
   7  13   5        373.31        389.24        10.30 o                         
   8  13   5         23.68         52.04         5.23 o                         
   9  13   5       2112.36       2172.21        46.05 o                         
  10  13   5        244.54        200.67         9.41 o                         
  11  13   5        579.14        662.49        17.78 o                         
  12  13   5        353.30        369.84        11.02 o                         
  13  13   5        596.80        687.34        14.99 o                         
  14  13   5          7.05         23.83         4.44 o                         
  15  13   5        277.37        275.25         8.27 o                         
  16  13   5         64.65         77.91         5.85 o                         
  17  13   5        112.18         80.07         6.40 o                         
  18  13   5          7.76         11.56         4.20 o                         
  19  13   5       1117.77       1010.06        22.67 o                         
  20  13   5         10.06         20.70         4.35 o                         
  21  13   5        114.36        120.39         5.60 o                         
  22  13   5         18.57         10.02         4.01 o                         
  23  13   5        173.01        147.77         6.48 o                         
  24  13   5          3.99          4.06         2.93 o                         
  25  13   5          7.59         21.61         3.67 o                         
   0  14   5          0.65        219.52        25.44 o                         
   1  14   5       3567.52       3787.69        61.17 o                         
   2  14   5          0.69        161.51        21.07 o                         
   3  14   5       1216.12       1161.55        21.39 o                         
   4  14   5         36.53         70.78         4.81 o                         
   5  14   5          3.55         12.33         4.43 o                         
   6  14   5         77.00         64.51         5.23 o                         
   7  14   5        237.02        252.88         9.09 o                         
   8  14   5          8.96        193.55        16.74 o                         
   9  14   5       3155.47       3077.99        68.34 o                         
  10  14   5         73.56        349.68        22.68 o                         
  11  14   5       1782.71       1733.97        37.36 o                         
  12  14   5         39.98         93.32         6.84 o                         
  13  14   5       1151.12       1081.56        26.45 o                         
  14  14   5          1.38         15.17         4.40 o                         
  15  14   5        180.91        250.19         7.91 o                         
  16  14   5          0.02          8.89         3.92 o                         
  17  14   5        422.56        420.61        11.39 o                         
  18  14   5         20.57         56.12         4.59 o                         
  19  14   5       1246.90       1189.59        25.81 o                         
  20  14   5          8.50         10.82         3.96 o                         
  21  14   5        636.29        566.31        18.09 o                         
  22  14   5          1.75         10.66         3.42 o                         
  23  14   5        508.28        389.00        14.39 o                         
   0  15   5         64.40        361.54        35.47 o                         
   1  15   5       2943.14       3081.57        60.28 o                         
   2  15   5          1.02        348.10        22.88 o                         
   3  15   5       1577.74       1831.83        37.10 o                         
   4  15   5         31.03         74.15         6.23 o                         
   5  15   5          2.04         18.04         4.67 o                         
   6  15   5         95.07        141.12         8.36 o                         
   7  15   5        680.64        647.16        15.32 o                         
   8  15   5          8.98         42.00         4.99 o                         
   9  15   5       1559.00       1606.86        36.69 o                         
  10  15   5          6.05         28.28         4.15 o                         
  11  15   5       1273.71       1295.65        26.30 o                         
  12  15   5          0.71         13.52         3.92 o                         
  13  15   5        517.96        465.55        11.02 o                         
  14  15   5         10.73         15.76         3.66 o                         
  15  15   5          0.08          7.76         3.35 o                         
  16  15   5         24.76         44.89         4.16 o                         
  17  15   5        222.68        182.18         6.55 o                         
  18  15   5          0.22          7.35         3.36 o                         
  19  15   5        774.29        682.21        21.53 o                         
  20  15   5         11.18         28.04         5.37 o                         
   0  16   5         43.82         59.58         6.82 o                         
   1  16   5        530.34        508.36        13.20 o                         
   2  16   5         68.33        129.19         6.21 o                         
   3  16   5        389.15        357.89         9.19 o                         
   4  16   5         66.85         91.50         6.32 o                         
   5  16   5         53.50         72.28         4.51 o                         
   6  16   5          8.09         15.73         3.57 o                         
   7  16   5        412.79        368.81        10.29 o                         
   8  16   5          1.52         20.00         3.87 o                         
   9  16   5        540.89        528.44        11.71 o                         
  10  16   5         12.13         27.47         3.50 o                         
  11  16   5        474.60        421.67        10.39 o                         
  12  16   5         39.26         48.15         4.52 o                         
  13  16   5         32.71         33.18         3.63 o                         
  14  16   5         37.47         45.23         4.62 o                         
  15  16   5         14.82         13.10         3.74 o                         
  16  16   5         18.00         18.84         4.23 o                         
   0  17   5         72.83         42.69         7.52 o                         
   1  17   5          4.63         13.84         3.72 o                         
   2  17   5         84.34         70.12         4.88 o                         
   3  17   5         33.16         50.71         4.02 o                         
   4  17   5         13.81         13.56         2.90 o                         
   5  17   5          1.45          7.81         2.46 o                         
   6  17   5          0.02          4.14         2.68 o                         
   7  17   5         56.39         67.59         3.82 o                         
   8  17   5         21.69         21.14         2.84 o                         
   9  17   5          0.42          5.16         2.85 o                         
  10  17   5          1.26          1.66         3.85 o                         
  11  17   5         19.22         16.32         3.43 o                         
   0   0   6       2518.62       6618.58       238.05 o                         
   2   0   6      35305.21      35511.08       717.59 o                         
   4   0   6       2184.59       2383.36        57.50 o                         
   6   0   6       1485.93       1983.75        59.83 o                         
   8   0   6       8286.97       7954.81       212.02 o                         
  10   0   6      59070.98      58102.74      2366.52 o                         
  12   0   6      53413.71      51539.17      1491.76 o                         
  14   0   6       5867.00       4734.42        88.52 o                         
  16   0   6       1914.69       1891.39        36.76 o                         
  18   0   6       5449.05       5175.66       104.95 o                         
  20   0   6       4873.32       5477.22       100.88 o                         
  22   0   6       1481.02       1414.69        32.58 o                         
  24   0   6       8127.55       8011.92       146.45 o                         
  26   0   6        299.81        305.72        10.49 o                         
  28   0   6       1254.94       1226.81        28.07 o                         
  30   0   6       3477.26       3375.92        75.07 o                         
  32   0   6        438.95        507.60        14.32 o                         
  34   0   6        502.03        617.36        20.54 o                         
  36   0   6          3.28          2.78         3.81 o                         
   0   1   6       4829.00       4841.00       138.16 o                         
   1   1   6        267.36       1604.26        38.41 o                         
   2   1   6      16618.54      15820.09       247.89 o                         
   3   1   6        838.84        802.68        20.44 o                         
   4   1   6       1214.36       1306.28        25.80 o                         
   5   1   6       2451.11       2046.95        38.67 o                         
   6   1   6          2.62         51.50         6.40 o                         
   7   1   6       1112.26       1273.76        29.84 o                         
   8   1   6       3930.34       4769.44        89.69 o                         
   9   1   6         95.87        140.07        10.72 o                         
  10   1   6      22506.75      23856.79       498.57 o                         
  11   1   6       3170.71       2875.00        66.45 o                         
  12   1   6      14863.02      15901.86       315.92 o                         
  13   1   6       2345.74       1837.07        31.97 o                         
  14   1   6       1172.85       1088.68        21.73 o                         
  15   1   6         23.27         22.15         6.09 o                         
  16   1   6        826.16        860.80        19.50 o                         
  17   1   6         22.05         36.54         3.05 o                         
  18   1   6       2429.48       2730.37        51.69 o                         
  19   1   6        426.65        474.30         8.73 o                         
  20   1   6       3669.52       3304.14        44.04 o                         
  21   1   6        110.79        218.50         6.72 o                         
  22   1   6        798.89        899.00        13.88 o                         
  23   1   6        178.86        205.80         5.68 o                         
  24   1   6       2072.54       2173.15        29.22 o                         
  25   1   6        258.55        248.35         6.37 o                         
  26   1   6        449.70        433.95         8.67 o                         
  27   1   6        104.02        115.41         4.79 o                         
  28   1   6        679.99        759.39        13.94 o                         
  29   1   6         39.97         31.82         4.04 o                         
  30   1   6       2437.87       3014.84        45.96 o                         
  31   1   6          2.32          3.00         4.21 o                         
  32   1   6        599.73        620.28        12.38 o                         
  33   1   6          0.55          4.50         3.35 o                         
  34   1   6        269.58        184.26         6.49 o                         
  35   1   6          6.33         -0.27         2.99 o                         
  36   1   6         21.99         27.09         2.83 o                         
   0   2   6        822.87        851.63        33.03 o                         
   1   2   6       1256.08       1100.77        27.72 o                         
   2   2   6        264.71        312.00        12.43 o                         
   3   2   6        216.46        170.99         8.76 o                         
   4   2   6        123.03        160.98         7.70 o                         
   5   2   6         18.90         24.47         4.39 o                         
   6   2   6       5422.40       6144.44       102.09 o                         
   7   2   6         47.26         42.03         9.17 o                         
   8   2   6        557.42        562.83        15.04 o                         
   9   2   6       2707.32       2812.44        54.93 o                         
  10   2   6       2308.25       2447.15        51.65 o                         
  11   2   6         39.62        122.99         9.41 o                         
  12   2   6       2743.56       2225.67        52.34 o                         
  13   2   6       1944.12       1452.76        23.60 o                         
  14   2   6        242.64        269.63         7.97 o                         
  15   2   6        271.00        260.36         5.61 o                         
  16   2   6        425.11        427.09         7.71 o                         
  17   2   6        465.27        368.09         7.08 o                         
  18   2   6         82.84        137.65         4.56 o                         
  19   2   6        483.28        488.07        10.15 o                         
  20   2   6        953.13       1103.87        16.57 o                         
  21   2   6        529.79        456.11         8.15 o                         
  22   2   6          2.50         21.99         3.21 o                         
  23   2   6        471.85        466.22         8.38 o                         
  24   2   6         45.94         73.24         3.76 o                         
  25   2   6         52.26         37.91         4.16 o                         
  26   2   6         63.81         94.13         4.09 o                         
  27   2   6         30.73         25.32         3.38 o                         
  28   2   6        131.14         90.09         4.91 o                         
  29   2   6        112.80        119.68         5.45 o                         
  30   2   6        444.25        448.99         9.80 o                         
  31   2   6         88.71        102.07         7.21 o                         
  32   2   6        434.79        455.11        10.20 o                         
  33   2   6          5.08          4.55         3.21 o                         
  34   2   6         34.10         43.90         4.13 o                         
  35   2   6         22.57         21.71         3.28 o                         
  36   2   6         57.68         42.56         3.76 o                         
   0   3   6       1941.97       2307.10        70.39 o                         
   1   3   6        595.92        948.52        25.98 o                         
   2   3   6       1983.84       1720.57        37.50 o                         
   3   3   6          0.48        103.09        12.58 o                         
   4   3   6       1513.93       1950.76        37.42 o                         
   5   3   6        514.36        593.98        23.44 o                         
   6   3   6        755.45        932.50        21.36 o                         
   7   3   6        683.26        643.84        16.33 o                         
   8   3   6       9891.59      11549.96       185.66 o                         
   9   3   6       5611.51       5607.43       104.00 o                         
  10   3   6       4112.82       3839.64        71.46 o                         
  11   3   6        714.61        472.78        12.67 o                         
  12   3   6       1978.66       1867.87        30.62 o                         
  13   3   6       1146.75        930.30        15.30 o                         
  14   3   6        749.34        412.69        11.36 o                         
  15   3   6        228.91        205.13         6.40 o                         
  16   3   6        792.88        578.02         9.07 o                         
  17   3   6        112.17        109.07         4.19 o                         
  18   3   6        220.54        374.54         7.22 o                         
  19   3   6        720.32        607.73        10.22 o                         
  20   3   6       2527.65       2097.09        28.42 o                         
  21   3   6        727.89        744.01        11.98 o                         
  22   3   6       1145.04       1094.80        16.59 o                         
  23   3   6        196.80        135.81         4.60 o                         
  24   3   6        138.87        151.98         5.29 o                         
  25   3   6        105.98        137.97         5.10 o                         
  26   3   6        397.72        563.03        10.88 o                         
  27   3   6         38.44         35.67         4.01 o                         
  28   3   6          8.35         12.47         3.74 o                         
  29   3   6        122.55        128.21         5.65 o                         
  30   3   6        370.72        385.65         9.47 o                         
  31   3   6        140.70        121.04         7.48 o                         
  32   3   6          3.03          8.55         3.52 o                         
  33   3   6         70.98         43.80         4.25 o                         
  34   3   6         75.98        132.38         5.63 o                         
  35   3   6         21.63         16.75         3.11 o                         
  36   3   6          3.06         13.50         2.95 o                         
   0   4   6      26603.90      27303.70       712.16 o                         
   1   4   6       1133.53       1071.54        30.89 o                         
   2   4   6      14917.69      16615.90       275.12 o                         
   3   4   6       1961.65       2350.17        52.52 o                         
   4   4   6          1.59         33.33         7.85 o                         
   5   4   6         32.73         19.17         9.07 o                         
   6   4   6         70.51         90.63         8.77 o                         
   7   4   6       1074.40       1098.98        32.42 o                         
   8   4   6      29039.93      25911.60       420.68 o                         
   9   4   6        667.90       1626.15        54.56 o                         
  10   4   6       1814.48       1292.16        29.15 o                         
  11   4   6       1173.19       1292.41        20.61 o                         
  12   4   6       6462.94       6322.80        86.51 o                         
  13   4   6       1000.10        997.55        16.30 o                         
  14   4   6        432.40        396.95        10.21 o                         
  15   4   6         29.86         56.44         3.11 o                         
  16   4   6       1400.80       1503.44        21.44 o                         
  17   4   6        152.22        118.48         4.34 o                         
  18   4   6        657.54        713.42        22.88 o                         
  19   4   6        678.42        562.25        10.21 o                         
  20   4   6       9904.11      10049.73       132.37 o                         
  21   4   6         27.33         35.18         3.73 o                         
  22   4   6        782.46        863.66        13.27 o                         
  23   4   6         70.64         75.27         3.98 o                         
  24   4   6        105.01        135.12         7.32 o                         
  25   4   6          0.06          1.00         3.06 o                         
  26   4   6       1461.44       1350.47        22.16 o                         
  27   4   6        258.38        235.49         7.40 o                         
  28   4   6        473.81        622.10        12.87 o                         
  29   4   6        130.15        146.57         6.05 o                         
  30   4   6       1589.02       1763.43        31.29 o                         
  31   4   6         70.20         84.63         5.53 o                         
  32   4   6        315.28        290.64         7.46 o                         
  33   4   6         38.65         30.80         3.45 o                         
  34   4   6        335.25        278.60         7.86 o                         
  35   4   6         12.73          6.65         3.15 o                         
   0   5   6      18723.05      18177.09       448.13 o                         
   1   5   6       8065.61      10384.03       186.82 o                         
   2   5   6      43969.99      43803.16       763.39 o                         
   3   5   6       1849.31       2048.89        60.30 o                         
   4   5   6       1409.41       1447.00        34.15 o                         
   5   5   6        289.71        300.76        14.47 o                         
   6   5   6         28.55         78.55        13.77 o                         
   7   5   6        621.92        637.35        20.85 o                         
   8   5   6      12555.53      12673.16       178.63 o                         
   9   5   6        150.20        156.54         7.68 o                         
  10   5   6      12611.22      12741.60       175.99 o                         
  11   5   6        322.86        383.18        14.12 o                         
  12   5   6      15837.50      14691.91       172.48 o                         
  13   5   6       1027.70       1013.48        15.50 o                         
  14   5   6       2410.26       2277.83        30.77 o                         
  15   5   6         54.59         83.89         3.65 o                         
  16   5   6       2981.44       3268.86        43.80 o                         
  17   5   6        400.76        405.81         8.88 o                         
  18   5   6       3390.01       2868.75        40.08 o                         
  19   5   6          6.73         66.72         7.05 o                         
  20   5   6       4475.63       4245.43        54.96 o                         
  21   5   6          5.23         47.78         3.71 o                         
  22   5   6        608.64        522.96         9.41 o                         
  23   5   6        103.75        115.54         5.44 o                         
  24   5   6       1196.77       1160.84        18.04 o                         
  25   5   6         89.24         90.22         4.85 o                         
  26   5   6        661.42        722.71        13.31 o                         
  27   5   6          4.85          9.06         3.91 o                         
  28   5   6        412.05        411.89         9.84 o                         
  29   5   6         46.65         40.24         4.48 o                         
  30   5   6       1624.15       1634.16        27.54 o                         
  31   5   6          8.79          6.27         3.33 o                         
  32   5   6        144.08        153.33         5.57 o                         
  33   5   6          0.07          2.34         3.25 o                         
  34   5   6        258.81        290.36         9.52 o                         
  35   5   6          0.53          4.16         3.02 o                         
   0   6   6      18898.98      21465.09       732.12 o                         
   1   6   6         12.80        191.90        40.96 o                         
   2   6   6      20789.46      20976.89       331.32 o                         
   3   6   6         11.68         71.15        11.39 o                         
   4   6   6          5.81         78.92         9.72 o                         
   5   6   6         53.78         53.51         7.72 o                         
   6   6   6       1341.39       1054.71        19.20 o                         
   7   6   6          0.14         43.34        12.43 o                         
   8   6   6       1228.18       1004.16        23.58 o                         
   9   6   6         25.10        345.97        30.87 o                         
  10   6   6      10741.45       9700.50       120.11 o                         
  11   6   6         23.77        819.09        49.66 o                         
  12   6   6       7301.67       6957.29        92.68 o                         
  13   6   6         56.70        235.24        12.68 o                         
  14   6   6       1035.92       1082.39        16.86 o                         
  15   6   6         69.49         84.45         3.72 o                         
  16   6   6       1583.56       1392.69        22.22 o                         
  17   6   6         67.52         60.80         3.96 o                         
  18   6   6       2256.19       2400.74        33.13 o                         
  19   6   6        105.29         96.86         4.22 o                         
  20   6   6        369.34        339.21         8.76 o                         
  21   6   6         39.27         49.52         3.91 o                         
  22   6   6        768.62        925.47        17.55 o                         
  23   6   6          6.61          6.87         3.30 o                         
  24   6   6        803.25        873.26        15.63 o                         
  25   6   6          1.17          1.73         3.61 o                         
  26   6   6         56.37        150.75         5.49 o                         
  27   6   6          0.54          2.48         3.66 o                         
  28   6   6        181.35        171.49         6.41 o                         
  29   6   6          3.09         15.40         3.69 o                         
  30   6   6        459.95        599.62        11.97 o                         
  31   6   6          0.87         -0.48         2.89 o                         
  32   6   6          5.40          5.35         2.66 o                         
  33   6   6          2.76          3.01         3.67 o                         
  34   6   6         39.93         29.77         4.44 o                         
   0   7   6       3464.29       3803.69       103.35 o                         
   1   7   6       4210.63       4797.96        86.41 o                         
   2   7   6        209.74        372.75        20.70 o                         
   3   7   6       1156.40       1189.65        24.78 o                         
   4   7   6        449.93        541.80        14.41 o                         
   5   7   6        165.77        234.29        12.04 o                         
   6   7   6        288.07        297.68        13.21 o                         
   7   7   6        653.18        462.36         9.40 o                         
   8   7   6         15.72         41.79         8.79 o                         
   9   7   6         26.80          9.22         2.78 o                         
  10   7   6         67.23        104.49         6.66 o                         
  11   7   6        149.94        143.28         4.91 o                         
  12   7   6        164.22        231.04         6.03 o                         
  13   7   6        334.11        313.75         8.29 o                         
  14   7   6       1680.09       1475.48        23.28 o                         
  15   7   6        208.36        169.30         5.71 o                         
  16   7   6       2800.40       2510.94        35.52 o                         
  17   7   6         14.63         52.80         3.67 o                         
  18   7   6        443.45        377.40         8.75 o                         
  19   7   6        228.71        235.56         6.68 o                         
  20   7   6        113.45        185.00         5.84 o                         
  21   7   6        153.76        108.52         5.63 o                         
  22   7   6        215.81        171.48         7.68 o                         
  23   7   6        115.32         98.20         4.69 o                         
  24   7   6         61.75         71.25         4.77 o                         
  25   7   6          0.39          4.74         3.68 o                         
  26   7   6        164.94        169.48         6.40 o                         
  27   7   6         33.24         41.21         4.04 o                         
  28   7   6          1.71          3.01         3.43 o                         
  29   7   6         47.65         33.58         3.77 o                         
  30   7   6         79.58        123.70         5.04 o                         
  31   7   6          1.64          5.35         2.87 o                         
  32   7   6          4.28          7.85         3.21 o                         
  33   7   6          3.81          6.50         4.23 o                         
   0   8   6        195.47        772.81        35.81 o                         
   1   8   6       5079.19       4410.73        79.51 o                         
   2   8   6       4862.10       5077.40        91.00 o                         
   3   8   6       1193.73       1050.16        21.03 o                         
   4   8   6        270.57        384.51         9.87 o                         
   5   8   6        536.08        513.48        11.32 o                         
   6   8   6          8.26         33.16         3.82 o                         
   7   8   6         26.25         56.64         4.20 o                         
   8   8   6       1591.03       1566.63        26.68 o                         
   9   8   6       1241.43       1113.32        19.88 o                         
  10   8   6       5097.62       4802.01        79.31 o                         
  11   8   6       1096.37       1162.58        21.90 o                         
  12   8   6       4409.26       4006.70        59.91 o                         
  13   8   6         91.78         98.93         6.24 o                         
  14   8   6       2663.38       2289.44        34.22 o                         
  15   8   6          0.53          7.82         3.29 o                         
  16   8   6        360.41        370.73         9.59 o                         
  17   8   6        114.61         76.96         5.07 o                         
  18   8   6         38.51         51.17         4.10 o                         
  19   8   6        298.40        280.21        10.82 o                         
  20   8   6        655.14        655.07        12.43 o                         
  21   8   6        385.10        331.78         9.40 o                         
  22   8   6         65.96         52.65         4.58 o                         
  23   8   6        167.01        174.41         6.48 o                         
  24   8   6        278.22        341.59         9.16 o                         
  25   8   6         10.74          8.40         3.54 o                         
  26   8   6        239.72        312.56         8.51 o                         
  27   8   6         97.22         81.66         4.62 o                         
  28   8   6         36.45         21.88         4.14 o                         
  29   8   6         93.47         79.13         5.49 o                         
  30   8   6        789.91        734.18        16.47 o                         
  31   8   6         64.62         62.02         6.20 o                         
  32   8   6         72.62         76.73         5.04 o                         
   0   9   6       7033.83       6948.64       153.28 o                         
   1   9   6       2355.49       3063.83        50.10 o                         
   2   9   6       5014.37       4581.56        75.77 o                         
   3   9   6        397.61        614.97        14.21 o                         
   4   9   6         26.65         65.48         7.36 o                         
   5   9   6         12.11         24.89         4.68 o                         
   6   9   6          1.19         24.17         4.83 o                         
   7   9   6        603.72        658.04        14.89 o                         
   8   9   6       6561.70       6421.78       109.34 o                         
   9   9   6       1121.78       1061.00        21.36 o                         
  10   9   6       2368.90       2315.05        40.56 o                         
  11   9   6        299.08        242.21         8.91 o                         
  12   9   6       2860.86       2948.56        50.85 o                         
  13   9   6         57.23         34.22         4.09 o                         
  14   9   6        659.14        570.38        12.53 o                         
  15   9   6         30.72         48.28         4.64 o                         
  16   9   6        165.32        198.27         9.56 o                         
  17   9   6         76.01         73.29         9.06 o                         
  18   9   6        746.90        600.68        14.51 o                         
  19   9   6        612.85        558.93        14.16 o                         
  20   9   6       5149.96       5346.50        98.00 o                         
  21   9   6       1020.67       1073.34        23.64 o                         
  22   9   6       1588.49       1362.63        26.14 o                         
  23   9   6        297.27        217.94        11.63 o                         
  24   9   6        655.25        653.84        19.46 o                         
  25   9   6          0.90          9.55         4.45 o                         
  26   9   6        246.62        243.62         7.46 o                         
  27   9   6         60.53         46.77         4.34 o                         
  28   9   6        178.49        223.54         6.97 o                         
  29   9   6         94.34         98.07         9.60 o                         
  30   9   6        992.90        979.14        29.30 o                         
  31   9   6         68.22         65.29        12.46 o                         
   0  10   6        607.24        756.06        43.71 o                         
   1  10   6       2311.76       2105.87        37.41 o                         
   2  10   6       1886.65       1821.04        33.09 o                         
   3  10   6        213.66        225.38         8.00 o                         
   4  10   6         56.54        116.15         6.65 o                         
   5  10   6         10.46         18.20         3.94 o                         
   6  10   6        410.73        395.54        14.24 o                         
   7  10   6        506.82        654.25        20.24 o                         
   8  10   6       6704.43       6284.98       112.07 o                         
   9  10   6         26.89        307.22        10.94 o                         
  10  10   6       2109.06       1920.64        37.42 o                         
  11  10   6        121.73        119.77         7.06 o                         
  12  10   6       1131.40       1120.57        22.78 o                         
  13  10   6          0.41          9.50         3.67 o                         
  14  10   6        447.37        586.12        13.84 o                         
  15  10   6         64.62         91.16         4.79 o                         
  16  10   6        116.95        147.17         6.59 o                         
  17  10   6        239.01        207.12         8.56 o                         
  18  10   6       1202.49       1196.31        25.94 o                         
  19  10   6        659.56        619.79        19.54 o                         
  20  10   6       3873.31       3901.83        76.20 o                         
  21  10   6        955.44        876.89        27.18 o                         
  22  10   6       1337.48       1253.33        25.14 o                         
  23  10   6        173.61        159.71         7.97 o                         
  24  10   6        367.70        292.87         8.41 o                         
  25  10   6        139.65        150.73         6.00 o                         
  26  10   6        145.00        147.21         5.89 o                         
  27  10   6          0.42          1.98         3.66 o                         
  28  10   6        164.87        128.54         5.50 o                         
  29  10   6         32.75         43.22         5.40 o                         
  30  10   6        629.74        510.66        31.40 o                         
   0  11   6       1842.44       1635.11        44.73 o                         
   1  11   6        241.35        512.53        17.61 o                         
   2  11   6       1846.38       1888.63        34.16 o                         
   3  11   6         39.44         52.10         4.80 o                         
   4  11   6          2.81         24.41         4.15 o                         
   5  11   6        170.26        176.31         6.81 o                         
   6  11   6        639.29        775.95        18.14 o                         
   7  11   6         24.37         41.60         5.70 o                         
   8  11   6        308.12        356.31        10.35 o                         
   9  11   6          2.00          5.04         4.27 o                         
  10  11   6        728.32        772.74        17.83 o                         
  11  11   6        424.93        457.78        28.50 o                         
  12  11   6        436.69        424.71        11.00 o                         
  13  11   6         10.80         24.56         3.90 o                         
  14  11   6        405.87        339.51         8.60 o                         
  15  11   6         30.42         44.21         4.60 o                         
  16  11   6         61.35         95.57         5.71 o                         
  17  11   6          8.72         18.19         4.09 o                         
  18  11   6        363.60        374.14        11.11 o                         
  19  11   6         57.73        101.98         6.58 o                         
  20  11   6        589.31        459.31        10.79 o                         
  21  11   6        233.52        200.56         8.65 o                         
  22  11   6        650.09        643.09        14.75 o                         
  23  11   6         31.15         38.67         4.14 o                         
  24  11   6        126.68        128.52         5.38 o                         
  25  11   6         21.12         24.70         5.11 o                         
  26  11   6         22.29         41.19         4.52 o                         
  27  11   6          2.49          7.45         2.95 o                         
  28  11   6        157.19        167.26        11.49 o                         
   0  12   6       1268.16       1224.88        49.18 o                         
   1  12   6         40.18         78.39         5.84 o                         
   2  12   6         21.14         75.46         5.69 o                         
   3  12   6         16.19         35.95         5.86 o                         
   4  12   6          1.37         10.57         5.80 o                         
   5  12   6          9.68         18.34         7.53 o                         
   6  12   6         28.99         57.49         5.09 o                         
   7  12   6          2.69          7.96         4.12 o                         
   8  12   6        725.37        654.59        15.83 o                         
   9  12   6        142.95        127.73         6.51 o                         
  10  12   6         58.28         80.19         5.68 o                         
  11  12   6        171.91        138.37         9.19 o                         
  12  12   6          0.30          7.84         3.94 o                         
  13  12   6        210.84        210.11         7.48 o                         
  14  12   6         41.03         40.83         4.32 o                         
  15  12   6        127.06        124.95         6.12 o                         
  16  12   6         14.20         12.90         4.05 o                         
  17  12   6         83.35         73.22         5.72 o                         
  18  12   6          8.18          4.24         3.68 o                         
  19  12   6         82.58        104.21         5.53 o                         
  20  12   6        115.57        114.11         5.07 o                         
  21  12   6          0.08          0.11         3.67 o                         
  22  12   6         40.08         46.40         4.78 o                         
  23  12   6         30.59         21.89         3.85 o                         
  24  12   6          9.82          7.17         4.83 o                         
  25  12   6         23.88         25.41         3.65 o                         
  26  12   6         13.01          5.45         3.72 o                         
   0  13   6        307.21        225.40        10.04 o                         
   1  13   6         74.76        181.36         9.73 o                         
   2  13   6       2339.16       2219.95        42.12 o                         
   3  13   6          9.10         49.57         4.83 o                         
   4  13   6         15.11         25.42         4.27 o                         
   5  13   6         66.97         92.63         5.53 o                         
   6  13   6         14.02         13.30         4.23 o                         
   7  13   6        100.25        136.60         6.86 o                         
   8  13   6       1008.43        897.58        19.77 o                         
   9  13   6        665.35        649.30        15.52 o                         
  10  13   6        854.58        928.40        20.34 o                         
  11  13   6        867.45        847.15        19.97 o                         
  12  13   6        346.30        355.80         9.98 o                         
  13  13   6        235.50        211.55        10.58 o                         
  14  13   6          7.62         17.83         4.07 o                         
  15  13   6         37.36         25.03         4.16 o                         
  16  13   6         84.33        105.80         6.10 o                         
  17  13   6        292.14        217.87         8.01 o                         
  18  13   6        320.62        345.12        10.65 o                         
  19  13   6        138.08        105.37         5.51 o                         
  20  13   6        659.51        595.37        14.43 o                         
  21  13   6         55.78         28.70         4.08 o                         
  22  13   6         61.91         68.23         6.31 o                         
  23  13   6        112.53        119.60         8.30 o                         
  24  13   6        163.39        162.36         8.53 o                         
   0  14   6       3741.31       3968.58       103.00 o                         
   1  14   6        177.17        425.07        19.41 o                         
   2  14   6       3195.67       3374.29        65.89 o                         
   3  14   6        256.94        372.40        13.07 o                         
   4  14   6         62.24         84.67         5.29 o                         
   5  14   6         29.36         54.43         4.34 o                         
   6  14   6          0.73         19.83         4.34 o                         
   7  14   6        252.86        275.35         9.17 o                         
   8  14   6        789.54        723.55        23.46 o                         
   9  14   6        738.52        803.97        23.84 o                         
  10  14   6        868.13        778.20        22.02 o                         
  11  14   6        935.50        864.12        22.98 o                         
  12  14   6        784.36        720.77        18.40 o                         
  13  14   6        289.07        271.36         9.33 o                         
  14  14   6         57.02         54.89         4.90 o                         
  15  14   6         12.87         15.88         3.82 o                         
  16  14   6        175.79        180.21         6.91 o                         
  17  14   6        166.23        162.04         9.15 o                         
  18  14   6        362.17        312.47         9.19 o                         
  19  14   6        105.80         87.06         5.59 o                         
  20  14   6        738.08        659.67        21.00 o                         
  21  14   6        133.93        105.37         8.85 o                         
  22  14   6        266.44        249.75        13.40 o                         
   0  15   6       1577.43       1574.84        56.14 o                         
   1  15   6        366.10        590.20        19.42 o                         
   2  15   6       1398.56       1388.83        32.90 o                         
   3  15   6        279.71        396.66        10.90 o                         
   4  15   6        343.13        416.25        10.80 o                         
   5  15   6         46.58         44.94         4.44 o                         
   6  15   6         14.38         18.05         3.81 o                         
   7  15   6        268.90        298.72         9.10 o                         
   8  15   6        400.17        382.80        10.11 o                         
   9  15   6        275.22        268.20         7.61 o                         
  10  15   6        346.56        340.08        10.26 o                         
  11  15   6        291.15        244.55         8.32 o                         
  12  15   6        196.19        188.52         6.49 o                         
  13  15   6        117.92         99.27         4.63 o                         
  14  15   6          0.19          2.50         3.44 o                         
  15  15   6         42.03         52.50         4.61 o                         
  16  15   6        126.47        122.89         5.06 o                         
  17  15   6         29.88         16.44         3.27 o                         
  18  15   6        326.09        273.19        13.83 o                         
  19  15   6         25.23         16.84         6.88 o                         
   0  16   6        143.74        195.21         9.30 o                         
   1  16   6        131.25        139.50         5.83 o                         
   2  16   6         68.94        110.49         5.61 o                         
   3  16   6         31.49         21.81         4.47 o                         
   4  16   6        140.81        125.56         6.78 o                         
   5  16   6         16.34         10.67         3.63 o                         
   6  16   6         52.54         64.51         4.75 o                         
   7  16   6         18.37         23.53         4.28 o                         
   8  16   6        136.00        148.18         7.77 o                         
   9  16   6         18.64         22.90         3.42 o                         
  10  16   6        168.30        118.91         5.38 o                         
  11  16   6         72.29         65.20         4.36 o                         
  12  16   6          7.32         10.38         2.91 o                         
  13  16   6         20.62         22.67         3.07 o                         
  14  16   6          0.31          3.19         4.03 o                         
  15  16   6         17.30         10.31         5.35 o                         
   0  17   6          0.59          1.65         4.23 o                         
   1  17   6         84.60         45.03         3.86 o                         
   2  17   6        149.72         97.43         4.52 o                         
   3  17   6         47.73         35.46         3.35 o                         
   4  17   6          6.07         17.65         3.05 o                         
   5  17   6         52.14         63.45         6.22 o                         
   6  17   6         45.60         42.81         6.39 o                         
   7  17   6         16.70         22.35         3.81 o                         
   8  17   6          2.01          2.91         8.13 o                         
   9  17   6          0.98          0.29         3.34 o                         
   1   0   7       2992.38       2821.47        83.32 o                         
   3   0   7         63.58         55.83         8.51 o                         
   5   0   7      13901.57      14148.32       295.43 o                         
   7   0   7       1028.99       1051.36        40.32 o                         
   9   0   7        594.44        420.90        22.13 o                         
  11   0   7        763.53        772.10        46.88 o                         
  13   0   7       9479.37      10238.02       204.58 o                         
  15   0   7       1062.63       1049.38        21.16 o                         
  17   0   7       1421.87       1491.33        29.14 o                         
  19   0   7        104.32         88.58         5.97 o                         
  21   0   7          1.73         28.18         4.50 o                         
  23   0   7        866.42        903.56        21.22 o                         
  25   0   7        339.72        300.63         9.26 o                         
  27   0   7       2114.93       2047.10        39.31 o                         
  29   0   7       1044.93       1225.25        27.51 o                         
  31   0   7        168.69        170.76         8.89 o                         
  33   0   7          1.07          9.96         5.28 o                         
  35   0   7        149.41         82.27         5.73 o                         
   0   1   7        849.36        687.36        30.17 o                         
   1   1   7          6.80         28.31         9.32 o                         
   2   1   7       3064.74       2333.58        50.48 o                         
   3   1   7         18.07         16.19         8.33 o                         
   4   1   7       1637.96       1490.38        35.31 o                         
   5   1   7        364.18        345.47        16.02 o                         
   6   1   7       1487.16       1598.52        33.49 o                         
   7   1   7        906.78       1049.43        26.44 o                         
   8   1   7       1151.60       1184.99        27.84 o                         
   9   1   7       3834.80       4439.44        83.52 o                         
  10   1   7        327.94        159.91         8.76 o                         
  11   1   7         45.33        110.65         9.11 o                         
  12   1   7        275.88        165.50         8.51 o                         
  13   1   7       3983.53       4076.19        52.04 o                         
  14   1   7        355.37        242.98         5.79 o                         
  15   1   7         14.86         71.95         3.75 o                         
  16   1   7        137.03        206.85         5.17 o                         
  17   1   7       1137.96       1326.56        18.74 o                         
  18   1   7          0.75         13.53         3.29 o                         
  19   1   7        174.86        171.68         5.68 o                         
  20   1   7        572.05        558.81         9.76 o                         
  21   1   7         69.43        148.49         5.23 o                         
  22   1   7         19.99         10.00         3.04 o                         
  23   1   7        203.73        247.12         7.64 o                         
  24   1   7         12.51         15.17         3.73 o                         
  25   1   7        143.97        194.22         7.66 o                         
  26   1   7        142.67        167.75         5.40 o                         
  27   1   7        638.75        619.43        10.64 o                         
  28   1   7         76.28         47.98         4.74 o                         
  29   1   7        371.65        318.91         8.06 o                         
  30   1   7         88.82         97.37         5.52 o                         
  31   1   7        155.39        153.30         6.01 o                         
  32   1   7         45.07         48.10         4.26 o                         
  33   1   7          5.04          7.27         3.59 o                         
  34   1   7          5.82          6.14         3.21 o                         
  35   1   7         50.99         93.45         4.45 o                         
   0   2   7       1831.11       1409.02        49.43 o                         
   1   2   7        561.30        769.03        24.08 o                         
   2   2   7         11.96         43.90         8.03 o                         
   3   2   7        103.32        101.79        10.18 o                         
   4   2   7        142.22        172.54        11.35 o                         
   5   2   7        222.30        250.42        15.40 o                         
   6   2   7        149.05        133.81        10.03 o                         
   7   2   7        775.69        685.71        22.72 o                         
   8   2   7       2528.50       2170.77        45.09 o                         
   9   2   7          7.43         15.51        10.49 o                         
  10   2   7        335.26        425.54         9.05 o                         
  11   2   7        389.12        512.92        12.00 o                         
  12   2   7        143.64         93.32         7.35 o                         
  13   2   7        182.20        320.47        10.19 o                         
  14   2   7         40.11         55.91         3.19 o                         
  15   2   7        675.46        523.29         8.75 o                         
  16   2   7         26.54         35.80         3.00 o                         
  17   2   7        785.90        904.14        13.71 o                         
  18   2   7        624.22        541.47        10.71 o                         
  19   2   7        135.77        180.36         5.60 o                         
  20   2   7         67.66        115.95         4.70 o                         
  21   2   7        782.10        804.37        13.29 o                         
  22   2   7         24.41         12.23         2.95 o                         
  23   2   7        185.35        233.30         6.07 o                         
  24   2   7          0.88          5.05         9.57 o                         
  25   2   7         27.08         32.68         3.27 o                         
  26   2   7        130.13        108.39         4.44 o                         
  27   2   7         37.57         49.31         4.05 o                         
  28   2   7          1.18          6.13         3.56 o                         
  29   2   7          4.14          8.76         3.48 o                         
  30   2   7         47.91         43.27         4.52 o                         
  31   2   7          3.63         12.61         3.52 o                         
  32   2   7          3.08          6.15         3.69 o                         
  33   2   7         22.11         24.20         3.62 o                         
  34   2   7          7.02          8.11         3.23 o                         
  35   2   7          0.04          8.00         3.04 o                         
   0   3   7        501.24       1324.64        57.28 o                         
   1   3   7       8612.28       9108.77       165.10 o                         
   2   3   7        196.93        282.50        17.71 o                         
   3   3   7          8.86         16.57        13.91 o                         
   4   3   7          6.85          5.85         6.04 o                         
   5   3   7        153.50        194.94        16.69 o                         
   6   3   7         34.60         72.01         7.73 o                         
   7   3   7         73.83        153.52        10.01 o                         
   8   3   7       2220.14       1832.87        32.29 o                         
   9   3   7        483.12        349.10        10.69 o                         
  10   3   7        101.97        123.42         6.69 o                         
  11   3   7         70.86        115.81         8.29 o                         
  12   3   7        323.69        290.45         7.59 o                         
  13   3   7        196.75        207.72         8.73 o                         
  14   3   7         48.07         58.97         4.94 o                         
  15   3   7        548.24        436.59         7.39 o                         
  16   3   7          3.49         12.73         2.64 o                         
  17   3   7        102.77        140.99         5.61 o                         
  18   3   7         53.13         82.17         4.29 o                         
  19   3   7        748.18        788.13        12.72 o                         
  20   3   7       1319.70       1215.47        18.13 o                         
  21   3   7        247.68        249.18         6.41 o                         
  22   3   7         17.02          4.88         3.00 o                         
  23   3   7         30.89          8.73         3.01 o                         
  24   3   7         36.68         33.87         3.41 o                         
  25   3   7        191.27        220.25         5.98 o                         
  26   3   7          5.50          5.14         3.09 o                         
  27   3   7         47.92         30.73         3.63 o                         
  28   3   7         47.73         41.47         4.15 o                         
  29   3   7          8.94         42.61         4.05 o                         
  30   3   7          0.13         -0.25         3.49 o                         
  31   3   7         54.66         65.41         4.70 o                         
  32   3   7          5.96          3.86         3.52 o                         
  33   3   7          7.57         19.06         3.44 o                         
  34   3   7         15.55          8.81         3.57 o                         
  35   3   7          3.63          2.92         3.05 o                         
   0   4   7        994.11        960.72        42.94 o                         
   1   4   7       1594.57       1771.14        44.93 o                         
   2   4   7        884.39        781.55        26.46 o                         
   3   4   7       7326.72       8003.72       186.55 o                         
   4   4   7         18.20         47.32        10.65 o                         
   5   4   7         18.30         25.14         7.67 o                         
   6   4   7        297.31        270.56         9.65 o                         
   7   4   7        356.80        655.46        29.10 o                         
   8   4   7         43.69         69.42        10.25 o                         
   9   4   7       6463.00       6532.83        99.12 o                         
  10   4   7        869.54        879.99        19.23 o                         
  11   4   7       1086.95        948.58        15.18 o                         
  12   4   7        121.51        171.63         9.90 o                         
  13   4   7         38.32         48.46         4.61 o                         
  14   4   7        169.66        131.20         6.14 o                         
  15   4   7       2670.89       2734.59        34.75 o                         
  16   4   7        183.98        184.46         5.57 o                         
  17   4   7        169.59        281.16         6.60 o                         
  18   4   7        835.44        820.69        13.19 o                         
  19   4   7       2022.32       2402.22        32.21 o                         
  20   4   7        207.77        155.25         5.35 o                         
  21   4   7         15.99         25.56         3.42 o                         
  22   4   7        116.38        107.13         5.05 o                         
  23   4   7          0.66          9.30         3.61 o                         
  24   4   7         60.16         78.88         4.01 o                         
  25   4   7         54.01         62.82         4.17 o                         
  26   4   7          4.73         18.46         3.45 o                         
  27   4   7          6.54         16.02         3.55 o                         
  28   4   7         21.78         20.62         4.17 o                         
  29   4   7         10.46         55.62         4.59 o                         
  30   4   7         73.46         69.44         4.27 o                         
  31   4   7        150.18        178.10         5.58 o                         
  32   4   7         10.76          8.87         3.03 o                         
  33   4   7          0.99          2.76         3.78 o                         
  34   4   7         28.09         16.88         3.47 o                         
   0   5   7       5507.38       4600.53       136.05 o                         
   1   5   7        159.43        170.21        12.49 o                         
   2   5   7        108.51        143.85        11.81 o                         
   3   5   7        306.83        322.60        15.75 o                         
   4   5   7        595.48        514.08        13.06 o                         
   5   5   7       3463.77       3471.33        62.78 o                         
   6   5   7        267.41        334.19        13.26 o                         
   7   5   7          5.52         70.61        16.79 o                         
   8   5   7          4.47          8.52         6.23 o                         
   9   5   7       5428.04       5547.10        73.62 o                         
  10   5   7        551.73        455.92        10.05 o                         
  11   5   7        881.44       1091.52        25.89 o                         
  12   5   7       1361.27       1261.77        18.68 o                         
  13   5   7       1122.45       1037.81        15.98 o                         
  14   5   7        780.31        622.13        10.48 o                         
  15   5   7        470.39        376.82         8.36 o                         
  16   5   7        256.37        295.06         6.97 o                         
  17   5   7        101.66        112.92         6.66 o                         
  18   5   7        137.06        115.58         5.00 o                         
  19   5   7       1637.91       1548.14        22.67 o                         
  20   5   7          1.15          8.47         2.92 o                         
  21   5   7          2.79         11.57         2.97 o                         
  22   5   7        439.34        336.65        15.19 o                         
  23   5   7        247.78        284.20         7.04 o                         
  24   5   7         33.59         10.44         3.53 o                         
  25   5   7          4.17          7.02         3.18 o                         
  26   5   7          5.26          8.01         3.35 o                         
  27   5   7          1.26          7.92         3.43 o                         
  28   5   7        211.83        192.26         7.63 o                         
  29   5   7          2.66         11.17         4.09 o                         
  30   5   7         73.57         61.74         4.28 o                         
  31   5   7         28.92         39.81         3.40 o                         
  32   5   7          3.71          2.99         3.28 o                         
  33   5   7          8.61         18.10         3.66 o                         
  34   5   7          2.05          3.88         4.37 o                         
   0   6   7       7206.61       8217.80       224.82 o                         
   1   6   7       1018.07       1140.83        31.12 o                         
   2   6   7       1166.64       1281.07        28.13 o                         
   3   6   7        216.65        327.91        13.81 o                         
   4   6   7       1383.58       1580.67        29.41 o                         
   5   6   7        365.65        549.41        12.40 o                         
   6   6   7        133.98        126.53         4.95 o                         
   7   6   7        557.94        468.61        11.40 o                         
   8   6   7         87.17        114.55         4.44 o                         
   9   6   7        272.62        218.04         6.88 o                         
  10   6   7        100.92         84.03         4.08 o                         
  11   6   7          0.79          4.73         2.70 o                         
  12   6   7        561.32        489.94         9.11 o                         
  13   6   7         10.96         25.92         6.31 o                         
  14   6   7         44.67         20.45         3.53 o                         
  15   6   7       4433.25       4151.29        57.06 o                         
  16   6   7         21.73         27.66         3.48 o                         
  17   6   7       1333.10       1353.04        20.70 o                         
  18   6   7          0.31          3.05         2.80 o                         
  19   6   7        284.54        299.25         6.88 o                         
  20   6   7        219.87        161.03         5.19 o                         
  21   6   7         57.96        100.54         5.59 o                         
  22   6   7        195.88        192.57         6.84 o                         
  23   6   7        105.00        139.07         5.59 o                         
  24   6   7          7.17          8.16         3.53 o                         
  25   6   7         92.60        111.01         5.20 o                         
  26   6   7          3.65          3.94         3.29 o                         
  27   6   7         46.94         86.90         6.59 o                         
  28   6   7        154.12        158.89         6.13 o                         
  29   6   7          5.49         13.16         3.36 o                         
  30   6   7          0.32         -1.44         3.28 o                         
  31   6   7         16.74         34.56         3.54 o                         
  32   6   7         30.69         12.38         3.36 o                         
  33   6   7         33.19         21.83         4.12 o                         
   0   7   7        376.27        445.89        13.84 o                         
   1   7   7        621.99        543.21        18.23 o                         
   2   7   7        144.99        220.65        12.05 o                         
   3   7   7         43.85         47.38         4.20 o                         
   4   7   7        223.29        252.61         7.72 o                         
   5   7   7          4.14         53.08         3.91 o                         
   6   7   7         26.29         55.14         3.97 o                         
   7   7   7        262.09        403.77         9.24 o                         
   8   7   7          0.42         12.76         3.00 o                         
   9   7   7       2360.65       2350.74        35.45 o                         
  10   7   7          7.29          7.21         2.95 o                         
  11   7   7        204.42        218.85         6.62 o                         
  12   7   7          0.65          6.71         4.23 o                         
  13   7   7       2735.05       2550.73        38.37 o                         
  14   7   7          0.79          6.63         3.18 o                         
  15   7   7        596.85        540.36        10.59 o                         
  16   7   7          0.54         -1.52         2.64 o                         
  17   7   7          2.50         11.66         3.33 o                         
  18   7   7          0.48          2.41         3.56 o                         
  19   7   7        102.53         75.28         5.61 o                         
  20   7   7         11.27         25.40         3.64 o                         
  21   7   7        210.00        179.71         6.16 o                         
  22   7   7         41.42         29.64         3.84 o                         
  23   7   7         12.33         14.78         3.80 o                         
  24   7   7         12.23          7.86         3.70 o                         
  25   7   7          5.08          7.56         3.62 o                         
  26   7   7          8.55         13.41         3.80 o                         
  27   7   7          0.08          0.28         3.46 o                         
  28   7   7         22.74         17.29         3.72 o                         
  29   7   7        130.05         96.21         5.07 o                         
  30   7   7         21.48         25.85         3.74 o                         
  31   7   7        139.28        171.61         7.33 o                         
  32   7   7         12.99         12.69         4.55 o                         
   0   8   7       3643.81       2465.90        57.55 o                         
   1   8   7          4.07        226.68        10.09 o                         
   2   8   7       2985.38       2416.64        41.67 o                         
   3   8   7        493.30        509.94        11.55 o                         
   4   8   7        331.57        255.72         7.74 o                         
   5   8   7         74.98         93.86         4.82 o                         
   6   8   7         46.38         27.88         4.65 o                         
   7   8   7         23.36         37.58         4.14 o                         
   8   8   7         78.52         86.86         4.45 o                         
   9   8   7        840.01        769.66        14.77 o                         
  10   8   7         65.37         79.60         4.75 o                         
  11   8   7        115.94         99.98         4.80 o                         
  12   8   7         29.30         46.24         3.59 o                         
  13   8   7       3283.49       3138.40        49.16 o                         
  14   8   7         12.41         10.22         3.36 o                         
  15   8   7        464.14        455.03         9.80 o                         
  16   8   7        272.57        268.42         7.28 o                         
  17   8   7        162.03        148.57         6.10 o                         
  18   8   7          1.97          9.24         3.80 o                         
  19   8   7        371.37        355.48         9.17 o                         
  20   8   7        594.94        537.14        14.89 o                         
  21   8   7         42.63        108.21         8.83 o                         
  22   8   7        121.80         92.01         6.35 o                         
  23   8   7        173.53        230.23         7.78 o                         
  24   8   7         39.75         52.24         4.79 o                         
  25   8   7         48.53         60.93         5.49 o                         
  26   8   7         52.90         52.36         4.43 o                         
  27   8   7          9.84          3.43         3.41 o                         
  28   8   7          1.34          0.53         3.25 o                         
  29   8   7        151.82        202.11         6.34 o                         
  30   8   7         18.69         17.17         2.88 o                         
  31   8   7        159.24        121.45        20.41 o                         
   0   9   7       1756.51       1635.92        41.29 o                         
   1   9   7        336.28        349.32         9.86 o                         
   2   9   7       1099.98       1056.23        21.71 o                         
   3   9   7          1.83         46.01         5.50 o                         
   4   9   7        863.49        849.95        19.31 o                         
   5   9   7        232.66        343.53         9.94 o                         
   6   9   7        166.38        166.44         7.12 o                         
   7   9   7         35.47         48.05         4.64 o                         
   8   9   7       2330.47       2091.61        38.76 o                         
   9   9   7       2030.68       2447.57        44.30 o                         
  10   9   7        409.93        337.80         9.97 o                         
  11   9   7        568.44        577.36        12.10 o                         
  12   9   7         67.08         56.29         4.04 o                         
  13   9   7       1074.95       1000.10        18.01 o                         
  14   9   7        405.02        365.32         9.52 o                         
  15   9   7        379.33        368.57        10.31 o                         
  16   9   7         84.69        123.20         5.30 o                         
  17   9   7          5.42         13.33         3.91 o                         
  18   9   7        233.47        175.50         6.97 o                         
  19   9   7        682.73        628.89        14.02 o                         
  20   9   7        880.94        821.36        26.26 o                         
  21   9   7          7.46         15.81         5.22 o                         
  22   9   7        442.58        333.66        12.91 o                         
  23   9   7        106.89        125.89         6.81 o                         
  24   9   7          1.84          3.18         3.92 o                         
  25   9   7          4.00         18.82         4.20 o                         
  26   9   7         41.59         47.53         4.06 o                         
  27   9   7         67.15         85.22         5.26 o                         
  28   9   7         94.41         89.53         4.59 o                         
  29   9   7         82.08         81.82         6.00 o                         
  30   9   7        109.24         55.84        10.63 o                         
   0  10   7        805.82        741.76        21.67 o                         
   1  10   7         48.52         94.70         5.58 o                         
   2  10   7        472.10        347.66        10.53 o                         
   3  10   7        651.11        659.85        15.86 o                         
   4  10   7          0.91         15.60         4.25 o                         
   5  10   7         10.27         38.38         4.65 o                         
   6  10   7       1058.14       1095.22        21.46 o                         
   7  10   7          1.88         26.42         6.05 o                         
   8  10   7        407.59        470.39        12.36 o                         
   9  10   7        384.58        316.45         9.26 o                         
  10  10   7        630.21        560.12        13.26 o                         
  11  10   7         51.38         40.66         4.60 o                         
  12  10   7        169.23        176.68         7.52 o                         
  13  10   7        401.02        341.16         9.00 o                         
  14  10   7         80.95         95.21         8.95 o                         
  15  10   7        105.78         99.00         5.59 o                         
  16  10   7          9.04         14.83         3.90 o                         
  17  10   7          5.55         22.58         5.01 o                         
  18  10   7        733.32        704.02        18.15 o                         
  19  10   7        114.85        176.89         8.10 o                         
  20  10   7        721.96        530.92        12.09 o                         
  21  10   7          5.33         10.25         4.33 o                         
  22  10   7        494.44        465.65        20.06 o                         
  23  10   7         85.62        128.66         5.47 o                         
  24  10   7         28.26         17.03         3.87 o                         
  25  10   7         43.05         31.71         3.94 o                         
  26  10   7          4.60          0.46         2.98 o                         
  27  10   7         12.79         18.00         3.74 o                         
  28  10   7        208.68        163.08        13.47 o                         
  29  10   7         31.18         24.33         9.79 o                         
   0  11   7       1391.68       1128.60        29.78 o                         
   1  11   7        336.85        462.53        10.92 o                         
   2  11   7        205.40        241.12         8.19 o                         
   3  11   7        149.69        204.25         7.80 o                         
   4  11   7         49.43         61.41         5.76 o                         
   5  11   7        413.25        451.87        13.72 o                         
   6  11   7        266.98        242.73        10.42 o                         
   7  11   7        193.07        170.08         7.93 o                         
   8  11   7          2.18          8.00         6.84 o                         
   9  11   7        106.95        124.66         6.26 o                         
  10  11   7        657.34        686.37        16.03 o                         
  11  11   7          5.33         18.75         3.85 o                         
  12  11   7        257.20        206.65         6.91 o                         
  13  11   7        178.76        187.79         7.69 o                         
  14  11   7         15.60         32.54         4.61 o                         
  15  11   7         37.27         32.37         4.19 o                         
  16  11   7         33.28         18.61         3.78 o                         
  17  11   7          0.15          7.37         4.52 o                         
  18  11   7        387.94        450.04        12.97 o                         
  19  11   7         49.64         46.88         5.12 o                         
  20  11   7        197.26        158.04         6.68 o                         
  21  11   7          3.86          7.51         3.58 o                         
  22  11   7        306.99        295.52        10.78 o                         
  23  11   7          1.49          2.08         3.53 o                         
  24  11   7         61.69         64.66         4.73 o                         
  25  11   7          0.38          2.36         4.88 o                         
  26  11   7          0.32          4.54         3.23 o                         
  27  11   7          0.79          1.52         3.28 o                         
   0  12   7        965.01        864.74        25.16 o                         
   1  12   7        156.64        220.81         7.75 o                         
   2  12   7          7.42         19.12         4.64 o                         
   3  12   7        668.95        608.05        13.66 o                         
   4  12   7         25.03         28.06         5.85 o                         
   5  12   7         73.33         96.15         7.32 o                         
   6  12   7         35.90         54.91         4.88 o                         
   7  12   7        182.77        242.07         8.66 o                         
   8  12   7          0.20         17.91         4.37 o                         
   9  12   7        802.59        817.44        19.42 o                         
  10  12   7         19.78         27.56         4.20 o                         
  11  12   7          1.57          4.22         3.66 o                         
  12  12   7          4.03         10.94         3.72 o                         
  13  12   7         25.36         41.78         4.76 o                         
  14  12   7         75.64         93.78         5.48 o                         
  15  12   7          1.89         15.01         4.24 o                         
  16  12   7         12.18         19.90         4.74 o                         
  17  12   7          2.48         10.61         3.88 o                         
  18  12   7         13.81         29.26         4.01 o                         
  19  12   7        345.35        358.97        10.62 o                         
  20  12   7          1.98          4.29         3.19 o                         
  21  12   7         55.28         62.45         4.48 o                         
  22  12   7         33.37         16.06         4.41 o                         
  23  12   7         38.07         37.21         6.50 o                         
  24  12   7          0.89          5.99         3.27 o                         
  25  12   7          1.91         -1.47         2.90 o                         
   0  13   7        126.29        239.77        15.46 o                         
   1  13   7       1729.78       1533.10        28.55 o                         
   2  13   7        130.32        272.50         8.24 o                         
   3  13   7        514.22        448.99        11.98 o                         
   4  13   7         82.03         68.89         5.62 o                         
   5  13   7         88.32        127.61         6.66 o                         
   6  13   7         32.35         25.29         4.53 o                         
   7  13   7         43.31         92.77         5.86 o                         
   8  13   7        240.54        209.23         7.97 o                         
   9  13   7        313.28        308.27        11.86 o                         
  10  13   7        605.40        643.16        16.83 o                         
  11  13   7          1.72          9.31         3.41 o                         
  12  13   7        208.52        196.98         7.66 o                         
  13  13   7        197.72        186.80         8.68 o                         
  14  13   7          0.73          3.57         3.64 o                         
  15  13   7         34.06         63.78         5.78 o                         
  16  13   7        140.06        106.12         5.32 o                         
  17  13   7         11.33          9.50         4.03 o                         
  18  13   7        209.06        201.81         7.77 o                         
  19  13   7        291.33        255.36         9.88 o                         
  20  13   7        158.86        125.92         7.05 o                         
  21  13   7         58.62         64.68         4.97 o                         
  22  13   7        109.85         75.81         5.46 o                         
  23  13   7         91.10         97.69         7.63 o                         
   0  14   7        542.33        603.58        20.42 o                         
   1  14   7       1308.46       1432.31        29.14 o                         
   2  14   7        422.91        392.04         9.80 o                         
   3  14   7        179.75        214.93         6.95 o                         
   4  14   7        584.48        573.67        12.78 o                         
   5  14   7          9.82         28.18         4.08 o                         
   6  14   7         14.11          3.56         3.85 o                         
   7  14   7          7.58         18.51         4.39 o                         
   8  14   7        848.91        850.04        24.79 o                         
   9  14   7         61.25        119.30         5.62 o                         
  10  14   7       1010.20        898.83        20.30 o                         
  11  14   7          0.30         16.69         4.44 o                         
  12  14   7        620.10        662.52        16.70 o                         
  13  14   7         46.90         69.85         5.33 o                         
  14  14   7         98.95         87.07         5.54 o                         
  15  14   7        172.07        157.72         6.56 o                         
  16  14   7         42.94         59.85         4.14 o                         
  17  14   7         20.59         23.52         3.61 o                         
  18  14   7        226.06        167.62         7.73 o                         
  19  14   7        167.10        147.82         6.40 o                         
  20  14   7        379.50        307.01        16.57 o                         
   0  15   7        402.55        455.11        18.76 o                         
   1  15   7         48.30         58.25         4.93 o                         
   2  15   7        407.41        450.38        12.52 o                         
   3  15   7         77.02         93.80         5.36 o                         
   4  15   7        417.47        407.57        11.11 o                         
   5  15   7          1.07         14.49         3.31 o                         
   6  15   7        101.17         85.83         4.24 o                         
   7  15   7          3.65         17.35         3.11 o                         
   8  15   7        473.39        416.89        10.51 o                         
   9  15   7          4.75         15.60         3.81 o                         
  10  15   7        569.84        476.39        12.35 o                         
  11  15   7          7.62         17.90         4.41 o                         
  12  15   7        185.70        171.96         8.53 o                         
  13  15   7         41.77         47.04         3.77 o                         
  14  15   7         51.98         55.81         3.73 o                         
  15  15   7         93.05        105.32         4.72 o                         
  16  15   7          0.04          1.41         3.25 o                         
  17  15   7         51.53         43.02         7.07 o                         
   0  16   7        257.99        182.78        11.01 o                         
   1  16   7         11.03         18.76         3.34 o                         
   2  16   7         74.13         82.43         4.95 o                         
   3  16   7          5.76         12.85         3.01 o                         
   4  16   7         22.93         11.42         2.77 o                         
   5  16   7         19.11         27.96         3.83 o                         
   6  16   7         37.91         37.82         4.01 o                         
   7  16   7          1.88          4.48         2.95 o                         
   8  16   7         78.23         41.59         3.84 o                         
   9  16   7          7.07         10.27         2.52 o                         
  10  16   7        158.76        150.99         9.81 o                         
  11  16   7          2.11          8.48         3.35 o                         
  12  16   7         42.87         27.20         4.89 o                         
  13  16   7         74.00         62.53        15.64 o                         
   0  17   7          7.79         15.76         5.45 o                         
   1  17   7         14.88         25.78         4.71 o                         
   2  17   7          1.63          0.47         5.08 o                         
   3  17   7         94.79         81.48         5.53 o                         
   4  17   7          4.25          4.37         3.54 o                         
   5  17   7          0.78          2.59         5.71 o                         
   0   0   8      19277.53      20958.58       718.78 o                         
   2   0   8       2116.40       1780.81        60.31 o                         
   4   0   8       4312.77       5663.58       153.06 o                         
   6   0   8          7.47         31.43        13.22 o                         
   8   0   8       1737.66       1244.61        39.94 o                         
  10   0   8      18088.98      18040.91       316.79 o                         
  12   0   8       3793.43       3498.68        56.98 o                         
  14   0   8          2.13         48.20         4.62 o                         
  16   0   8       3412.76       3412.25        72.12 o                         
  18   0   8       4459.08       4012.66        78.97 o                         
  20   0   8        143.19        200.12         8.64 o                         
  22   0   8       2969.64       3155.17        63.37 o                         
  24   0   8        310.31        257.49         9.74 o                         
  26   0   8       1511.76       1850.69        40.07 o                         
  28   0   8         22.93         10.88         4.86 o                         
  30   0   8         19.72         23.05         5.53 o                         
  32   0   8        351.74        356.72        12.04 o                         
  34   0   8         18.64         12.31         5.21 o                         
   0   1   8       3698.04       4265.50       130.33 o                         
   1   1   8        277.14        519.99        34.63 o                         
   2   1   8        175.53        206.71        14.55 o                         
   3   1   8       1031.16        905.76        28.24 o                         
   4   1   8       4443.94       4766.32        97.65 o                         
   5   1   8         19.57         66.39         8.54 o                         
   6   1   8        280.02        347.89        16.26 o                         
   7   1   8         31.38         75.27         7.65 o                         
   8   1   8        226.99        249.50        10.90 o                         
   9   1   8        889.30        802.22        17.21 o                         
  10   1   8      10074.07      10531.68       137.41 o                         
  11   1   8       4045.07       3469.51        46.19 o                         
  12   1   8       5045.85       4813.86        61.36 o                         
  13   1   8        185.98        203.76         5.13 o                         
  14   1   8          8.28         17.33         3.20 o                         
  15   1   8        132.89        163.10         4.92 o                         
  16   1   8       4610.87       4211.07        56.09 o                         
  17   1   8        244.25        287.24        11.67 o                         
  18   1   8       6027.38       5723.58        76.69 o                         
  19   1   8        159.02        280.50         8.13 o                         
  20   1   8        120.84        179.41         7.53 o                         
  21   1   8        386.53        385.22         8.07 o                         
  22   1   8        742.50        706.78        12.08 o                         
  23   1   8        168.60        187.44         6.49 o                         
  24   1   8        198.53        213.64         6.09 o                         
  25   1   8         32.98         48.35         3.82 o                         
  26   1   8        591.30        549.74        10.18 o                         
  27   1   8        109.31        101.86         4.60 o                         
  28   1   8         49.45         37.58         3.81 o                         
  29   1   8         59.68         63.00         5.19 o                         
  30   1   8         47.22         70.04         4.62 o                         
  31   1   8         31.28         27.54         3.82 o                         
  32   1   8        237.71        222.19         6.70 o                         
  33   1   8         46.28         38.55         3.69 o                         
  34   1   8         10.98          5.89         3.09 o                         
   0   2   8      11505.38      11551.38       292.79 o                         
   1   2   8         30.11         17.66         7.79 o                         
   2   2   8       2085.65       2519.88        58.83 o                         
   3   2   8         40.29         47.81        10.27 o                         
   4   2   8        284.54        286.06        17.08 o                         
   5   2   8          3.21         21.88         5.77 o                         
   6   2   8         71.44        175.93        12.62 o                         
   7   2   8       1095.10        906.36        16.87 o                         
   8   2   8          2.38         19.93         8.97 o                         
   9   2   8        561.11        312.05         9.38 o                         
  10   2   8          6.35         51.75         8.84 o                         
  11   2   8       1469.31       1262.68        25.70 o                         
  12   2   8        294.64        336.87         7.09 o                         
  13   2   8        230.07        169.42         4.41 o                         
  14   2   8        241.01        241.20         5.81 o                         
  15   2   8          0.87         29.92         3.07 o                         
  16   2   8       1439.42       1217.53        24.68 o                         
  17   2   8        969.37        769.14        12.45 o                         
  18   2   8         85.50        158.23         5.26 o                         
  19   2   8         75.88         63.88         3.88 o                         
  20   2   8        224.40        286.46         7.08 o                         
  21   2   8        467.75        439.24         8.53 o                         
  22   2   8         38.98         55.33         3.76 o                         
  23   2   8        111.51        109.73         4.78 o                         
  24   2   8         79.76         98.82         4.38 o                         
  25   2   8        204.06        188.22         5.48 o                         
  26   2   8         12.51         14.80         3.12 o                         
  27   2   8          1.55          0.13         2.96 o                         
  28   2   8        282.36        301.90         6.91 o                         
  29   2   8         22.64         25.94         4.22 o                         
  30   2   8         58.14         69.04         4.25 o                         
  31   2   8          3.69          6.87         3.86 o                         
  32   2   8          1.27          1.88         3.16 o                         
  33   2   8         47.32         37.67         3.72 o                         
  34   2   8          0.76          6.93         3.28 o                         
   0   3   8        189.32        139.03        20.39 o                         
   1   3   8       2067.47       2080.78        51.78 o                         
   2   3   8        547.91        784.92        24.71 o                         
   3   3   8         19.43         32.06         8.79 o                         
   4   3   8         42.09         64.56         5.75 o                         
   5   3   8        816.26        498.48        13.37 o                         
   6   3   8       2818.40       2737.46        46.77 o                         
   7   3   8        195.72        132.37        13.66 o                         
   8   3   8         10.60         40.65         4.41 o                         
   9   3   8        426.00        449.78         9.86 o                         
  10   3   8         32.30         55.43         7.68 o                         
  11   3   8         53.18        102.48         4.10 o                         
  12   3   8          1.67         29.82         3.72 o                         
  13   3   8        145.48        137.22         4.38 o                         
  14   3   8          4.17         27.63         3.38 o                         
  15   3   8        231.19        217.22         5.65 o                         
  16   3   8         59.62         86.68         5.99 o                         
  17   3   8        946.67        987.48        15.17 o                         
  18   3   8        167.21        271.52         6.57 o                         
  19   3   8         37.72         66.13         3.87 o                         
  20   3   8        426.54        290.74         6.87 o                         
  21   3   8         70.86        111.80         4.64 o                         
  22   3   8        758.84        962.56        43.03 o                         
  23   3   8         65.21         48.82         3.79 o                         
  24   3   8        145.79        175.58         5.64 o                         
  25   3   8         99.99        100.47         4.39 o                         
  26   3   8        164.72        176.50         5.60 o                         
  27   3   8         98.95         86.32         4.45 o                         
  28   3   8         94.25        122.43         4.93 o                         
  29   3   8        176.19        156.78         6.06 o                         
  30   3   8          9.54          8.54         3.57 o                         
  31   3   8          3.43          2.24         2.95 o                         
  32   3   8        107.32         94.99         5.55 o                         
  33   3   8          6.64          3.10         3.00 o                         
  34   3   8          1.86         -2.23         4.37 o                         
   0   4   8       8885.96      10532.66       282.04 o                         
   1   4   8          0.68         16.39         9.61 o                         
   2   4   8         54.54        346.62        10.23 o                         
   3   4   8        165.67        202.93         8.76 o                         
   4   4   8       1417.64       1278.68        36.43 o                         
   5   4   8        218.35        252.86         8.00 o                         
   6   4   8        188.01        187.07        10.30 o                         
   7   4   8          8.10         21.22         2.84 o                         
   8   4   8         40.79        102.13         4.47 o                         
   9   4   8        427.41        298.57         6.80 o                         
  10   4   8         91.24        145.79         5.44 o                         
  11   4   8        122.41         79.40         3.69 o                         
  12   4   8       2521.51       2179.00        30.38 o                         
  13   4   8          5.13         22.66         2.92 o                         
  14   4   8         41.08        107.75         6.21 o                         
  15   4   8        337.72        335.95         7.48 o                         
  16   4   8        227.85        234.80         6.69 o                         
  17   4   8        319.00        312.41         6.93 o                         
  18   4   8        968.91        909.03        14.86 o                         
  19   4   8        484.93        464.31        11.02 o                         
  20   4   8        922.06       1015.98        16.33 o                         
  21   4   8        111.48        130.19         5.40 o                         
  22   4   8       1401.48       1364.04        21.09 o                         
  23   4   8         30.64         36.36         3.70 o                         
  24   4   8        129.07        150.39         5.08 o                         
  25   4   8         58.95         64.98         3.93 o                         
  26   4   8         72.33         81.92         4.49 o                         
  27   4   8         59.97         54.02         3.88 o                         
  28   4   8        996.61        970.95        17.41 o                         
  29   4   8         11.30         13.35         3.63 o                         
  30   4   8         59.78         29.66         3.29 o                         
  31   4   8          0.73          3.12         3.33 o                         
  32   4   8        272.85        252.49         8.18 o                         
  33   4   8          0.21         -0.93         3.05 o                         
   0   5   8      17466.02      16607.75       395.90 o                         
   1   5   8       1057.53       1894.86        37.90 o                         
   2   5   8       5606.78       4819.01        84.62 o                         
   3   5   8         65.68        156.50         6.33 o                         
   4   5   8        319.85        315.95         8.79 o                         
   5   5   8          8.60         15.17         2.92 o                         
   6   5   8       1935.32       2063.80        34.12 o                         
   7   5   8        297.04        196.13         5.15 o                         
   8   5   8        166.54        150.31         5.75 o                         
   9   5   8         35.56         63.53         3.48 o                         
  10   5   8       3754.49       3622.02        52.25 o                         
  11   5   8         97.59         87.68         3.86 o                         
  12   5   8       1944.26       1996.96        31.47 o                         
  13   5   8          4.89         21.31         3.44 o                         
  14   5   8        984.50       1097.92        18.57 o                         
  15   5   8        244.24        193.32         5.84 o                         
  16   5   8       1040.58        770.22        13.22 o                         
  17   5   8        487.62        495.23         9.63 o                         
  18   5   8         11.24         21.75         3.24 o                         
  19   5   8        492.65        346.86         7.51 o                         
  20   5   8        260.04        318.91         7.73 o                         
  21   5   8        531.75        588.78        10.85 o                         
  22   5   8       1872.36       1945.66        28.06 o                         
  23   5   8        155.49        143.26         5.38 o                         
  24   5   8         25.56         27.33         3.90 o                         
  25   5   8         49.77         39.92         3.74 o                         
  26   5   8         25.76         14.67         3.32 o                         
  27   5   8         40.27         33.86         3.87 o                         
  28   5   8       1082.71       1310.23        26.98 o                         
  29   5   8         56.00         58.43         4.45 o                         
  30   5   8        230.38        235.33         6.76 o                         
  31   5   8         21.19         13.86         4.07 o                         
  32   5   8        353.96        342.67        10.92 o                         
  33   5   8          2.22          0.56         4.96 o                         
   0   6   8       2083.55       2646.08        66.53 o                         
   1   6   8       4371.97       4065.85        67.13 o                         
   2   6   8       1479.19       1597.23        28.58 o                         
   3   6   8        551.63        558.08        12.45 o                         
   4   6   8        451.70        371.50         9.79 o                         
   5   6   8        287.20        314.54         9.45 o                         
   6   6   8        523.98        472.46        10.68 o                         
   7   6   8        404.63        340.47         8.26 o                         
   8   6   8        627.90        742.75        13.37 o                         
   9   6   8        387.48        446.69         8.90 o                         
  10   6   8       6278.02       5975.34       112.89 o                         
  11   6   8       2655.22       2460.00        37.96 o                         
  12   6   8       3943.38       3464.92        49.06 o                         
  13   6   8         54.82         97.65         6.15 o                         
  14   6   8       2587.32       2491.76        38.22 o                         
  15   6   8        177.80        190.44         6.38 o                         
  16   6   8        576.45        580.54        11.84 o                         
  17   6   8          2.29          1.32         3.09 o                         
  18   6   8        137.99        171.64         5.83 o                         
  19   6   8        116.48        127.09         7.17 o                         
  20   6   8        158.57        127.09         5.43 o                         
  21   6   8        658.07        587.28        12.23 o                         
  22   6   8        834.08        921.58        17.41 o                         
  23   6   8        131.94        104.05         5.35 o                         
  24   6   8         42.10         42.80         4.41 o                         
  25   6   8          0.43          4.72         3.42 o                         
  26   6   8          6.44         21.10         3.91 o                         
  27   6   8        143.20        132.68         5.42 o                         
  28   6   8        323.24        246.22         7.11 o                         
  29   6   8        105.69        108.58         5.76 o                         
  30   6   8        250.83        245.26         9.51 o                         
  31   6   8         72.63         54.30         4.59 o                         
  32   6   8        256.85        214.96        19.14 o                         
   0   7   8        219.75        249.75        10.89 o                         
   1   7   8       3248.29       2728.22        46.53 o                         
   2   7   8        347.01        375.92         9.54 o                         
   3   7   8       1506.18       1198.54        22.40 o                         
   4   7   8        184.32        246.47         7.56 o                         
   5   7   8        150.01        150.84         6.33 o                         
   6   7   8         16.22         13.96         3.96 o                         
   7   7   8          1.35         16.71         3.31 o                         
   8   7   8        555.34        566.11        12.60 o                         
   9   7   8         41.09         16.65         3.23 o                         
  10   7   8        130.89        153.39         5.52 o                         
  11   7   8        381.56        343.56         8.38 o                         
  12   7   8       2171.43       2080.58        32.08 o                         
  13   7   8         76.00        158.90         5.65 o                         
  14   7   8        175.84        175.78         6.70 o                         
  15   7   8        462.26        441.02         9.14 o                         
  16   7   8        643.13        611.35        12.11 o                         
  17   7   8          1.17         12.29         3.55 o                         
  18   7   8         85.96        113.46         6.03 o                         
  19   7   8         62.15         83.99         5.19 o                         
  20   7   8        178.07        194.30         6.95 o                         
  21   7   8        536.00        502.19        11.57 o                         
  22   7   8         28.60         65.08         5.33 o                         
  23   7   8         81.13         88.68         5.15 o                         
  24   7   8        219.18        276.09         9.26 o                         
  25   7   8          0.07          8.04         3.97 o                         
  26   7   8          2.57         11.09         3.33 o                         
  27   7   8         21.99         14.04         3.52 o                         
  28   7   8        107.28        164.26         6.30 o                         
  29   7   8         17.11          7.96         3.77 o                         
  30   7   8        196.96        234.69         8.05 o                         
  31   7   8         15.81         16.56         4.38 o                         
   0   8   8       7848.38       7726.35       183.49 o                         
   1   8   8         76.93        334.25        14.64 o                         
   2   8   8       2363.87       3095.72        52.47 o                         
   3   8   8          3.36         59.38        12.34 o                         
   4   8   8       2212.11       2306.74        42.03 o                         
   5   8   8         59.46        110.90        10.85 o                         
   6   8   8        435.61        536.65        12.60 o                         
   7   8   8          0.97         19.95         3.69 o                         
   8   8   8        133.64        161.85         8.37 o                         
   9   8   8          9.38         21.97         4.20 o                         
  10   8   8        190.38        173.99         5.89 o                         
  11   8   8         28.14         73.51         4.51 o                         
  12   8   8       1416.15       1328.04        23.62 o                         
  13   8   8          5.98          8.91         3.42 o                         
  14   8   8        110.10        118.05         5.71 o                         
  15   8   8         15.88         16.53         3.23 o                         
  16   8   8        747.09        733.71        15.94 o                         
  17   8   8          5.34         12.84         3.86 o                         
  18   8   8          1.82         15.17         3.69 o                         
  19   8   8          7.61         13.66         3.93 o                         
  20   8   8         53.84         53.12         6.69 o                         
  21   8   8          2.48          5.50         4.38 o                         
  22   8   8        436.67        457.20        11.48 o                         
  23   8   8          0.03          1.93         4.19 o                         
  24   8   8        113.13        103.32         6.55 o                         
  25   8   8          5.82          9.34         3.71 o                         
  26   8   8          6.85         13.37         3.49 o                         
  27   8   8          1.29          5.19         3.19 o                         
  28   8   8         10.19         16.32         3.09 o                         
  29   8   8          0.49          0.39         2.69 o                         
  30   8   8         70.81         39.32        11.45 o                         
   0   9   8       6401.06       5869.39       131.04 o                         
   1   9   8       1745.26       1962.57        33.56 o                         
   2   9   8        185.21        338.90        19.24 o                         
   3   9   8       1486.61       1568.72        28.21 o                         
   4   9   8        932.25       1002.07        20.41 o                         
   5   9   8        124.38        183.73         6.66 o                         
   6   9   8        708.65        678.81        14.20 o                         
   7   9   8        496.75        402.68        11.20 o                         
   8   9   8        341.30        384.92         9.44 o                         
   9   9   8        455.75        361.46         8.87 o                         
  10   9   8         18.07         42.11         3.78 o                         
  11   9   8          5.96          8.23         3.61 o                         
  12   9   8         80.35        130.69         6.90 o                         
  13   9   8        133.86        147.48        10.92 o                         
  14   9   8         20.13         27.79         3.69 o                         
  15   9   8        123.46        140.99         5.81 o                         
  16   9   8         31.24         50.37         4.61 o                         
  17   9   8         81.12         73.52         5.13 o                         
  18   9   8        554.16        415.34        10.89 o                         
  19   9   8        107.25        120.38         6.38 o                         
  20   9   8        589.52        626.69        15.47 o                         
  21   9   8        191.64        187.87         8.31 o                         
  22   9   8        565.15        540.67        13.89 o                         
  23   9   8         50.45         81.12         5.13 o                         
  24   9   8          2.80          6.59         3.65 o                         
  25   9   8          1.68          7.33         3.19 o                         
  26   9   8         61.86         90.83         4.80 o                         
  27   9   8          8.96         15.91         3.24 o                         
  28   9   8        196.37        170.62         6.50 o                         
  29   9   8         35.24         36.13         9.08 o                         
   0  10   8       2194.85       2729.90        64.71 o                         
   1  10   8       1174.43       1267.50        26.79 o                         
   2  10   8        546.66        664.07        15.47 o                         
   3  10   8        785.52        700.68        15.32 o                         
   4  10   8         22.83         35.36         4.59 o                         
   5  10   8         60.74         85.80         5.67 o                         
   6  10   8       1730.82       1664.77        30.72 o                         
   7  10   8        717.66        843.39        22.91 o                         
   8  10   8        544.63        501.53        14.12 o                         
   9  10   8        479.11        499.43        17.83 o                         
  10  10   8       1594.06       1596.80        35.56 o                         
  11  10   8        862.64        809.69        21.58 o                         
  12  10   8        549.90        580.23        13.77 o                         
  13  10   8        554.70        486.76        13.07 o                         
  14  10   8          6.04         28.20         4.05 o                         
  15  10   8        113.66        119.35         6.22 o                         
  16  10   8         63.08         23.40         4.68 o                         
  17  10   8        214.70        200.93         9.14 o                         
  18  10   8        914.39        780.84        16.75 o                         
  19  10   8        178.30        146.06         6.83 o                         
  20  10   8        604.02        528.31        14.25 o                         
  21  10   8        224.58        204.91         7.56 o                         
  22  10   8        460.44        482.82        12.04 o                         
  23  10   8         24.44         32.44         3.79 o                         
  24  10   8         57.17         74.59         4.74 o                         
  25  10   8          0.60          6.50         3.44 o                         
  26  10   8          0.94          4.20         2.97 o                         
  27  10   8         85.29         88.89        11.32 o                         
   0  11   8        796.89        647.39        34.65 o                         
   1  11   8        851.54        824.49        25.32 o                         
   2  11   8        941.78        874.79        24.42 o                         
   3  11   8         32.77         36.87         5.23 o                         
   4  11   8         32.55         29.68         4.48 o                         
   5  11   8         28.60         53.01         5.09 o                         
   6  11   8        139.63        164.39         9.61 o                         
   7  11   8        380.99        363.57        12.25 o                         
   8  11   8       1098.29        957.16        20.98 o                         
   9  11   8        466.20        446.00        13.95 o                         
  10  11   8       1750.61       1773.29        35.97 o                         
  11  11   8       1235.45       1100.63        25.26 o                         
  12  11   8        511.37        523.95        14.61 o                         
  13  11   8        396.06        413.80        11.93 o                         
  14  11   8        144.54        147.08         6.86 o                         
  15  11   8          0.40          5.88         4.51 o                         
  16  11   8         24.55         20.90         4.75 o                         
  17  11   8        409.94        373.54        11.25 o                         
  18  11   8        281.61        339.65        10.40 o                         
  19  11   8         81.52         64.54         4.80 o                         
  20  11   8        279.73        267.37        12.02 o                         
  21  11   8        233.62        242.43         8.42 o                         
  22  11   8        251.90        262.01         8.56 o                         
  23  11   8         33.42         30.10         4.19 o                         
  24  11   8         27.52         30.85         3.66 o                         
  25  11   8          0.78          0.08         3.03 o                         
  26  11   8          7.43          8.63         3.59 o                         
   0  12   8       1283.74       1286.30        36.56 o                         
   1  12   8          0.58         48.33         4.98 o                         
   2  12   8       1539.71       1580.41        32.56 o                         
   3  12   8          0.55         34.19         4.63 o                         
   4  12   8         83.13        134.55         6.76 o                         
   5  12   8         25.42         38.24         4.64 o                         
   6  12   8         39.68         75.10         5.66 o                         
   7  12   8         84.70        106.28         6.06 o                         
   8  12   8        755.98        686.75        16.81 o                         
   9  12   8        104.69        152.29         6.45 o                         
  10  12   8         16.29         15.00         4.47 o                         
  11  12   8        301.07        296.74         9.66 o                         
  12  12   8         65.57        100.75         5.93 o                         
  13  12   8         86.35         92.60         7.14 o                         
  14  12   8         86.75        121.27         6.23 o                         
  15  12   8          1.54          4.09         4.30 o                         
  16  12   8          1.68          5.44         4.14 o                         
  17  12   8        155.18        149.66         6.01 o                         
  18  12   8          4.99          4.09         3.00 o                         
  19  12   8          6.25          3.58         3.54 o                         
  20  12   8        240.76        233.68         7.73 o                         
  21  12   8         60.98         59.92         5.94 o                         
  22  12   8         15.04         16.51         4.07 o                         
  23  12   8          6.99          6.36         3.14 o                         
  24  12   8         16.25         21.25         3.81 o                         
   0  13   8        288.32        247.23        11.22 o                         
   1  13   8        267.52        285.79         8.53 o                         
   2  13   8        468.64        387.47        10.26 o                         
   3  13   8          3.06          5.79         3.77 o                         
   4  13   8         84.07        124.01         6.07 o                         
   5  13   8         31.79         39.14         4.73 o                         
   6  13   8          5.22         33.40         4.59 o                         
   7  13   8         30.45         26.92         5.34 o                         
   8  13   8         21.35         52.49         4.59 o                         
   9  13   8         15.06         28.67         4.53 o                         
  10  13   8        247.54        288.83         9.36 o                         
  11  13   8         16.11         16.94         4.16 o                         
  12  13   8         31.72         71.43         4.79 o                         
  13  13   8          8.33         22.78         3.62 o                         
  14  13   8         73.24         89.44         5.74 o                         
  15  13   8         18.05         15.90         3.51 o                         
  16  13   8         22.02         59.08         4.53 o                         
  17  13   8         12.48          8.59         3.43 o                         
  18  13   8          2.49          9.29         3.51 o                         
  19  13   8         31.10         23.51         4.10 o                         
  20  13   8         18.41         30.36         4.03 o                         
  21  13   8         29.52         18.89         4.56 o                         
  22  13   8         24.98         28.82         5.26 o                         
   0  14   8          1.88         16.51         6.13 o                         
   1  14   8        457.38        381.07        11.02 o                         
   2  14   8          8.40         26.46         5.08 o                         
   3  14   8        317.44        335.59        10.32 o                         
   4  14   8        320.64        261.61         7.67 o                         
   5  14   8         16.98         24.71         3.46 o                         
   6  14   8          7.00         23.09         3.28 o                         
   7  14   8         67.19         58.94         3.73 o                         
   8  14   8        168.72        175.78         6.39 o                         
   9  14   8        180.07        222.82         7.33 o                         
  10  14   8        426.59        427.19        10.92 o                         
  11  14   8        315.68        297.34         8.49 o                         
  12  14   8        265.51        239.79         9.06 o                         
  13  14   8         13.54         19.66         4.48 o                         
  14  14   8        126.04        132.07         5.85 o                         
  15  14   8          1.93          3.94         2.93 o                         
  16  14   8         33.29         24.99         4.88 o                         
  17  14   8        130.85        115.82         7.61 o                         
  18  14   8         15.25         22.13         3.95 o                         
  19  14   8        258.58        174.76        13.08 o                         
   0  15   8        437.53        501.66        23.52 o                         
   1  15   8        267.69        289.83         9.98 o                         
   2  15   8        142.67        159.16         5.61 o                         
   3  15   8        193.35        226.99         6.95 o                         
   4  15   8          8.47         21.63         3.46 o                         
   5  15   8          0.00          7.75         3.03 o                         
   6  15   8         46.79         49.10         3.93 o                         
   7  15   8        247.67        222.45         7.69 o                         
   8  15   8        106.16        113.95         5.34 o                         
   9  15   8        424.98        401.09        11.73 o                         
  10  15   8        225.84        217.60         9.30 o                         
  11  15   8        506.71        460.41        14.20 o                         
  12  15   8        233.31        233.17         8.40 o                         
  13  15   8         35.69         29.76         5.23 o                         
  14  15   8        133.52        124.33        14.00 o                         
  15  15   8         28.07         28.60         6.45 o                         
   0  16   8        187.62        164.40         9.09 o                         
   1  16   8        365.92        353.94        13.33 o                         
   2  16   8        151.87        115.70         6.55 o                         
   3  16   8         10.82          8.64         3.70 o                         
   4  16   8         16.96         25.15         3.87 o                         
   5  16   8          2.47          2.87         3.22 o                         
   6  16   8         26.23         37.40         4.83 o                         
   7  16   8        136.64        127.32         7.88 o                         
   8  16   8        118.36        103.32         6.33 o                         
   9  16   8        182.75        151.45         7.34 o                         
  10  16   8        155.79        145.68        10.87 o                         
   1   0   9      17684.18      17861.03       394.32 o                         
   3   0   9       7156.41       6805.17       173.83 o                         
   5   0   9       4360.56       3836.51       111.98 o                         
   7   0   9      10508.45       8845.83       180.09 o                         
   9   0   9      13598.24      13328.58       349.62 o                         
  11   0   9      22514.93      20736.14       373.16 o                         
  13   0   9       3358.58       2703.56        52.96 o                         
  15   0   9        131.52        194.75         8.97 o                         
  17   0   9       6248.92       5941.87       121.27 o                         
  19   0   9       3147.86       3275.08        68.42 o                         
  21   0   9       5654.86       6371.37       139.76 o                         
  23   0   9       1179.32       1159.19        26.65 o                         
  25   0   9        195.82        189.45         8.13 o                         
  27   0   9        140.06        182.02         7.76 o                         
  29   0   9        824.83        651.01        17.18 o                         
  31   0   9        765.00        755.74        20.49 o                         
  33   0   9        911.77        763.75        27.54 o                         
   0   1   9        432.09       2338.00        93.70 o                         
   1   1   9      15928.30      15334.59       231.63 o                         
   2   1   9        150.78       1006.85       115.52 o                         
   3   1   9       6636.13       6537.26       143.05 o                         
   4   1   9        424.28        749.78        20.14 o                         
   5   1   9       1111.09       1228.13        31.50 o                         
   6   1   9          0.69         36.03        12.01 o                         
   7   1   9       6105.74       6391.33        99.36 o                         
   8   1   9        366.95        475.11        10.10 o                         
   9   1   9       7790.64       8253.15       127.14 o                         
  10   1   9       3239.37       3387.98        48.91 o                         
  11   1   9      10857.47      11508.86       147.04 o                         
  12   1   9        226.05        171.78         5.42 o                         
  13   1   9       1805.53       1738.62        31.87 o                         
  14   1   9        268.77        242.93         6.16 o                         
  15   1   9        159.79        231.16         9.52 o                         
  16   1   9        164.26        182.70         6.42 o                         
  17   1   9       4964.38       5214.08        73.40 o                         
  18   1   9        692.44        883.56        15.20 o                         
  19   1   9       1962.07       1818.49        27.99 o                         
  20   1   9        251.34        324.48         9.52 o                         
  21   1   9       3696.95       4053.88        73.94 o                         
  22   1   9        493.60        571.90        11.14 o                         
  23   1   9       1211.58       1249.73        20.09 o                         
  24   1   9         82.32         99.31         4.78 o                         
  25   1   9        157.13        172.72         5.48 o                         
  26   1   9          8.42          6.74         3.02 o                         
  27   1   9        256.09        292.61         7.07 o                         
  28   1   9          6.95          1.59         3.16 o                         
  29   1   9        664.36        849.59        14.38 o                         
  30   1   9        105.40        112.78         4.93 o                         
  31   1   9        350.39        363.68         9.46 o                         
  32   1   9        211.92        141.48         6.00 o                         
  33   1   9        392.78        318.97         9.81 o                         
   0   2   9       4577.98       3618.98        76.34 o                         
   1   2   9       4747.68       5049.57        77.71 o                         
   2   2   9       1006.67        795.32        18.06 o                         
   3   2   9       2942.86       2741.01        46.98 o                         
   4   2   9       2862.61       2658.67        42.33 o                         
   5   2   9         75.05        158.45         8.54 o                         
   6   2   9        140.66        181.35         5.66 o                         
   7   2   9       1649.70       1616.82        27.38 o                         
   8   2   9        634.39        620.07        12.04 o                         
   9   2   9       1111.52       1127.91        18.79 o                         
  10   2   9       1777.96       1751.74        25.81 o                         
  11   2   9        937.47        843.26        13.60 o                         
  12   2   9       1919.73       1801.70        25.12 o                         
  13   2   9        441.32        418.31         8.77 o                         
  14   2   9         40.78         51.56         3.70 o                         
  15   2   9          6.62         13.49         3.17 o                         
  16   2   9        218.89        224.45         6.15 o                         
  17   2   9        542.93        517.91         9.73 o                         
  18   2   9       1387.61       1166.21        18.38 o                         
  19   2   9         28.54         87.75         4.72 o                         
  20   2   9       1288.77       1119.94        17.68 o                         
  21   2   9        178.77        178.30         7.52 o                         
  22   2   9        603.61        512.69         9.70 o                         
  23   2   9        287.33        303.82         7.03 o                         
  24   2   9         87.11         68.71         4.11 o                         
  25   2   9          0.01          8.45         3.19 o                         
  26   2   9         46.93         64.31         4.79 o                         
  27   2   9        120.84        111.87         5.15 o                         
  28   2   9        211.50        243.41         7.81 o                         
  29   2   9        122.53        109.87         4.41 o                         
  30   2   9         29.94         24.14         3.57 o                         
  31   2   9          2.61          9.20         3.85 o                         
  32   2   9        218.27        177.92         6.29 o                         
  33   2   9         11.96         16.27         6.42 o                         
   0   3   9       7757.54       7612.76       154.22 o                         
   1   3   9       1830.11       1686.73        31.43 o                         
   2   3   9       2662.84       2444.18        38.93 o                         
   3   3   9       1168.03       1137.27        21.64 o                         
   4   3   9        368.45        540.33        15.93 o                         
   5   3   9       1842.51       2386.80        41.33 o                         
   6   3   9       1215.10       1056.16        18.16 o                         
   7   3   9        263.66        357.19         7.62 o                         
   8   3   9        451.49        363.02         7.71 o                         
   9   3   9         39.00         91.93         5.34 o                         
  10   3   9       1500.54       1185.55        18.57 o                         
  11   3   9       2358.03       2384.33        33.44 o                         
  12   3   9       1602.85       1406.88        23.20 o                         
  13   3   9         34.17         51.02         3.62 o                         
  14   3   9         84.34         73.99         4.10 o                         
  15   3   9         37.41         67.97         3.84 o                         
  16   3   9          1.92         10.78         3.16 o                         
  17   3   9       1057.41        911.03        15.13 o                         
  18   3   9        526.14        508.33        11.41 o                         
  19   3   9        752.50        746.52        12.57 o                         
  20   3   9        621.03        629.56        12.45 o                         
  21   3   9        588.23        644.58        11.15 o                         
  22   3   9        783.54        641.50        11.63 o                         
  23   3   9        119.90        116.15         4.79 o                         
  24   3   9        273.64        298.95         7.71 o                         
  25   3   9        150.19        140.48         5.20 o                         
  26   3   9          0.04          6.51         3.07 o                         
  27   3   9          3.05         13.26         3.19 o                         
  28   3   9        290.53        262.30         9.04 o                         
  29   3   9         81.45         65.43         4.10 o                         
  30   3   9         22.57          7.63         3.70 o                         
  31   3   9        164.71        158.97         5.99 o                         
  32   3   9         86.58         87.77         4.49 o                         
  33   3   9        120.90         95.23        10.42 o                         
   0   4   9        382.07        584.43        27.59 o                         
   1   4   9      13909.27      14483.33       213.27 o                         
   2   4   9         95.44        406.68        12.57 o                         
   3   4   9       4860.67       5221.52        84.98 o                         
   4   4   9        421.41        483.09        10.32 o                         
   5   4   9          6.56         21.46         3.47 o                         
   6   4   9        557.60        492.43        10.29 o                         
   7   4   9        893.09        812.95        14.20 o                         
   8   4   9         83.42        210.52        13.41 o                         
   9   4   9       3511.14       3167.31        46.12 o                         
  10   4   9        582.64       1132.49        28.15 o                         
  11   4   9      12769.69      11620.18       161.73 o                         
  12   4   9          0.12        371.65        13.56 o                         
  13   4   9       1213.20       1104.64        17.18 o                         
  14   4   9         66.60         79.65         4.29 o                         
  15   4   9       1361.39       1555.46        23.32 o                         
  16   4   9         83.54        130.98         5.24 o                         
  17   4   9       1409.38       1528.86        24.09 o                         
  18   4   9          0.40         13.88         3.70 o                         
  19   4   9       1826.57       1902.96        30.04 o                         
  20   4   9         62.14         64.78         4.89 o                         
  21   4   9       3317.43       3587.46        54.55 o                         
  22   4   9        418.92        363.60         8.85 o                         
  23   4   9       1456.84       1414.53        22.23 o                         
  24   4   9          3.92          7.71         3.22 o                         
  25   4   9        147.78        180.46         5.99 o                         
  26   4   9         54.24         80.38         4.15 o                         
  27   4   9        230.96        268.30         7.21 o                         
  28   4   9         80.18         75.19         4.53 o                         
  29   4   9        728.68        769.83        18.89 o                         
  30   4   9         36.36         46.99         4.42 o                         
  31   4   9        522.76        479.60        11.86 o                         
  32   4   9          7.23          6.88         3.59 o                         
   1   5   9      19358.79      18559.45       263.84 o                         
   3   5   9       4012.19       4214.82        69.64 o                         
   4   5   9        174.46        195.66         9.46 o                         
   5   5   9        166.83        175.29         6.08 o                         
   6   5   9          5.90         21.54         2.98 o                         
   7   5   9       3129.17       3096.64        46.70 o                         
   8   5   9         17.09         45.58         4.78 o                         
   9   5   9       7330.14       7804.08       121.08 o                         
  10   5   9        160.47        230.22        10.38 o                         
  11   5   9      14585.73      15287.95       218.72 o                         
  12   5   9         33.78         72.65         4.67 o                         
  13   5   9       2412.04       2156.79        33.83 o                         
  14   5   9         10.75         22.85         3.68 o                         
  15   5   9       1539.33       1396.48        22.68 o                         
  16   5   9         67.68         53.34         4.08 o                         
  17   5   9        673.53        686.68        12.21 o                         
  18   5   9        334.68        324.17         8.07 o                         
  19   5   9       2254.12       2234.08        34.10 o                         
  20   5   9         56.88        309.49        14.23 o                         
  21   5   9       5260.15       5048.51        75.68 o                         
  22   5   9        135.16        166.98         9.67 o                         
  23   5   9       1714.13       1499.63        25.20 o                         
  24   5   9         49.88         33.20         4.34 o                         
  25   5   9         56.37         80.46         4.75 o                         
  26   5   9         16.02         16.14         3.66 o                         
  27   5   9        339.86        427.06         9.27 o                         
  28   5   9          0.66          2.71         3.18 o                         
  29   5   9        956.63        857.78        18.57 o                         
  30   5   9          0.01         11.48         3.93 o                         
  31   5   9        773.33        730.30        27.47 o                         
  32   5   9          0.36          4.40         6.24 o                         
   0   6   9       3663.50       3516.95        80.02 o                         
   1   6   9       6916.11       7697.75       124.35 o                         
   2   6   9       1121.73       1307.70        24.21 o                         
   3   6   9        739.28        664.81        14.03 o                         
   4   6   9        172.33        269.62        12.97 o                         
   5   6   9        170.79        209.01         9.66 o                         
   6   6   9        464.95        431.25         9.38 o                         
   7   6   9       2293.78       2385.78        39.71 o                         
   8   6   9        575.14        734.03        13.53 o                         
   9   6   9       3785.43       3144.61        49.35 o                         
  10   6   9       1032.50       1314.57        26.77 o                         
  11   6   9       4246.37       3841.66        55.76 o                         
  12   6   9          7.67         76.91         6.43 o                         
  13   6   9       1133.06       1026.63        17.42 o                         
  14   6   9         46.68         32.90         3.63 o                         
  15   6   9         60.82         94.17         5.55 o                         
  16   6   9          0.48          5.67         3.23 o                         
  17   6   9        469.24        488.56        16.98 o                         
  18   6   9        384.08        328.11         9.63 o                         
  19   6   9       2152.26       2081.08        33.00 o                         
  20   6   9        753.68        742.80        16.36 o                         
  21   6   9       3966.57       4246.20        68.89 o                         
  22   6   9       1118.67        960.12        26.96 o                         
  23   6   9       1107.94        994.50        25.28 o                         
  24   6   9          4.31          4.74         3.94 o                         
  25   6   9         77.76        119.94         6.57 o                         
  26   6   9          1.66          2.55         3.38 o                         
  27   6   9        242.31        263.44         7.24 o                         
  28   6   9        103.80         89.29         5.13 o                         
  29   6   9        550.29        599.41        35.43 o                         
  30   6   9         57.87         66.35         5.82 o                         
  31   6   9        457.97        324.91        15.14 o                         
   0   7   9       2083.38       2104.32        60.08 o                         
   1   7   9        161.50        174.41         8.68 o                         
   2   7   9        463.45        522.15        13.41 o                         
   3   7   9         25.68         31.66         4.73 o                         
   4   7   9       1082.32       1020.86        19.78 o                         
   5   7   9        114.11        180.38         6.53 o                         
   6   7   9        439.34        430.86        10.48 o                         
   7   7   9         20.40         50.10         4.08 o                         
   8   7   9       1735.43       1660.52        28.79 o                         
   9   7   9       1268.71       1499.61        27.14 o                         
  10   7   9        629.62        534.72        12.02 o                         
  11   7   9       1686.64       1595.47        28.19 o                         
  12   7   9         39.05         27.64         3.79 o                         
  13   7   9        361.02        349.87         9.04 o                         
  14   7   9        370.64        416.58        10.65 o                         
  15   7   9         75.18         80.96         5.78 o                         
  16   7   9         82.15         60.84         4.48 o                         
  17   7   9        178.16        226.25         6.75 o                         
  18   7   9        325.57        228.80         8.82 o                         
  19   7   9        271.97        329.75         9.20 o                         
  20   7   9        727.72        655.59        16.62 o                         
  21   7   9         25.91         37.94         4.81 o                         
  22   7   9        644.84        594.80        23.84 o                         
  23   7   9         77.18         84.17         5.53 o                         
  24   7   9          0.86         13.84         3.92 o                         
  25   7   9          1.45          2.58         3.42 o                         
  26   7   9          8.51          3.26         3.74 o                         
  27   7   9         39.37         53.48         3.92 o                         
  28   7   9        199.68        173.36        14.38 o                         
  29   7   9        111.86        113.81         5.82 o                         
  30   7   9         70.66         64.61         5.56 o                         
   0   8   9       3031.55       2926.55        68.22 o                         
   1   8   9       2921.97       2915.15        50.08 o                         
   2   8   9       1413.70       1311.25        24.68 o                         
   3   8   9        341.02        349.15         9.71 o                         
   4   8   9        912.87       1077.21        20.72 o                         
   5   8   9        162.50        288.96         8.32 o                         
   6   8   9        129.80         86.53         6.21 o                         
   7   8   9       1831.47       1622.29        28.53 o                         
   8   8   9        499.44        449.56        13.20 o                         
   9   8   9          1.01         21.96         4.27 o                         
  10   8   9        206.51        201.77         7.21 o                         
  11   8   9         69.32         89.72         7.97 o                         
  12   8   9        146.67        126.14         5.66 o                         
  13   8   9          3.82         13.24         7.91 o                         
  14   8   9        218.13        263.11         8.50 o                         
  15   8   9         20.31         15.63         4.73 o                         
  16   8   9         12.44          9.99         4.00 o                         
  17   8   9        434.71        416.78        11.06 o                         
  18   8   9        172.16        169.42         8.01 o                         
  19   8   9        368.27        283.64         9.12 o                         
  20   8   9        158.92        149.45         7.16 o                         
  21   8   9        979.62       1136.82        23.02 o                         
  22   8   9        121.58        138.57         6.17 o                         
  23   8   9         74.66         73.02         5.22 o                         
  24   8   9          6.18          3.65         3.33 o                         
  25   8   9         60.71         69.87         4.16 o                         
  26   8   9          0.17          1.03         3.13 o                         
  27   8   9         27.44         26.87         3.95 o                         
  28   8   9         38.96         37.25         3.78 o                         
  29   8   9         48.37         46.92         7.55 o                         
   0   9   9          0.19        317.56        17.52 o                         
   1   9   9       2485.64       2236.83        39.38 o                         
   2   9   9         11.82        189.29        17.03 o                         
   3   9   9        450.68        496.22        17.01 o                         
   4   9   9          0.04          9.75         3.73 o                         
   5   9   9        804.40        975.37        18.60 o                         
   6   9   9         14.13         58.88         7.60 o                         
   7   9   9       3638.03       3414.80        55.64 o                         
   8   9   9         17.16         52.84         5.21 o                         
   9   9   9       1732.91       1705.50        33.49 o                         
  10   9   9         11.57         25.65         7.08 o                         
  11   9   9       3941.95       3680.68        63.36 o                         
  12   9   9          4.58         23.61         4.09 o                         
  13   9   9        503.97        450.53        11.21 o                         
  14   9   9          0.38          5.23         4.78 o                         
  15   9   9        194.12        280.67         9.68 o                         
  16   9   9          2.76         14.45         4.51 o                         
  17   9   9       1268.44       1206.66        27.21 o                         
  18   9   9          0.16         34.45         5.03 o                         
  19   9   9       1101.83        951.58        20.80 o                         
  20   9   9          0.86         47.11         5.62 o                         
  21   9   9       1379.75       1337.52        39.36 o                         
  22   9   9          0.55         11.39         4.17 o                         
  23   9   9        413.13        393.70        14.02 o                         
  24   9   9          0.78          0.92         3.08 o                         
  25   9   9         51.13         36.23         3.70 o                         
  26   9   9          0.50         -0.39         3.10 o                         
  27   9   9        229.46        193.15         7.61 o                         
   0  10   9        482.88        643.36        49.60 o                         
   1  10   9       4588.00       4494.74        87.52 o                         
   2  10   9        274.78        514.62        21.31 o                         
   3  10   9       1533.72       1504.29        33.44 o                         
   4  10   9        781.32        673.11        21.23 o                         
   5  10   9         19.90         37.79         4.98 o                         
   6  10   9         21.79         23.73         4.43 o                         
   7  10   9       1356.96       1358.19        25.62 o                         
   8  10   9         10.66        201.75        11.64 o                         
   9  10   9       3653.18       3370.85        60.90 o                         
  10  10   9        361.16        826.01        21.12 o                         
  11  10   9       6080.17       5961.13       121.50 o                         
  12  10   9        375.30        595.83        15.57 o                         
  13  10   9       1189.21       1118.61        27.29 o                         
  14  10   9         15.19         23.71         5.04 o                         
  15  10   9         22.50         43.98         6.67 o                         
  16  10   9         12.78         18.85         4.62 o                         
  17  10   9       1392.88       1405.06        44.58 o                         
  18  10   9         54.48         57.45         6.86 o                         
  19  10   9        977.29       1052.60        27.69 o                         
  20  10   9         31.57         40.75         5.42 o                         
  21  10   9        945.33        892.64        23.64 o                         
  22  10   9         14.64         12.04         4.00 o                         
  23  10   9        351.34        349.45        12.26 o                         
  24  10   9          0.48          5.56         3.03 o                         
  25  10   9         17.96         18.00         3.30 o                         
  26  10   9          2.32          4.38         4.06 o                         
   0  11   9        593.20        702.53        46.17 o                         
   1  11   9       2990.64       2832.20        61.51 o                         
   2  11   9        130.93        228.64        15.15 o                         
   3  11   9       1068.29        809.96        17.96 o                         
   4  11   9        173.92        213.02         9.31 o                         
   5  11   9        126.82        161.17         7.64 o                         
   6  11   9          8.53         12.86         4.21 o                         
   7  11   9        867.71       1072.28        22.92 o                         
   8  11   9        143.27        157.36         7.96 o                         
   9  11   9       2276.48       2246.32        47.78 o                         
  10  11   9       1673.74       1584.15        34.59 o                         
  11  11   9       1872.79       1842.99        39.74 o                         
  12  11   9        877.12        902.67        21.22 o                         
  13  11   9       1121.26       1033.56        23.58 o                         
  14  11   9         17.03         18.28         5.15 o                         
  15  11   9          0.02         16.64         4.99 o                         
  16  11   9         56.62         51.02         5.48 o                         
  17  11   9        159.60        175.72         7.76 o                         
  18  11   9        106.17        122.58         7.62 o                         
  19  11   9        444.27        402.24        11.43 o                         
  20  11   9         20.53         45.96         4.64 o                         
  21  11   9        405.36        449.77        13.38 o                         
  22  11   9          8.63         10.07         3.46 o                         
  23  11   9         62.27         59.43         3.97 o                         
  24  11   9         24.13         15.92         4.53 o                         
   0  12   9         19.36         35.95         7.09 o                         
   1  12   9        287.83        299.73         9.35 o                         
   2  12   9         13.76         35.32         4.33 o                         
   3  12   9        169.28        178.16        10.14 o                         
   4  12   9        130.36        119.56         7.80 o                         
   5  12   9         43.20         51.30         4.77 o                         
   6  12   9          4.09          9.52         3.95 o
[truncated: 176,259 more chars]
