# Supplementary material for: An octa­nuclear nickel(II) pyrazolate cluster with a cubic Ni8 core and its methyl- and n-octyl-functionalized derivatives
Source: Acta Crystallogr E Crystallogr Commun. 2023 Nov 30;79(Pt 12):1199–206. doi: 10.1107/S2056989023010101 (PMC10833398; doi:10.1107/S2056989023010101)
Supplement: Supplementary file 4 [file e-79-01199-3sup4.hkl]

data_3                                                                          
_shelx_title ' Mezei58_0m_a.res in P-1'                                         
_shelx_refln_list_code          4                                               
_shelx_F_calc_maximum      444.06                                               
_exptl_crystal_F_000      3488.00                                               
_reflns_d_resolution_high  0.8172                                               
                                                                                
loop_                                                                           
 _space_group_symop_operation_xyz                                               
 'x, y, z'                                                                      
 '-x, -y, -z'                                                                   
                                                                                
_cell_length_a    13.9735                                                       
_cell_length_b    20.7647                                                       
_cell_length_c    31.8734                                                       
_cell_angle_alpha  99.896                                                       
_cell_angle_beta   94.798                                                       
_cell_angle_gamma  99.096                                                       
                                                                                
_shelx_F_squared_multiplier     1.000                                           
                                                                                
loop_                                                                           
 _refln_index_h                                                                 
 _refln_index_k                                                                 
 _refln_index_l                                                                 
 _refln_F_squared_calc                                                          
 _refln_F_squared_meas                                                          
 _refln_F_squared_sigma                                                         
 _refln_observed_status                                                         
   2   0   0       5555.43       5343.80       200.87 o                         
   3   0   0       5252.78       5517.90       171.07 o                         
   3   0   0       6256.38       6482.07       190.19 o                         
   4   0   0       6005.54       5780.35       175.44 o                         
   5   0   0       4452.70       3810.89       244.29 o                         
   5   0   0       3738.43       3611.93       127.47 o                         
   6   0   0       4913.67       4674.52       198.63 o                         
   7   0   0          1.00         -9.11        26.77 o                         
   7   0   0        540.95        584.85        82.32 o                         
   7   0   0          0.84         51.89        57.23 o                         
   8   0   0       3590.77       3798.12       174.27 o                         
   9   0   0       1967.03       2206.03       162.94 o                         
   9   0   0       1651.50       1936.48       129.70 o                         
   9   0   0       5488.59       6248.74       456.92 o                         
  10   0   0       2967.45       2911.01       157.38 o                         
  11   0   0        173.36        126.40        67.63 o                         
  12   0   0         49.70         64.53        68.31 o                         
  13   0   0          0.03          6.90        19.53 o                         
  13   0   0         25.79         47.55        73.49 o                         
  14   0   0          0.79         -8.16        17.15 o                         
  14   0   0         97.70        129.76        61.72 o                         
  15   0   0         89.10         22.47        14.19 o                         
 -16   1   0        120.53        170.87        52.40 o                         
 -15   1   0        113.29         30.54        15.11 o                         
 -14   1   0          7.62        -18.76        18.76 o                         
 -14   1   0        194.32        289.26        69.69 o                         
 -13   1   0         16.57         -9.49        25.81 o                         
 -12   1   0         31.69        -62.78        62.78 o                         
 -11   1   0        524.34        500.21        89.36 o                         
 -10   1   0       9330.91       9964.43       442.42 o                         
  -9   1   0       7055.56       7168.29       456.83 o                         
  -8   1   0       9815.84       9852.34       398.99 o                         
  -7   1   0        318.91        399.27        37.92 o                         
  -7   1   0        386.99        425.52        97.87 o                         
  -7   1   0        379.85        420.65        53.72 o                         
  -6   1   0       5939.33       6051.98       165.54 o                         
  -5   1   0      14175.58      12732.48       328.15 o                         
  -5   1   0      11901.63      10832.42       423.42 o                         
  -4   1   0       1011.84       1065.73        47.99 o                         
  -3   1   0      23034.38      18812.98       671.21 o                         
  -3   1   0      27435.36      22878.61       670.81 o                         
  -2   1   0       5865.56       5778.49       151.97 o                         
   1   1   0      48499.82      44000.73      1460.18 o                         
   3   1   0      64009.50      54705.78      3060.35 o                         
   3   1   0      53741.56      47991.27      1346.22 o                         
   4   1   0      24915.35      25617.65      1451.69 o                         
   5   1   0       2663.36       2429.73        87.22 o                         
   5   1   0       3172.23       2894.58       138.60 o                         
   6   1   0        605.43        410.40        73.70 o                         
   7   1   0        698.00        713.48        91.25 o                         
   7   1   0       4480.75       4724.79       325.77 o                         
   7   1   0        586.03        628.30       125.69 o                         
   8   1   0       3224.70       3641.25       145.64 o                         
   9   1   0        129.72        123.07        99.94 o                         
   9   1   0         69.98         60.34        31.07 o                         
   9   1   0         83.36         95.05        38.43 o                         
  10   1   0        662.59        781.75        70.00 o                         
  11   1   0        416.19        221.76        67.92 o                         
  12   1   0          4.70         32.84        59.88 o                         
  13   1   0          6.86         10.30        15.37 o                         
  13   1   0         77.62        190.66        75.44 o                         
  14   1   0         13.62         21.74        59.29 o                         
  14   1   0          5.64          8.24        16.67 o                         
  15   1   0         18.31         55.64        59.61 o                         
  15   1   0          3.04         -4.34        10.84 o                         
 -16   2   0        122.94        139.79        50.50 o                         
 -15   2   0         63.61         15.84        25.16 o                         
 -15   2   0         53.40          6.69        13.77 o                         
 -14   2   0        178.95        227.94        53.62 o                         
 -14   2   0         55.23         -0.10        22.74 o                         
 -13   2   0        310.64        350.98       133.89 o                         
 -12   2   0        869.17        825.30        95.13 o                         
 -11   2   0       1444.58       1622.98       139.08 o                         
 -10   2   0      16171.79      16534.14      1022.53 o                         
  -9   2   0      14196.02      13167.55       580.50 o                         
  -9   2   0      11918.80      13110.00       577.55 o                         
  -9   2   0      22380.61      23867.03      1387.08 o                         
  -8   2   0       6651.07       6365.10       266.06 o                         
  -7   2   0         26.91         78.54        22.90 o                         
  -7   2   0         22.60         57.07        19.95 o                         
  -7   2   0         49.51        202.65        82.76 o                         
  -6   2   0       5306.53       5446.62       158.40 o                         
  -5   2   0      12604.05      11396.23       444.43 o                         
  -5   2   0      10582.20       9988.01       256.68 o                         
  -5   2   0      24505.69      23093.12      1092.56 o                         
  -4   2   0       5121.53       4811.54       158.53 o                         
  -3   2   0      91770.38      81323.36      2825.85 o                         
  -3   2   0     109304.16      94452.49      4849.81 o                         
  -2   2   0       8771.13       8241.20       243.17 o                         
  -1   2   0      26823.08      22839.89       537.15 o                         
  -1   2   0      31947.93      29275.64       822.38 o                         
   1   2   0       9736.43       8334.14       244.40 o                         
   1   2   0      11596.69       9868.71       262.10 o                         
   2   2   0       5036.60       3987.71       128.96 o                         
   3   2   0        659.65        573.85        42.05 o                         
   3   2   0        553.84        553.72        29.86 o                         
   4   2   0      18698.84      19890.71       795.77 o                         
   5   2   0         23.84         66.89        15.81 o                         
   5   2   0         28.39         60.94        23.30 o                         
   6   2   0       2361.98       2529.43       132.77 o                         
   7   2   0       3559.28       3512.62       129.07 o                         
   7   2   0       5949.11       6359.76       412.02 o                         
   7   2   0       4239.32       3934.70       270.53 o                         
   8   2   0       1893.86       2152.46       103.13 o                         
   9   2   0        923.99        963.59        97.67 o                         
   9   2   0        291.56        301.75        49.88 o                         
   9   2   0        244.79        262.58        43.82 o                         
  10   2   0       1485.54       1607.25        82.83 o                         
  11   2   0        270.74        230.99        67.73 o                         
  12   2   0         67.80        191.74        57.99 o                         
  13   2   0         13.39         25.16        23.41 o                         
  13   2   0        237.63        448.27        71.57 o                         
  14   2   0         60.78        110.70        65.77 o                         
  14   2   0          2.58         -1.75        15.96 o                         
  15   2   0        166.89        188.76        63.96 o                         
  16   2   0         90.86        118.92        63.06 o                         
 -16   3   0         72.78         78.10        49.17 o                         
 -15   3   0         16.67         -6.84        15.32 o                         
 -15   3   0         19.86          0.99        19.79 o                         
 -14   3   0        498.03        630.94        58.86 o                         
 -13   3   0       1211.26       1116.23       143.25 o                         
 -12   3   0         66.09        132.54        67.22 o                         
 -11   3   0       1352.93       1383.93        95.52 o                         
 -10   3   0      16188.97      14121.86       578.32 o                         
  -9   3   0       9748.35      10819.02       679.44 o                         
  -9   3   0       8184.59       9852.07       444.93 o                         
  -8   3   0      10026.11      10175.15       528.98 o                         
  -7   3   0          7.15         18.38        25.20 o                         
  -7   3   0        327.43        437.02        93.57 o                         
  -7   3   0          8.51         26.62        18.06 o                         
  -6   3   0       5633.44       5050.66       223.84 o                         
  -5   3   0       6675.05       6617.64       182.92 o                         
  -5   3   0       5604.29       4878.55       303.40 o                         
  -4   3   0      24395.08      24977.26       715.89 o                         
  -3   3   0      18875.37      17640.01       507.39 o                         
  -3   3   0      15847.52      14587.95       584.83 o                         
  -2   3   0       4581.57       3578.23       145.14 o                         
  -1   3   0        204.69        250.67        15.24 o                         
  -1   3   0        243.79        300.56        18.55 o                         
   0   3   0      10229.25       8287.14       298.35 o                         
   1   3   0         49.20         51.49        10.96 o                         
   1   3   0         41.30         60.50        16.05 o                         
   2   3   0        579.89        471.01        30.67 o                         
   3   3   0         20.04         84.15        14.89 o                         
   3   3   0         23.87         78.19        16.50 o                         
   4   3   0        103.37         94.57        31.47 o                         
   5   3   0       1535.11       1752.82        95.43 o                         
   5   3   0       1288.86       1264.90        54.86 o                         
   6   3   0        711.41        789.94        67.54 o                         
   7   3   0       2386.24       3052.23       225.66 o                         
   7   3   0       2003.46       2437.18        99.65 o                         
   7   3   0       5515.06       6243.09       259.18 o                         
   8   3   0         58.82         27.59        36.21 o                         
   9   3   0       2093.35       2032.08       112.40 o                         
   9   3   0       1757.55       1778.63       125.37 o                         
   9   3   0       5013.96       5132.63       275.21 o                         
  10   3   0       2851.57       2891.51       182.59 o                         
  11   3   0        106.79        173.68        68.61 o                         
  11   3   0          0.56         11.90        27.26 o                         
  12   3   0        184.25        246.40        57.54 o                         
  13   3   0        407.09        645.48        81.01 o                         
  13   3   0         38.89         25.39        22.42 o                         
  14   3   0          6.38          1.48        16.37 o                         
  14   3   0        453.46        467.18        77.89 o                         
  15   3   0        412.25        572.43        77.45 o                         
 -16   4   0         69.71         97.92        47.60 o                         
 -15   4   0         12.92         35.49        19.37 o                         
 -14   4   0        508.57        405.81        50.01 o                         
 -13   4   0       1304.38       1945.67       159.63 o                         
 -12   4   0       1033.54        813.78        69.45 o                         
 -11   4   0       1537.62       1716.74       101.88 o                         
 -10   4   0       9996.61      10023.42       633.31 o                         
  -9   4   0      14070.54      14932.82       457.62 o                         
  -9   4   0       6839.93       7875.32       498.57 o                         
  -8   4   0       3530.91       3906.55       207.48 o                         
  -7   4   0        643.11        559.15       116.42 o                         
  -7   4   0        539.95        589.14        79.97 o                         
  -6   4   0        508.91        358.35        44.18 o                         
  -5   4   0        503.91        470.50        45.43 o                         
  -5   4   0        600.18        446.55        28.00 o                         
  -4   4   0      17912.27      18758.34       546.46 o                         
  -3   4   0        565.84        540.79        28.91 o                         
  -3   4   0        475.07        452.98        29.04 o                         
  -2   4   0        522.51        389.31        23.34 o                         
  -1   4   0        138.89        130.45        16.49 o                         
  -1   4   0        116.61        120.33        19.93 o                         
   0   4   0      41633.75      43023.40      1448.13 o                         
   1   4   0       5314.84       4704.32       189.90 o                         
   1   4   0       6330.30       5024.71       196.85 o                         
   2   4   0       1049.16        921.67        37.44 o                         
   3   4   0         84.91         82.66        17.80 o                         
   3   4   0         71.29        102.01        25.53 o                         
   4   4   0      11825.97      12753.05       403.81 o                         
   5   4   0       6937.60       6141.17       255.88 o                         
   5   4   0       8263.11       7448.54       455.66 o                         
   5   4   0      12383.56      13110.31       666.49 o                         
   6   4   0       3920.39       4010.81       172.72 o                         
   7   4   0        219.93        223.51        26.37 o                         
   7   4   0        506.21        434.25        88.10 o                         
   7   4   0        261.95        269.19        66.16 o                         
   8   4   0       2545.44       2751.00       227.23 o                         
   9   4   0        291.90        425.95        52.12 o                         
   9   4   0       4617.37       5308.32       287.15 o                         
   9   4   0        245.07        244.94        34.07 o                         
  10   4   0       2470.32       2625.05       125.19 o                         
  11   4   0        368.27        327.61        72.63 o                         
  11   4   0          2.97         -7.24        25.02 o                         
  12   4   0         22.75       -183.02       183.02 o                         
  13   4   0        367.99        339.30        73.47 o                         
  13   4   0         25.43         28.25        22.54 o                         
  14   4   0       1019.53       1218.13       154.36 o                         
  15   4   0        420.71        560.18        95.88 o                         
 -16   5   0         69.99         40.00        47.50 o                         
 -14   5   0        190.02        263.34        69.20 o                         
 -14   5   0        134.79         72.69        28.87 o                         
 -13   5   0        310.14        584.37        95.00 o                         
 -12   5   0         26.63          3.42        48.26 o                         
 -11   5   0        616.45        678.39        68.44 o                         
 -10   5   0       3533.84       3458.21       115.55 o                         
  -9   5   0       5845.89       7122.06       318.24 o                         
  -9   5   0       3521.56       4106.37       272.74 o                         
  -9   5   0       4194.39       4787.55       276.74 o                         
  -8   5   0       3421.94       3739.02       159.45 o                         
  -7   5   0       4505.49       4104.40       185.71 o                         
  -7   5   0       3782.75       3682.33       253.96 o                         
  -6   5   0       2620.09       2474.47       123.72 o                         
  -5   5   0       1723.33       1786.42       135.01 o                         
  -5   5   0       2076.43       1884.27       217.39 o                         
  -5   5   0       2052.60       1963.35       120.41 o                         
  -4   5   0        110.68         86.82        27.25 o                         
  -3   5   0          0.42         14.79        10.22 o                         
  -3   5   0          0.35         18.60        14.29 o                         
  -2   5   0        981.91        864.18        55.32 o                         
  -1   5   0       3797.55       3962.11       169.66 o                         
  -1   5   0       3188.37       3074.50       135.52 o                         
   0   5   0      52174.93      51381.38      1733.89 o                         
   1   5   0        572.41        556.38        43.71 o                         
   1   5   0        681.77        628.72        45.87 o                         
   2   5   0      15389.73      13991.90       373.28 o                         
   3   5   0       3853.34       3855.53       251.19 o                         
   3   5   0        365.18        401.99        36.72 o                         
   3   5   0        306.60        315.93        36.42 o                         
   4   5   0      26701.00      26644.79       905.64 o                         
   5   5   0      11577.42      11041.19       566.56 o                         
   5   5   0       9720.25       8566.44       280.96 o                         
   5   5   0      18845.31      17954.98      1045.63 o                         
   6   5   0       5406.19       5935.93       246.21 o                         
   7   5   0        578.26        593.39        45.45 o                         
   7   5   0        688.74        835.99        59.10 o                         
   8   5   0       7436.81       8184.55       393.82 o                         
   9   5   0        192.69        279.73        43.43 o                         
   9   5   0        161.78        263.84        35.64 o                         
   9   5   0       1668.79       1789.58       150.13 o                         
  10   5   0       1808.57       1966.82        94.57 o                         
  11   5   0        354.63        514.08        73.44 o                         
  11   5   0        242.75        139.50        31.28 o                         
  12   5   0        880.36        987.29        81.02 o                         
  13   5   0        488.69        671.16        78.86 o                         
  13   5   0         11.45         18.73        20.61 o                         
  14   5   0       1620.09       1725.26       170.98 o                         
 -16   6   0        128.88        150.60        40.22 o                         
 -15   6   0         36.18         21.76        14.75 o                         
 -14   6   0        228.25        308.87        71.41 o                         
 -14   6   0        220.63        141.67        28.98 o                         
 -13   6   0         21.76         26.63        24.79 o                         
 -12   6   0         44.13         43.64        46.57 o                         
 -11   6   0        178.48        162.78        57.99 o                         
 -10   6   0        556.40        759.64        48.87 o                         
  -9   6   0         46.36         72.72        29.54 o                         
  -9   6   0        125.21        219.33        82.48 o                         
  -9   6   0         55.22         80.20        32.55 o                         
  -8   6   0       1683.08       1972.30       113.59 o                         
  -7   6   0       1709.79       1998.65       162.85 o                         
  -7   6   0       2036.47       2195.55        89.98 o                         
  -6   6   0        784.63        774.46        62.11 o                         
  -5   6   0       4694.16       4700.79       160.34 o                         
  -5   6   0       3941.16       4177.30       188.23 o                         
  -4   6   0      11979.32      12252.31       459.24 o                         
  -3   6   0       4153.06       3440.19       118.20 o                         
  -3   6   0       4946.54       3888.59       170.39 o                         
  -2   6   0      14302.52      14081.28       513.42 o                         
  -1   6   0       4461.22       3493.29       157.44 o                         
  -1   6   0       5313.59       4828.40       201.68 o                         
   0   6   0      27675.22      28260.43       982.56 o                         
   1   6   0       4944.26       4141.82       188.20 o                         
   1   6   0       4151.14       3460.39       155.76 o                         
   2   6   0      13736.32      11677.38       319.09 o                         
   3   6   0        765.97        972.21        52.93 o                         
   3   6   0        643.09        780.12        57.73 o                         
   4   6   0       3483.26       3386.30       124.33 o                         
   5   6   0       4037.75       4393.67       159.82 o                         
   5   6   0       4809.21       5325.57       223.27 o                         
   6   6   0      11046.40      11931.03       468.80 o                         
   7   6   0        353.56        350.92        33.79 o                         
   7   6   0        296.85        280.55        33.83 o                         
   8   6   0       1974.26       2117.47        86.82 o                         
   9   6   0       2877.93       3198.39       227.70 o                         
   9   6   0       2416.27       2311.40       155.40 o                         
   9   6   0       5414.36       6068.40       440.20 o                         
  10   6   0        701.87        763.08        66.34 o                         
  11   6   0          3.00         12.42        28.05 o                         
  11   6   0        211.75        326.71        69.60 o                         
  12   6   0        308.67        249.30        62.61 o                         
  13   6   0        605.16        520.07        77.96 o                         
  13   6   0         72.24        108.92        43.71 o                         
  14   6   0       1150.78       1159.06        96.81 o                         
 -16   7   0        130.53        189.57        38.42 o                         
 -15   7   0          0.58         -5.14        11.59 o                         
 -14   7   0        116.04         27.98        58.29 o                         
 -14   7   0        115.25         60.13        22.69 o                         
 -13   7   0         30.70        130.32        70.22 o                         
 -13   7   0         30.67         28.74        22.02 o                         
 -12   7   0          4.12          0.00        41.28 o                         
 -11   7   0        461.98        353.34        77.90 o                         
 -11   7   0        485.75        380.48        62.63 o                         
 -10   7   0       1481.17       1502.47        68.24 o                         
  -9   7   0        998.05       1142.17        98.58 o                         
  -9   7   0        632.43        567.18        69.77 o                         
  -9   7   0        753.26        677.99        68.70 o                         
  -8   7   0         64.75         43.63        38.85 o                         
  -7   7   0       3726.61       3219.19       122.65 o                         
  -7   7   0       3128.82       2813.67       211.19 o                         
  -6   7   0       4611.99       4140.73       151.54 o                         
  -5   7   0       4120.45       3735.30       248.86 o                         
  -5   7   0       4907.71       4591.63       161.15 o                         
  -4   7   0      28351.11      26156.12      1313.36 o                         
  -3   7   0       3488.16       3209.23       139.12 o                         
  -3   7   0       4154.61       3779.16       171.30 o                         
  -2   7   0      15080.51      12125.13       618.57 o                         
  -1   7   0       1611.72       1540.73        88.14 o                         
  -1   7   0       1353.18       1333.25        87.35 o                         
   0   7   0      18311.12      18973.75       952.38 o                         
   1   7   0       2815.45       2528.68       125.54 o                         
   1   7   0       3353.38       2845.61       163.71 o                         
   2   7   0       2414.92       2209.34        92.93 o                         
   3   7   0        682.04        781.07        45.37 o                         
   3   7   0        812.35        842.67        52.91 o                         
   4   7   0      11214.52      11986.86       471.79 o                         
   5   7   0       2634.95       2736.43       113.25 o                         
   5   7   0       3138.39       3336.39       153.48 o                         
   6   7   0       4468.85       5027.58       190.03 o                         
   7   7   0          2.23         16.92        22.99 o                         
   7   7   0        786.01        811.02       153.95 o                         
   7   7   0          1.87         11.15        21.94 o                         
   8   7   0        685.01        727.28        53.51 o                         
   9   7   0        156.54        224.45        36.42 o                         
   9   7   0        187.78        236.31       106.84 o                         
   9   7   0        186.45        310.48        56.60 o                         
  10   7   0        178.56        264.99        55.61 o                         
  11   7   0         12.09         -7.71        22.22 o                         
  11   7   0        214.07        427.86       237.00 o                         
  12   7   0         11.11        -56.98        56.98 o                         
  13   7   0        694.38        580.06       129.87 o                         
  13   7   0         85.63         92.08        39.47 o                         
  14   7   0        470.63        457.61       106.30 o                         
  15   7   0         83.97         47.03        16.74 o                         
 -16   8   0         66.78         39.02        47.51 o                         
 -15   8   0         62.27          4.52        12.14 o                         
 -14   8   0          8.23         15.99        17.50 o                         
 -14   8   0         13.87        -16.71        59.48 o                         
 -13   8   0         82.72         31.76        17.89 o                         
 -13   8   0         89.58         26.98        69.96 o                         
 -12   8   0         79.64         78.02        41.61 o                         
 -11   8   0        322.14        283.01        58.32 o                         
 -11   8   0        321.33        273.23        47.28 o                         
 -10   8   0       3222.74       3325.53       176.88 o                         
  -9   8   0       5236.17       4916.13       334.05 o                         
  -9   8   0       2920.60       2971.91       148.25 o                         
  -9   8   0       3478.62       3806.35       229.23 o                         
  -8   8   0       2796.12       2523.09       294.97 o                         
  -7   8   0        290.93        189.42        28.81 o                         
  -7   8   0        244.26        220.27        67.27 o                         
  -6   8   0       5148.02       5415.68       192.77 o                         
  -5   8   0       8656.51       8385.63       280.17 o                         
  -5   8   0       7267.90       8147.86       425.59 o                         
  -4   8   0       4127.64       3930.53       143.97 o                         
  -3   8   0       2274.89       1982.54        84.55 o                         
  -3   8   0       2709.54       2267.08       122.52 o                         
  -2   8   0       2071.33       1833.39       217.97 o                         
  -1   8   0        811.10        720.52        60.96 o                         
  -1   8   0        966.08        867.65       183.05 o                         
   0   8   0       4679.03       4994.05       176.45 o                         
   1   8   0        133.62         88.26        24.24 o                         
   1   8   0        159.15         86.13        31.29 o                         
   2   8   0       1243.20       1249.54        69.32 o                         
   3   8   0       6452.60       7181.77       209.00 o                         
   3   8   0       7685.45       8174.51       274.60 o                         
   4   8   0       3106.35       3299.39       132.39 o                         
   5   8   0          7.69         14.92        17.46 o                         
   5   8   0          9.16         94.49        26.07 o                         
   6   8   0       2239.46       2419.46       108.44 o                         
   7   8   0          6.99         14.46        26.06 o                         
   7   8   0        383.50        442.27        94.71 o                         
   7   8   0          5.87        -26.18        26.18 o                         
   8   8   0         81.11         50.73        50.41 o                         
   9   8   0        117.77         95.74        29.69 o                         
   9   8   0        140.89        101.01       104.96 o                         
   9   8   0        140.27        100.47        41.38 o                         
  10   8   0        492.57        476.75        66.39 o                         
  11   8   0         94.89         30.38        77.46 o                         
  11   8   0         72.39        114.90        32.57 o                         
  12   8   0        178.81        213.48        73.34 o                         
 -16   9   0         41.94         62.97        46.32 o                         
 -15   9   0         17.49         13.71        12.05 o                         
 -14   9   0         71.31         43.37        59.55 o                         
 -14   9   0         68.74         35.53        18.93 o                         
 -13   9   0        264.04        111.03        26.96 o                         
 -13   9   0        277.43        361.75        82.97 o                         
 -12   9   0        195.13        194.98        43.95 o                         
 -11   9   0        126.96        163.39        52.29 o                         
 -11   9   0        126.40         44.26        29.50 o                         
 -10   9   0       2832.58       2861.31       161.01 o                         
  -9   9   0       5151.90       5555.04       243.17 o                         
  -9   9   0       5396.97       5437.60       368.22 o                         
  -9   9   0       4325.47       4536.44       210.56 o                         
  -8   9   0       7804.00       8109.96       295.05 o                         
  -7   9   0       1252.58       1268.61        69.62 o                         
  -7   9   0       1051.65       1371.33        74.76 o                         
  -6   9   0      10252.98      10911.88       356.66 o                         
  -5   9   0      26449.85      26624.70       800.77 o                         
  -5   9   0      22206.96      23541.60       891.66 o                         
  -4   9   0      13309.37      13348.91       424.23 o                         
  -3   9   0      10740.87      11852.44       325.15 o                         
  -3   9   0       9017.90       9500.79       308.84 o                         
  -2   9   0       1059.32       1188.74        59.36 o                         
  -1   9   0       1151.43       1038.65        50.87 o                         
  -1   9   0        966.73        809.54        69.57 o                         
   0   9   0       1355.81       1373.98        49.78 o                         
   1   9   0        120.86         65.67        17.88 o                         
   1   9   0        101.47         65.15        19.79 o                         
   2   9   0       2806.37       3189.94       115.17 o                         
   3   9   0        643.12        691.09        41.89 o                         
   3   9   0        539.96        532.14        32.31 o                         
   4   9   0       3002.17       3418.11       140.54 o                         
   5   9   0          8.51         33.95        21.59 o                         
   5   9   0         10.13         16.13        18.65 o                         
   6   9   0       1056.93       1021.54        63.88 o                         
   7   9   0        101.93         87.86        29.18 o                         
   7   9   0        121.41        107.99        29.41 o                         
   8   9   0        447.66        569.07        65.72 o                         
   9   9   0        427.85        469.79        55.86 o                         
   9   9   0        509.59        572.45        85.12 o                         
   9   9   0        559.65        810.76       156.87 o                         
  10   9   0        811.88        953.57        80.46 o                         
  11   9   0        241.56        207.43        35.56 o                         
  11   9   0        287.71        321.87        75.07 o                         
  11   9   0        416.14        498.81       142.65 o                         
  12   9   0        117.18        158.68        99.23 o                         
  13   9   0         32.20         20.84        20.21 o                         
  13   9   0         39.83          1.44       107.27 o                         
  14   9   0         66.74         85.59        28.78 o                         
 -15  10   0        187.72        150.23        44.38 o                         
 -14  10   0        537.44        570.27        82.79 o                         
 -13  10   0        468.59        585.19        94.03 o                         
 -13  10   0        429.70        318.30        42.24 o                         
 -12  10   0         23.85          8.94        43.19 o                         
 -11  10   0        437.38        507.81        63.29 o                         
 -11  10   0        434.41        493.96        60.45 o                         
 -10  10   0       2120.99       1931.07       135.71 o                         
  -9  10   0       1476.11       1325.56        87.39 o                         
  -9  10   0       1758.13       1768.36       124.84 o                         
  -9  10   0       1919.91       2048.78       143.95 o                         
  -8  10   0       2123.09       2085.92        85.44 o                         
  -7  10   0        934.50        921.14        58.96 o                         
  -7  10   0        784.60        867.93        54.22 o                         
  -6  10   0       3885.71       4229.09       139.79 o                         
  -5  10   0       7610.99       7596.62       308.89 o                         
  -5  10   0       9065.16       8740.23       294.18 o                         
  -4  10   0       3294.44       3456.68       113.69 o                         
  -3  10   0       1500.43       1434.50        79.75 o                         
  -3  10   0       1787.11       1971.12        72.11 o                         
  -2  10   0       3002.36       3230.64       128.04 o                         
  -1  10   0        335.69        410.81        31.65 o                         
  -1  10   0        281.84        264.37        28.59 o                         
   0  10   0       5345.03       5014.58       183.42 o                         
   1  10   0        169.85        224.54        30.41 o                         
   1  10   0        202.30        231.28        26.84 o                         
   2  10   0        443.01        337.43        29.66 o                         
   3  10   0        703.53        682.81        46.17 o                         
   3  10   0        837.95        793.61        45.57 o                         
   4  10   0       2337.63       2441.30        92.70 o                         
   5  10   0         66.71         98.71        19.10 o                         
   5  10   0         56.01        101.42        20.80 o                         
   6  10   0        770.96        765.22        46.93 o                         
   7  10   0        399.02        426.20        51.11 o                         
   7  10   0       1364.93       1470.20       182.49 o                         
   7  10   0        475.25        681.16        52.15 o                         
   8  10   0        281.19        359.59        70.30 o                         
   9  10   0       1129.74       1388.05       147.40 o                         
   9  10   0        687.01        689.40        67.78 o                         
   9  10   0        818.27        812.57       127.04 o                         
  10  10   0       1200.66       1216.26       175.78 o                         
  11  10   0        723.60        949.44       119.69 o                         
  11  10   0        864.27       1286.63       168.08 o                         
  12  10   0        227.36        266.72        95.98 o                         
  13  10   0          1.90         -4.23        19.82 o                         
  13  10   0         39.86         43.73       100.82 o                         
  14  10   0         99.15         28.41        27.33 o                         
 -15  11   0        489.19        634.90        55.18 o                         
 -14  11   0       1177.93       1283.13        82.51 o                         
 -13  11   0        427.66        565.24        93.70 o                         
 -13  11   0        402.22        181.00        34.06 o                         
 -12  11   0        739.34        730.98        58.85 o                         
 -11  11   0         78.01         43.11        27.46 o                         
 -11  11   0        320.76        398.07        59.07 o                         
 -10  11   0        739.60        817.07        55.48 o                         
  -9  11   0       3021.05       3325.34       207.33 o                         
  -9  11   0       2536.43       2809.26       199.70 o                         
  -9  11   0       5437.32       6043.21       554.86 o                         
  -8  11   0        677.47        617.36        55.69 o                         
  -7  11   0        783.78        929.36        57.99 o                         
  -7  11   0        935.40        843.68       108.62 o                         
  -7  11   0        933.53        972.03        62.13 o                         
  -6  11   0       2663.83       2676.09       119.39 o                         
  -5  11   0          5.94        -12.14        16.89 o                         
  -5  11   0          4.99         29.12        20.81 o                         
  -4  11   0       3118.98       3411.92       119.30 o                         
  -3  11   0         26.00         16.78        19.39 o                         
  -3  11   0         21.83         18.26        16.92 o                         
  -2  11   0        486.50        408.46        29.37 o                         
  -1  11   0         48.05         56.31        17.57 o                         
  -1  11   0         40.34         44.02        17.26 o                         
   0  11   0       9511.31      11011.39       378.68 o                         
   1  11   0        454.17        465.26        34.58 o                         
   1  11   0        381.32        346.06        26.65 o                         
   2  11   0        365.14        336.79        33.33 o                         
   3  11   0        785.71        810.43        40.65 o                         
   3  11   0        787.69        633.97       130.30 o                         
   3  11   0        659.67        667.19        36.46 o                         
   4  11   0        548.27        609.41        45.49 o                         
   5  11   0        825.64        886.82        47.30 o                         
   5  11   0        856.96        892.13       159.79 o                         
   5  11   0        693.20        692.46        51.16 o                         
   6  11   0        995.75       1186.56        71.44 o                         
   7  11   0        613.89        814.04        62.15 o                         
   7  11   0       1329.25       1728.79       202.18 o                         
   7  11   0        515.41        423.96        79.94 o                         
   8  11   0         88.38        225.98       108.98 o                         
   9  11   0        391.46        509.08        69.64 o                         
   9  11   0        328.67        319.69       103.51 o                         
   9  11   0        412.98        719.17       246.27 o                         
  10  11   0       1115.77       1503.73       171.81 o                         
  10  11   0       1105.47         67.24        53.60 o                         
  11  11   0        859.38        911.44        67.17 o                         
  11  11   0       1225.40       1535.71       176.42 o                         
  13  11   0         24.52         62.92        92.06 o                         
  13  11   0          3.61         13.07        15.92 o                         
 -16  12   0         46.87         40.13        38.68 o                         
 -15  12   0        482.56        587.56        69.53 o                         
 -14  12   0       1873.74       2210.26       156.06 o                         
 -13  12   0        577.26        416.76        81.17 o                         
 -13  12   0        565.81        346.10        44.32 o                         
 -12  12   0        367.21        333.25        38.75 o                         
 -11  12   0        250.94        302.18        59.50 o                         
 -11  12   0        247.94        157.65        33.73 o                         
 -10  12   0        196.00         95.70        42.17 o                         
  -9  12   0          1.59         17.11        24.88 o                         
  -9  12   0        158.13        106.28        76.42 o                         
  -9  12   0          1.33         20.57        32.22 o                         
  -8  12   0         90.76         52.35        43.72 o                         
  -7  12   0        376.51        451.07        52.41 o                         
  -7  12   0        454.32        540.71        99.03 o                         
  -7  12   0        448.45        549.99        45.32 o                         
  -6  12   0       1149.60       1067.18        68.73 o                         
  -5  12   0        175.17        219.47        23.87 o                         
  -5  12   0        208.64        207.71        26.09 o                         
  -4  12   0       2058.73       2052.84        70.40 o                         
  -3  12   0         88.99        112.26        17.90 o                         
  -3  12   0         74.71         97.80        18.66 o                         
  -2  12   0        325.33        304.28        35.62 o                         
  -1  12   0         19.75         38.69        14.30 o                         
  -1  12   0         16.58         19.70        14.04 o                         
   0  12   0       2444.83       2497.20        96.93 o                         
   1  12   0         68.41         46.34        16.02 o                         
   1  12   0         57.44        -24.36        28.40 o                         
   2  12   0        178.89        127.70        37.03 o                         
   3  12   0        191.37        166.62        21.50 o                         
   3  12   0        160.67        125.22        19.43 o                         
   4  12   0         39.43         25.45        33.02 o                         
   5  12   0       1725.99       1797.44        71.98 o                         
   5  12   0       1449.12       1364.65        64.10 o                         
   5  12   0       1770.16       1750.59       221.15 o                         
   6  12   0       1394.61       1610.91        77.16 o                         
   7  12   0        255.13        250.88        45.14 o                         
   7  12   0        416.59        495.30       142.61 o                         
   7  12   0        303.88        304.96        47.46 o                         
   8  12   0         91.52        -16.58        54.11 o                         
   9  12   0        451.53        465.42        50.78 o                         
   9  12   0        537.81        494.07        49.67 o                         
  10  12   0       1621.71       2106.79       203.31 o                         
  11  12   0       1225.84       1020.40        65.10 o                         
  11  12   0       1775.20       1787.98       180.82 o                         
  12  12   0        222.06        310.50        92.17 o                         
  12  12   0        160.19         82.33        32.69 o                         
  13  12   0         16.01         20.48        19.36 o                         
 -15  13   0         33.54         10.00        41.07 o                         
 -13  13   0        690.54        694.87        63.80 o                         
 -13  13   0        618.30        672.12        76.09 o                         
 -12  13   0          9.69        -38.21        38.21 o                         
 -11  13   0        237.81        274.25        33.72 o                         
 -11  13   0        249.91       -118.52       336.31 o                         
 -10  13   0        413.78        475.78        51.10 o                         
  -9  13   0        118.51         29.54        71.47 o                         
  -9  13   0          0.62         -9.92        32.17 o                         
  -9  13   0          0.74         12.47        25.91 o                         
  -8  13   0        528.87        622.54        50.85 o                         
  -7  13   0       1469.78       1621.12       227.79 o                         
  -7  13   0       1367.84       1505.06        83.60 o                         
  -7  13   0       1148.42       1235.26        73.73 o                         
  -6  13   0        898.52        939.29        50.23 o                         
  -5  13   0          7.74          1.54        18.02 o                         
  -5  13   0          6.50          5.01        16.86 o                         
  -5  13   0         63.75        279.30       108.64 o                         
  -4  13   0        461.79        507.55        61.69 o                         
  -3  13   0          1.98        -15.28        15.28 o                         
  -3  13   0          2.36        -14.92        14.92 o                         
  -2  13   0        194.85        136.85        28.73 o                         
  -1  13   0         60.95         20.94        19.02 o                         
  -1  13   0         51.17         46.51        16.07 o                         
   0  13   0          5.52         95.38        19.67 o                         
   1  13   0        692.46        607.13        42.17 o                         
   1  13   0        824.77        736.72        40.16 o                         
   2  13   0       3994.22       4231.52       164.53 o                         
   3  13   0        800.88        869.45        43.97 o                         
   3  13   0        672.41        727.22        34.26 o                         
   4  13   0        523.03        561.28        43.72 o                         
   5  13   0       3980.74       4509.61       138.25 o                         
   5  13   0       3342.18       3360.27       119.48 o                         
   6  13   0       2013.57       2330.74       125.35 o                         
   7  13   0        194.23        227.34        36.82 o                         
   7  13   0        163.07        218.99        43.93 o                         
   8  13   0        314.94          1.37       223.62 o                         
   9  13   0        341.22        157.08        37.01 o                         
   9  13   0        286.48        277.36        64.02 o                         
   9  13   0        433.27        517.88       128.73 o                         
  10  13   0        501.02        673.68       113.19 o                         
  11  13   0        320.88        293.52        35.41 o                         
  12  13   0        171.79         99.85        78.17 o                         
 -15  14   0         51.71         10.07        40.36 o                         
 -14  14   0        520.91        407.10        63.44 o                         
 -13  14   0        791.20        567.39        83.68 o                         
 -12  14   0        212.66        236.28        74.25 o                         
 -11  14   0         10.34          9.63        26.30 o                         
 -11  14   0         82.72        351.28        71.38 o                         
 -10  14   0        682.21        700.11        62.69 o                         
  -9  14   0        487.47        409.95        81.83 o                         
  -9  14   0         59.62         23.67        31.57 o                         
  -9  14   0         50.06         19.58        42.83 o                         
  -8  14   0        333.95        439.41        46.28 o                         
  -7  14   0        889.68        972.57        58.14 o                         
  -7  14   0       1458.68       1703.63       127.20 o                         
  -7  14   0       1059.67       1158.07        75.11 o                         
  -6  14   0       1019.65        950.43        91.20 o                         
  -5  14   0         37.30         34.35        24.20 o                         
  -5  14   0        730.50        573.59        90.76 o                         
  -5  14   0         31.32         48.28        19.52 o                         
  -4  14   0         35.04          1.64        31.55 o                         
  -3  14   0        143.19        151.80        21.03 o                         
  -3  14   0        170.55        187.37        19.59 o                         
  -2  14   0       3944.40       4123.97       150.16 o                         
  -1  14   0       1149.86       1130.18        50.23 o                         
  -1  14   0       1369.55       1356.99        67.28 o                         
   0  14   0       1361.83       1143.53        50.58 o                         
   1  14   0       1906.73       1939.18        83.61 o                         
   1  14   0       2271.03       2438.58        82.26 o                         
   2  14   0       7926.16       8228.02       229.96 o                         
   3  14   0        251.59        269.86        28.84 o                         
   3  14   0        211.23         45.35        27.81 o                         
   3  14   0        376.79        585.73       158.72 o                         
   4  14   0       2766.06       2886.15        97.88 o                         
   5  14   0       1782.06       1790.87        78.73 o                         
   5  14   0       2122.55       2048.30        76.83 o                         
   6  14   0         19.77         58.00        49.12 o                         
   7  14   0         24.87        -28.92        28.92 o                         
   7  14   0         29.63        -23.56        23.56 o                         
   8  14   0        314.45        468.72       110.90 o                         
   8  14   0        310.85        111.77        29.17 o                         
   9  14   0         77.07         64.17        35.51 o                         
   9  14   0         91.80        123.43        23.48 o                         
  10  14   0        149.65        297.14        86.61 o                         
  10  14   0         80.87          9.75        15.03 o                         
  10  14   0         67.90         20.52        41.93 o                         
  11  14   0        155.22        152.66        36.91 o                         
  11  14   0        184.88        280.59        54.99 o                         
  12  14   0          8.30         -2.65        17.38 o                         
 -15  15   0          1.81         -7.98        13.84 o                         
 -14  15   0        252.31        185.51        49.63 o                         
 -13  15   0        208.46        166.63        37.73 o                         
 -12  15   0        126.28        143.53        47.19 o                         
 -11  15   0        394.53        441.72        78.09 o                         
 -11  15   0        152.97        100.71        43.40 o                         
 -10  15   0       1008.66        981.66       401.16 o                         
  -9  15   0        311.47        231.83        58.20 o                         
  -9  15   0        370.98        341.75        50.13 o                         
  -9  15   0       1057.99       1036.31       111.30 o                         
  -8  15   0        104.21        162.58        66.41 o                         
  -7  15   0        852.04        743.68       117.71 o                         
  -7  15   0        715.36        661.68        56.60 o                         
  -7  15   0       1367.45       1284.37       131.56 o                         
  -6  15   0       1194.84        991.28        89.56 o                         
  -5  15   0         44.17         24.68        19.94 o                         
  -5  15   0         52.61         49.29        22.15 o                         
  -4  15   0        459.34        555.46        36.30 o                         
  -3  15   0        353.08        380.00        28.97 o                         
  -3  15   0        420.54        443.88        45.71 o                         
  -2  15   0       8143.98       8062.12       247.07 o                         
  -1  15   0       4974.08       4976.13       180.75 o                         
  -1  15   0       4176.17       4229.53       127.87 o                         
   0  15   0       2138.42       1996.32        73.12 o                         
   1  15   0        267.71        220.75        27.14 o                         
   1  15   0        224.77        143.22        24.66 o                         
   2  15   0       1041.14       1119.30        56.69 o                         
   3  15   0       2464.36       2387.08        93.43 o                         
   3  15   0       2069.04       1990.80        91.72 o                         
   3  15   0       3046.77       2772.01       273.99 o                         
   4  15   0        886.44        987.37        52.42 o                         
   5  15   0        207.70        210.33        25.99 o                         
   5  15   0        174.38        633.48       496.80 o                         
   6  15   0        295.01        402.80        57.46 o                         
   7  15   0         27.96          2.42       124.99 o                         
   7  15   0         33.30         24.83        19.21 o                         
   8  15   0         25.85        -55.75        55.75 o                         
   8  15   0         30.99         64.19        35.82 o                         
   9  15   0          1.70          6.96        12.28 o                         
  10  15   0         43.76        -15.82        69.91 o                         
  10  15   0         36.24         -4.12        10.95 o                         
  11  15   0         13.86         16.59        19.94 o                         
  11  15   0         16.51         42.51        34.10 o                         
 -14  16   0         25.01         28.89        26.70 o                         
 -14  16   0         91.74         63.50        40.26 o                         
 -13  16   0          1.76        -17.89        17.89 o                         
 -12  16   0        191.89        213.13        67.93 o                         
 -11  16   0          2.89         21.07        27.83 o                         
 -11  16   0        726.49        958.32       105.09 o                         
 -10  16   0        940.40       1487.26       114.33 o                         
  -9  16   0         25.62        108.58        33.68 o                         
  -9  16   0         21.51         44.83        36.27 o                         
  -9  16   0        354.29       -156.83       544.84 o                         
  -8  16   0         80.66        139.48        55.89 o                         
  -7  16   0        134.25        171.03        39.94 o                         
  -7  16   0        112.71        102.60        37.08 o                         
  -7  16   0        389.38        421.94        78.41 o                         
  -6  16   0       1878.43       2025.86       105.03 o                         
  -5  16   0        993.71        985.86        53.11 o                         
  -5  16   0        834.31        839.32        45.81 o                         
  -5  16   0       4335.89       4482.05       234.12 o                         
  -4  16   0       2575.92       2530.62        96.04 o                         
  -3  16   0        149.13        220.27        32.96 o                         
  -3  16   0        125.21        153.68        24.44 o                         
  -2  16   0        932.60        916.30        56.88 o                         
  -1  16   0        774.91        783.42        47.33 o                         
  -1  16   0        650.60        706.13        42.98 o                         
   0  16   0      11463.77      11890.80       324.40 o                         
   1  16   0       2817.14       2823.70        98.07 o                         
   1  16   0       3355.39       3427.57       130.19 o                         
   2  16   0       2418.37       2486.91        88.24 o                         
   3  16   0        865.19        973.78        55.20 o                         
   3  16   0       1030.50       1213.43        57.65 o                         
   4  16   0         89.55         64.66        35.78 o                         
   5  16   0         69.92         69.65        28.48 o                         
   5  16   0         58.70         11.20        42.76 o                         
   6  16   0        265.17        327.92        46.01 o                         
   7  16   0          1.62          8.29        14.60 o                         
   8  16   0         29.65        -34.53        72.61 o                         
   8  16   0         29.63          1.96        15.40 o                         
   9  16   0        294.19        369.36        61.69 o                         
   9  16   0        350.40        464.42        80.02 o                         
  10  16   0        276.78        446.92        81.99 o                         
 -14  17   0          6.94         39.57        36.14 o                         
 -13  17   0         44.78         49.40        20.93 o                         
 -11  17   0        240.40        263.49        35.54 o                         
 -11  17   0       1099.77       1304.92       120.04 o                         
 -10  17   0       1373.52       1820.51       150.86 o                         
 -10  17   0         34.01         17.92        25.34 o                         
  -9  17   0         36.57         46.45        48.76 o                         
  -9  17   0        495.09        708.79        90.61 o                         
  -9  17   0         43.56         31.96        35.43 o                         
  -8  17   0        266.37        275.55        63.01 o                         
  -7  17   0        361.95        261.01        35.98 o                         
  -7  17   0        431.11        337.43        51.07 o                         
  -7  17   0        594.18        780.40        79.55 o                         
  -6  17   0         16.73         31.48        42.59 o                         
  -5  17   0       2093.46       2415.08        86.62 o                         
  -5  17   0       2493.43       2387.27       109.00 o                         
  -5  17   0       4275.50       4277.77       225.60 o                         
  -4  17   0        988.48        937.68        68.53 o                         
  -3  17   0        582.41        611.03        43.57 o                         
  -3  17   0        693.69        700.23        54.04 o                         
  -3  17   0       2762.73       2944.72       251.93 o                         
  -2  17   0       2559.46       2559.36        97.07 o                         
  -1  17   0       1294.48       1349.63        59.41 o                         
  -1  17   0       1541.81       1516.82        64.07 o                         
   0  17   0         65.66         77.18        22.42 o                         
   1  17   0         42.54         33.30        20.54 o                         
   1  17   0         50.67         57.82        22.55 o                         
   2  17   0        122.31         63.03        35.98 o                         
   3  17   0          8.59          0.80        22.70 o                         
   3  17   0         10.23         -2.03        18.79 o                         
   4  17   0         38.47         86.73        42.93 o                         
   5  17   0        579.91        479.61        47.18 o                         
   5  17   0        486.89        459.43       110.50 o                         
   6  17   0        618.57        756.19        60.38 o                         
   7  17   0         58.09         80.56        31.10 o                         
   7  17   0         69.19         66.99        18.32 o                         
   8  17   0        111.70         36.65        15.05 o                         
   9  17   0        380.84        414.29        58.25 o                         
   9  17   0        453.60        533.51        75.78 o                         
  10  17   0        443.04        293.57        69.44 o                         
 -13  18   0         24.09         20.59        16.99 o                         
 -12  18   0        197.42        170.73        40.11 o                         
 -12  18   0         37.23         28.67        31.02 o                         
 -11  18   0        375.37        426.59        43.01 o                         
 -11  18   0       1601.21       1587.78       133.53 o                         
 -10  18   0        121.72         18.54        19.25 o                         
 -10  18   0        463.43        379.53        53.62 o                         
  -9  18   0        109.63         93.55        40.60 o                         
  -9  18   0        396.12        380.85        82.04 o                         
  -9  18   0         92.05         54.30        28.13 o                         
  -8  18   0        265.27        474.19        81.01 o                         
  -7  18   0         32.81        107.08        32.69 o                         
  -7  18   0         27.55         98.41        21.77 o                         
  -6  18   0        247.94        422.15       124.20 o                         
  -5  18   0        273.71        259.74        27.46 o                         
  -5  18   0        500.38        591.49        89.12 o                         
  -5  18   0        326.01        125.02        72.17 o                         
  -4  18   0        102.79         74.12        39.24 o                         
  -3  18   0        683.99        736.11        45.46 o                         
  -3  18   0        814.67        965.45        58.43 o                         
  -2  18   0        129.36        189.02        36.38 o                         
  -1  18   0        425.48        383.92        32.96 o                         
  -1  18   0        357.22        328.28        30.18 o                         
   0  18   0        331.23        371.41        36.11 o                         
   1  18   0       1798.10       2090.76        80.38 o                         
   1  18   0       1509.67       1616.31        69.07 o                         
   2  18   0         36.80        -40.48        40.48 o                         
   3  18   0         47.11         10.83        20.82 o                         
   3  18   0         56.11         60.73        19.74 o                         
   4  18   0       1187.97       1340.20        69.12 o                         
   5  18   0       1384.11       1340.53        80.79 o                         
   5  18   0       1162.08       1237.62       123.96 o                         
   6  18   0       1221.14       1303.40        78.97 o                         
   7  18   0        126.12        118.97        16.51 o                         
   8  18   0        170.36         67.77        68.83 o                         
   8  18   0         79.62         19.69        12.12 o                         
   9  18   0        341.26        327.55        38.89 o                         
   9  18   0        286.51        296.62        29.95 o                         
 -13  19   0          0.95         -1.56        19.00 o                         
 -12  19   0        157.62        193.02        49.06 o                         
 -12  19   0         45.37        -27.90        37.52 o                         
 -11  19   0        457.75        468.88        43.81 o                         
 -10  19   0         81.92         53.17        35.76 o                         
 -10  19   0        149.82        189.14        64.15 o                         
 -10  19   0         68.78          8.73        13.97 o                         
  -9  19   0         77.20        244.98        81.20 o                         
  -9  19   0          0.11         14.02        14.11 o                         
  -9  19   0          0.13         17.26        36.33 o                         
  -8  19   0          0.24         29.61        41.68 o                         
  -8  19   0         26.09        -23.53        57.41 o                         
  -7  19   0        147.64        268.38        74.62 o                         
  -7  19   0        100.48         43.82        17.23 o                         
  -7  19   0        119.68        654.35       111.47 o                         
  -6  19   0        237.74        387.21       100.56 o                         
  -5  19   0          4.50          1.57        38.90 o                         
  -5  19   0          3.78          5.38        21.42 o                         
  -4  19   0         45.53        110.78        60.46 o                         
  -3  19   0          0.09         25.71        23.66 o                         
  -3  19   0          0.08         -3.17        18.17 o                         
  -2  19   0         31.07        -19.10        42.47 o                         
  -1  19   0          0.48         43.15        23.51 o                         
  -1  19   0          0.40         46.97        21.79 o                         
   0  19   0        489.90        453.70        37.69 o                         
   1  19   0        686.74        832.48        47.17 o                         
   1  19   0        576.58        587.20        42.98 o                         
   2  19   0        231.81        319.20        40.80 o                         
   3  19   0        132.68         86.07        25.20 o                         
   3  19   0        158.03        156.03        25.09 o                         
   4  19   0       2634.75       2779.81       141.07 o                         
   5  19   0       2323.28       3355.81       177.80 o                         
   5  19   0       2767.17       3294.66       260.60 o                         
   6  19   0       1668.41       1055.69        80.65 o                         
   7  19   0         52.52         83.81        25.59 o                         
   7  19   0         62.56         66.01        13.37 o                         
   8  19   0        230.91        300.31        71.24 o                         
 -12  20   0          0.76          4.37        19.66 o                         
 -11  20   0         58.83         57.22        28.69 o                         
 -11  20   0         49.39         53.84        38.16 o                         
 -11  20   0        214.05        272.57        63.18 o                         
 -10  20   0          7.52         -6.10        10.99 o                         
 -10  20   0         39.38        116.95        60.32 o                         
  -9  20   0          8.78        116.44        73.77 o                         
  -9  20   0          6.18         22.76        14.24 o                         
  -8  20   0          0.02         12.11        17.31 o                         
  -7  20   0         95.81        146.01        72.79 o                         
  -7  20   0         79.30         98.52        22.52 o                         
  -6  20   0        562.16        694.19        76.05 o                         
  -5  20   0        204.63        200.94        99.20 o                         
  -5  20   0        171.80        134.49        23.71 o                         
  -5  20   0        691.51        752.46        93.82 o                         
  -4  20   0       1269.18       1517.15       105.78 o                         
  -3  20   0         87.84        104.67        21.48 o                         
  -3  20   0        104.63         79.96        25.76 o                         
  -2  20   0        245.70        252.03        44.39 o                         
  -1  20   0        107.88         35.30        25.43 o                         
  -1  20   0        128.49        117.88        28.29 o                         
   0  20   0       1914.23       2148.17        94.85 o                         
   1  20   0       1080.79       1271.90       102.63 o                         
   1  20   0       1287.29       1460.78        84.78 o                         
   2  20   0        976.00       1169.59        71.91 o                         
   3  20   0         10.32         37.45        32.25 o                         
   3  20   0         12.29         10.20        18.24 o                         
   4  20   0       2339.45       2549.98       129.40 o                         
   5  20   0       2618.88       2821.88       224.51 o                         
   5  20   0       2198.78       2667.53       141.43 o                         
   6  20   0        971.93       1156.91       118.51 o                         
   7  20   0          9.11         14.84        24.79 o                         
   7  20   0         10.86          8.91        12.96 o                         
 -11  21   0          7.99        -12.94        20.18 o                         
 -11  21   0          6.71        -27.80        27.80 o                         
 -11  21   0         21.85         20.41        52.28 o                         
 -10  21   0        232.43        400.72        64.48 o                         
  -9  21   0         56.67         31.77        10.92 o                         
  -9  21   0         67.49         53.25        40.49 o                         
  -8  21   0        111.96        -31.15        98.09 o                         
  -8  21   0         15.26         -1.48        11.09 o                         
  -7  21   0          9.09         -1.25        14.06 o                         
  -7  21   0         10.82         71.97        25.49 o                         
  -6  21   0       1085.20       1439.82        97.51 o                         
  -5  21   0       2075.03       2467.36       216.07 o                         
  -5  21   0        912.94        924.70       105.71 o                         
  -5  21   0        766.49        752.36        55.19 o                         
  -4  21   0       2668.93       3117.76       167.76 o                         
  -3  21   0        487.66        597.14        45.68 o                         
  -3  21   0        409.43        504.71        38.37 o                         
  -2  21   0        826.37       1080.40        72.72 o                         
  -1  21   0        651.43        680.72        53.33 o                         
  -1  21   0        775.90        885.27        64.20 o                         
   0  21   0       5171.47       6339.59       278.22 o                         
   1  21   0       2069.96       2537.05       124.84 o                         
   1  21   0       2465.45       3009.75       142.99 o                         
   2  21   0       1096.57       1332.28        75.83 o                         
   3  21   0         91.36        142.57        37.49 o                         
   3  21   0        108.82         49.27        19.63 o                         
   4  21   0       1387.28       1416.31       101.72 o                         
   5  21   0       1238.68       1632.22        97.13 o                         
   6  21   0        486.41        506.88        50.28 o                         
 -10  22   0        396.15        286.52        47.84 o                         
  -9  22   0        541.41        729.92        88.77 o                         
  -9  22   0        160.57        137.77        36.95 o                         
  -9  22   0        134.81        202.86        47.36 o                         
  -8  22   0        174.93        216.02        53.88 o                         
  -8  22   0         90.75         30.19        12.27 o                         
  -7  22   0          9.66         10.80        11.44 o                         
  -7  22   0        117.39        197.07       111.25 o                         
  -6  22   0       1435.60       1972.52       161.56 o                         
  -5  22   0       1357.37       1652.50       103.43 o                         
  -5  22   0       1139.63        695.64        61.12 o                         
  -4  22   0       2460.97       3122.95       164.94 o                         
  -3  22   0        609.78        776.29        74.46 o                         
  -3  22   0        511.96        494.79        53.89 o                         
  -2  22   0        921.90       1071.18        64.70 o                         
  -1  22   0       1198.14       1380.04        80.57 o                         
  -1  22   0       1005.94       1149.24        68.71 o                         
   0  22   0       4595.99       6007.38       262.17 o                         
   1  22   0       1320.04       1592.59        87.55 o                         
   1  22   0       1572.24       1840.69        94.24 o                         
   2  22   0        588.10        745.80        51.20 o                         
   3  22   0         21.89         14.87        28.36 o                         
   4  22   0        347.44        351.18        44.91 o                         
   5  22   0         93.89         93.94        29.13 o                         
   5  22   0        111.82         69.36        29.98 o                         
  -9  23   0        375.80        439.59        37.24 o                         
  -9  23   0        315.52        313.25        60.31 o                         
  -8  23   0        250.31        250.56        84.00 o                         
  -7  23   0         40.46         26.46        10.79 o                         
  -7  23   0         48.19         70.81        28.05 o                         
  -6  23   0        830.07       1209.04        83.02 o                         
  -5  23   0        966.19       1235.50        82.99 o                         
  -5  23   0        811.20        994.00       109.24 o                         
  -4  23   0       1486.63       1886.99       111.82 o                         
  -3  23   0        399.53        425.82        53.13 o                         
  -3  23   0        335.44        329.47        43.34 o                         
  -1  23   0        655.65        814.86        83.12 o                         
  -1  23   0        550.47        593.34        45.39 o                         
   0  23   0       1790.71       2076.49       101.96 o                         
   1  23   0        650.69        774.64        51.39 o                         
   1  23   0        546.31        560.89        46.46 o                         
   2  23   0        261.04        321.24        49.31 o                         
   3  23   0         42.49         74.09        29.55 o                         
   3  23   0         50.60         25.90        27.47 o                         
  -7  24   0         40.10          8.43        23.63 o                         
  -7  24   0         33.67         36.11        37.07 o                         
  -5  24   0        269.49        301.85        38.52 o                         
  -5  24   0        226.26        113.76        21.55 o                         
  -4  24   0        383.99        518.12        73.27 o                         
  -3  24   0        211.40        263.17        45.22 o                         
  -3  24   0        177.49        127.11        28.88 o                         
  -2  24   0        230.77        399.24        60.27 o                         
  -1  24   0         41.62         38.52        30.85 o                         
  -1  24   0         34.94         58.98        24.40 o                         
   1  24   0          0.72          4.48        27.54 o                         
  -3  25   0         34.86         57.00        28.79 o                         
   2 -25   1         15.38        -10.49        41.54 o                         
   2 -25   1         18.32         44.37        30.75 o                         
   3 -25   1         23.76         -8.54        29.50 o                         
   4 -25   1        117.38        137.64        39.29 o                         
   4 -25   1         98.55         44.55        35.37 o                         
  -2 -24   1         25.86        101.24        30.47 o                         
  -1 -24   1         35.96         54.12        29.00 o                         
  -1 -24   1         42.83        111.24        49.51 o                         
   0 -24   1         27.56         13.96        22.10 o                         
   0 -24   1         32.82         26.43        26.47 o                         
   1 -24   1        104.80        115.91        23.04 o                         
   1 -24   1        206.80        232.86        73.06 o                         
   2 -24   1        264.95        305.80        43.70 o                         
   2 -24   1        315.58        343.03        58.47 o                         
   3 -24   1        449.96        627.65        87.91 o                         
   3 -24   1        107.77         67.95        24.22 o                         
   4 -24   1          9.51         -5.61        27.85 o                         
   4 -24   1          7.98         20.39        15.97 o                         
   5 -24   1         19.84         15.83        15.77 o                         
   5 -24   1         33.10          9.95        67.07 o                         
   6 -24   1        126.50         21.86        14.37 o                         
   6 -24   1        150.66        200.62        30.86 o                         
   7 -24   1        170.83         27.03        15.21 o                         
  -4 -23   1          4.01          1.82        27.04 o                         
  -3 -23   1         52.78         64.95        29.97 o                         
  -3 -23   1         62.86         32.30        28.35 o                         
  -2 -23   1        179.79        251.28        40.30 o                         
  -1 -23   1         22.99         51.19        22.52 o                         
  -1 -23   1         19.30         35.26        39.42 o                         
   0 -23   1          0.19         10.13        31.87 o                         
   0 -23   1         65.52         75.44        71.82 o                         
   0 -23   1          0.22         27.68        33.34 o                         
   1 -23   1        112.83        112.84        33.56 o                         
   1 -23   1        134.38        175.81        41.49 o                         
   2 -23   1        567.76        553.86        42.31 o                         
   2 -23   1        676.24        435.11        77.73 o                         
   3 -23   1        190.74        114.81        24.19 o                         
   4 -23   1         32.30          8.30        31.37 o                         
   4 -23   1         27.12          3.30        13.94 o                         
   5 -23   1         91.54         44.55        18.39 o                         
   5 -23   1        144.03        237.95        60.33 o                         
   6 -23   1        191.79        244.85        39.24 o                         
   6 -23   1        161.03        165.42        26.33 o                         
   7 -23   1         83.94        146.94        48.36 o                         
   7 -23   1         10.86          7.68        11.08 o                         
   8 -23   1          7.21         17.22        18.14 o                         
   8 -23   1          6.05         12.05         8.93 o                         
  -5 -22   1         53.58         60.27        30.17 o                         
  -5 -22   1         44.99         12.25        25.77 o                         
  -4 -22   1        328.10        312.16        39.11 o                         
  -3 -22   1        386.63        326.57        71.26 o                         
  -3 -22   1        460.50        433.32        50.69 o                         
  -2 -22   1        206.20        142.16        33.65 o                         
  -2 -22   1        173.12        181.40        51.78 o                         
  -2 -22   1        735.62        829.92        87.61 o                         
  -1 -22   1         52.67         67.44        35.81 o                         
  -1 -22   1         62.73         39.53        31.76 o                         
   0 -22   1          4.38         26.11        34.35 o                         
   0 -22   1          3.68         17.16        30.57 o                         
   1 -22   1        475.61        479.06        66.78 o                         
   1 -22   1        399.32        446.77        58.09 o                         
   1 -22   1        673.12        863.33       107.97 o                         
   2 -22   1       1508.23       2104.95       176.86 o                         
   2 -22   1        809.21        767.75        69.38 o                         
   2 -22   1        963.82        808.53        79.91 o                         
   3 -22   1        844.92       1233.95       128.65 o                         
   3 -22   1        153.03        115.12        27.01 o                         
   4 -22   1         22.67         18.33        15.78 o                         
   4 -22   1         27.00         29.90        41.06 o                         
   5 -22   1        301.15        504.69        99.52 o                         
   5 -22   1        245.46        255.63        37.91 o                         
   6 -22   1        191.41        210.86        37.55 o                         
   6 -22   1        160.71        120.28        19.86 o                         
   7 -22   1          6.07          5.14        12.64 o                         
   7 -22   1        169.64        185.57        53.83 o                         
   8 -22   1         96.52         91.37        31.29 o                         
   8 -22   1         81.04         20.89        10.61 o                         
   9 -22   1        207.67        136.27        48.11 o                         
  10 -22   1         92.21        123.39        39.31 o                         
  10 -22   1        109.82        106.71        20.86 o                         
  -6 -21   1         26.03          8.75        15.11 o                         
  -5 -21   1         15.23         -0.41        26.77 o                         
  -5 -21   1         18.14         11.56        16.87 o                         
  -4 -21   1        307.48        286.79        41.54 o                         
  -3 -21   1        607.02        713.97        86.17 o                         
  -3 -21   1        722.99        711.97        47.46 o                         
  -2 -21   1        377.10        243.10        39.63 o                         
  -2 -21   1        316.61        304.79        50.06 o                         
  -1 -21   1        445.00        499.67        93.28 o                         
  -1 -21   1         90.48         97.29        35.14 o                         
  -1 -21   1         75.97         82.63        37.50 o                         
   0 -21   1          2.08        -12.13        32.21 o                         
   0 -21   1          1.75          6.01        30.37 o                         
   1 -21   1        495.06        522.70        63.68 o                         
   1 -21   1        838.79       1135.73       125.65 o                         
   1 -21   1        589.65        616.30        73.94 o                         
   2 -21   1        652.16        592.03        56.39 o                         
   2 -21   1        547.55        463.95        59.11 o                         
   3 -21   1         14.42         37.45        42.21 o                         
   3 -21   1        469.87        487.55        98.47 o                         
   3 -21   1         12.11         17.60        26.52 o                         
   4 -21   1         20.49         10.78        16.27 o                         
   4 -21   1         24.40         45.38        48.82 o                         
   4 -21   1         92.80        294.19       114.25 o                         
   5 -21   1        415.27        540.04        73.26 o                         
   6 -21   1         29.29         23.00        16.73 o                         
   6 -21   1        133.04        210.62        91.93 o                         
   6 -21   1         34.89         25.28        43.48 o                         
   8 -21   1        277.69        272.66       125.44 o                         
   8 -21   1        226.93        208.45        51.37 o                         
   8 -21   1        270.29        391.74        65.16 o                         
   9 -21   1        320.76        454.00        67.85 o                         
  10 -21   1         83.65         -0.69        20.29 o                         
  10 -21   1         70.23         91.30        27.93 o                         
  11 -21   1        102.81         34.89        26.30 o                         
  -7 -20   1         74.64        117.74        27.18 o                         
  -5 -20   1        106.49        174.49        35.37 o                         
  -5 -20   1        126.84        119.09        18.35 o                         
  -4 -20   1        200.34         45.32        20.00 o                         
  -4 -20   1        286.97        140.48       107.29 o                         
  -3 -20   1        492.71        469.66        69.44 o                         
  -3 -20   1        586.85        690.83        56.33 o                         
  -3 -20   1        852.47       1128.50       115.80 o                         
  -2 -20   1        329.07        391.47        54.55 o                         
  -2 -20   1       1110.31       1272.91       122.53 o                         
  -2 -20   1        391.94        214.27        39.55 o                         
  -1 -20   1        693.28        724.68       105.64 o                         
  -1 -20   1        210.86        224.61        49.19 o                         
  -1 -20   1        251.15        196.58        41.44 o                         
   0 -20   1         43.31         60.62        37.23 o                         
   0 -20   1         36.36         35.84        32.85 o                         
   0 -20   1        100.35        177.87        85.00 o                         
   1 -20   1        129.69         62.99        36.48 o                         
   1 -20   1        108.88         68.72        32.16 o                         
   1 -20   1        164.91        173.26        83.48 o                         
   2 -20   1         76.86         47.60        36.79 o                         
   2 -20   1        738.41        790.05        88.16 o                         
   2 -20   1         64.53         30.81        24.68 o                         
   3 -20   1         20.46         50.85        40.49 o                         
   3 -20   1         24.32         68.63        65.86 o                         
   3 -20   1         17.18         -8.88        23.70 o                         
   4 -20   1         42.23         36.53        57.17 o                         
   4 -20   1         57.93        147.87        77.34 o                         
   4 -20   1         35.45         76.74        25.85 o                         
   5 -20   1        466.33        611.75        78.00 o                         
   6 -20   1         39.54        -21.29       115.97 o                         
   6 -20   1          0.15         50.94        39.55 o                         
   6 -20   1          0.12         -6.07        19.49 o                         
   7 -20   1        211.55        338.47        62.26 o                         
   8 -20   1         43.41         15.29        18.52 o                         
   8 -20   1         51.70        125.95        31.02 o                         
   9 -20   1          9.56         -8.35        12.74 o                         
   9 -20   1         22.93         18.29        50.80 o                         
  10 -20   1        116.25        135.82        29.54 o                         
  10 -20   1         97.61         36.37        12.85 o                         
  11 -20   1         48.95         16.61        28.99 o                         
  12 -20   1         26.21         84.05        38.55 o                         
  12 -20   1         31.22         24.25        16.82 o                         
  -8 -19   1        228.83        256.23        46.68 o                         
  -7 -19   1        369.06        374.16        67.53 o                         
  -7 -19   1        309.86        287.50        48.42 o                         
  -5 -19   1         36.68         64.25        19.86 o                         
  -4 -19   1        104.33        135.86        43.96 o                         
  -3 -19   1        260.90        229.27        32.85 o                         
  -3 -19   1        287.52        230.03        85.68 o                         
  -3 -19   1        219.05        247.27        49.71 o                         
  -2 -19   1        247.54        220.46        44.95 o                         
  -2 -19   1        294.84        248.40        45.43 o                         
  -2 -19   1        577.91        675.60        79.32 o                         
  -1 -19   1        228.20        226.97        47.24 o                         
  -1 -19   1        557.10        511.28       137.04 o                         
  -1 -19   1        271.80        228.66        45.98 o                         
   0 -19   1        302.15        266.28       119.67 o                         
   0 -19   1        164.73        176.30        43.49 o                         
   0 -19   1        138.30        181.88        44.01 o                         
   1 -19   1        123.81        111.48        38.98 o                         
   1 -19   1        172.26        275.10       106.37 o                         
   1 -19   1        103.95         91.67        35.24 o                         
   2 -19   1         48.63         71.25        36.44 o                         
   2 -19   1         70.88        -96.86       123.36 o                         
   2 -19   1         40.83         34.10        30.47 o                         
   3 -19   1        116.07        111.83        63.34 o                         
   3 -19   1         19.00         33.66        30.63 o                         
   4 -19   1         96.57        116.28        28.48 o                         
   4 -19   1        115.02         84.13        46.23 o                         
   4 -19   1        115.03         61.82       131.74 o                         
   5 -19   1         62.18        -11.79       130.49 o                         
   6 -19   1        138.26        211.78        77.14 o                         
   7 -19   1         13.96          0.66        59.37 o                         
   8 -19   1        400.29        387.79        79.03 o                         
   8 -19   1        507.84        412.95        81.16 o                         
   8 -19   1        476.77        454.39        56.10 o                         
   9 -19   1        665.33        683.60        58.30 o                         
  10 -19   1        777.40        867.48        45.76 o                         
  10 -19   1        652.69        555.59        92.47 o                         
  11 -19   1        133.07         88.69        50.54 o                         
  12 -19   1         55.74         76.09        41.75 o                         
  12 -19   1         66.39        106.01        18.53 o                         
  -9 -18   1         18.76         40.69        14.46 o                         
  -9 -18   1         22.34          5.20        22.12 o                         
  -8 -18   1        189.94        159.49        72.68 o                         
  -8 -18   1        163.17         20.24        12.44 o                         
  -7 -18   1        766.77        712.81       110.63 o                         
  -7 -18   1        643.77        612.70        60.05 o                         
  -6 -18   1        655.12        659.26       110.68 o                         
  -6 -18   1        388.67        141.60        27.12 o                         
  -5 -18   1         87.23         28.73        18.95 o                         
  -4 -18   1         49.69         -6.23        53.44 o                         
  -4 -18   1        106.03         14.72        38.94 o                         
  -3 -18   1         74.51         52.06        23.32 o                         
  -3 -18   1         62.56         28.64        35.54 o                         
  -2 -18   1         46.80         75.14       122.45 o                         
  -2 -18   1          2.26         11.30        31.22 o                         
  -2 -18   1          2.70         20.87        30.26 o                         
  -1 -18   1        884.92       1080.67        76.26 o                         
  -1 -18   1        734.17        849.23        83.57 o                         
  -1 -18   1        874.44        970.07        89.94 o                         
   0 -18   1       1778.92       1670.50       104.04 o                         
   0 -18   1         31.32         55.17        31.76 o                         
   0 -18   1         37.30         27.98        32.60 o                         
   1 -18   1         16.39         12.16        30.68 o                         
   1 -18   1        223.73        291.04        79.35 o                         
   1 -18   1         13.76         34.34        32.50 o                         
   2 -18   1         29.03         75.45        83.30 o                         
   2 -18   1          0.85        -19.18        26.87 o                         
   2 -18   1          1.02        -16.29        29.06 o                         
   3 -18   1        757.87        863.00        65.51 o                         
   4 -18   1        360.83        358.51        67.84 o                         
   4 -18   1          1.47         -4.25        24.85 o                         
   4 -18   1          1.76         56.77        43.06 o                         
   5 -18   1        481.59        361.12        63.09 o                         
   6 -18   1         22.23         40.70        26.49 o                         
   6 -18   1         80.62        236.66       151.04 o                         
   6 -18   1         26.48         34.43        40.50 o                         
   7 -18   1        459.58        296.72        76.76 o                         
   8 -18   1       1259.34       1297.92       105.71 o                         
   8 -18   1       1041.31        925.94        63.96 o                         
   8 -18   1       1240.26       1034.72        90.61 o                         
   9 -18   1       2256.61       2529.87       150.37 o                         
  10 -18   1       2201.86       2202.70        92.87 o                         
  11 -18   1       1076.89       1226.23        72.85 o                         
  12 -18   1         49.03         88.62        44.30 o                         
  12 -18   1         58.39         47.25        21.97 o                         
  13 -18   1        684.40        419.25        37.43 o                         
 -10 -17   1        353.88        228.47        63.08 o                         
  -9 -17   1        241.18        256.96        53.04 o                         
  -9 -17   1        202.49        162.48        24.30 o                         
  -8 -17   1         18.02          7.59        12.51 o                         
  -7 -17   1        378.33        255.45        24.94 o                         
  -6 -17   1        292.85        307.79        98.86 o                         
  -5 -17   1          0.55         49.47        21.47 o                         
  -4 -17   1         29.91         15.92       143.15 o                         
  -3 -17   1        436.91        425.06        75.75 o                         
  -3 -17   1          6.69         28.46        24.34 o                         
  -3 -17   1          5.62        -30.28        30.28 o                         
  -2 -17   1        442.57        420.57        72.51 o                         
  -2 -17   1        339.69        346.00        55.53 o                         
  -1 -17   1        901.03        958.48        71.60 o                         
  -1 -17   1       1504.01       1601.48       114.40 o                         
  -1 -17   1       1073.18       1170.82        99.70 o                         
   0 -17   1       2354.12       2418.56       195.19 o                         
   0 -17   1       1783.74       1779.79       129.65 o                         
   0 -17   1       2124.54       2152.96       148.59 o                         
   1 -17   1       2385.89       2414.58       142.51 o                         
   1 -17   1         51.32         61.41        31.13 o                         
   1 -17   1         61.13         52.99        33.09 o                         
   2 -17   1         32.05         36.37        30.87 o                         
   2 -17   1       1300.81       1209.10        99.36 o                         
   2 -17   1         38.18         18.64        32.13 o                         
   3 -17   1        296.71        389.25        61.99 o                         
   4 -17   1        551.40        466.80        71.33 o                         
   4 -17   1        462.94        540.14        68.70 o                         
   4 -17   1        951.94       1029.49        99.37 o                         
   5 -17   1        280.64        449.37        68.30 o                         
   5 -17   1        218.74        253.92        48.97 o                         
   6 -17   1        839.01        848.86        89.72 o                         
   6 -17   1        635.98        670.11        74.96 o                         
   6 -17   1        757.49        691.74        76.32 o                         
   7 -17   1        484.47        423.53        47.39 o                         
   8 -17   1       1489.33       1397.47       190.60 o                         
   8 -17   1       1107.11        969.63        87.09 o                         
   8 -17   1       1318.63       1238.59        87.61 o                         
   9 -17   1       3515.06       3671.20       192.64 o                         
  10 -17   1       2154.53       2409.47       129.79 o                         
  10 -17   1       4227.36       4943.76       343.54 o                         
  11 -17   1       2319.43       2482.82       180.96 o                         
  12 -17   1        117.20        165.99        67.39 o                         
  12 -17   1        139.59        155.41        28.19 o                         
  13 -17   1        857.98        643.49        70.10 o                         
  14 -17   1        855.88        626.40        41.68 o                         
 -11 -16   1         85.44         45.80        19.41 o                         
 -11 -16   1        101.76         81.81        39.67 o                         
 -10 -16   1        549.90        813.58        97.50 o                         
  -9 -16   1        329.52        291.11        50.00 o                         
  -8 -16   1         66.52         16.00        15.59 o                         
  -8 -16   1        235.62        198.58        82.15 o                         
  -7 -16   1          0.03          7.86        19.27 o                         
  -6 -16   1        170.37        170.25        45.63 o                         
  -5 -16   1        136.39         83.90        21.57 o                         
  -5 -16   1        244.09        597.03       215.26 o                         
  -4 -16   1        106.25         98.98        42.61 o                         
  -3 -16   1         20.31         12.73        32.29 o                         
  -3 -16   1         24.20         -4.00        30.20 o                         
  -3 -16   1        583.67        591.77        81.29 o                         
  -2 -16   1        687.31        636.17        50.83 o                         
  -1 -16   1        111.10        108.98        56.77 o                         
  -1 -16   1         11.18          4.07        27.65 o                         
  -1 -16   1          9.39         50.45        31.52 o                         
   0 -16   1          9.59         82.14        34.68 o                         
   0 -16   1       1419.15       1537.79        95.86 o                         
   0 -16   1          8.05         59.36        31.95 o                         
   1 -16   1        430.60        477.89        65.52 o                         
   1 -16   1        221.87        222.60        43.21 o                         
   1 -16   1        186.28        220.01        44.10 o                         
   2 -16   1        156.13        178.46        40.39 o                         
   2 -16   1        249.16        329.58        70.85 o                         
   2 -16   1        185.96        225.05        42.46 o                         
   3 -16   1       1246.49       1329.50        90.00 o                         
   4 -16   1       3311.12       3171.77       142.64 o                         
   4 -16   1       2418.55       2567.79       109.15 o                         
   4 -16   1       2880.64       2758.89       122.82 o                         
   5 -16   1       3840.98       3926.56       106.31 o                         
   6 -16   1       3277.42       3847.68       154.61 o                         
   6 -16   1       2327.01       2533.72       137.76 o                         
   6 -16   1       2771.61       2740.61       211.53 o                         
   7 -16   1       1514.41       1828.37       107.72 o                         
   8 -16   1       1263.22       1478.08       116.17 o                         
   8 -16   1       1057.41       1265.78       105.58 o                         
   8 -16   1       1259.44       1396.09       108.93 o                         
   9 -16   1       3198.20       2852.73       515.16 o                         
  10 -16   1       4310.12       4373.45       308.14 o                         
  10 -16   1       1268.42       1418.23       131.60 o                         
  10 -16   1       1510.77       1283.53        83.44 o                         
  11 -16   1       1890.81       2131.74       161.43 o                         
  12 -16   1          5.44         25.26        18.76 o                         
  12 -16   1          4.57         11.05        45.25 o                         
  13 -16   1        573.51        396.50        61.86 o                         
  14 -16   1        287.43        177.81        23.80 o                         
 -11 -15   1         39.56         35.99        16.28 o                         
 -11 -15   1         47.11         87.03        36.83 o                         
 -10 -15   1        245.78        316.64        54.51 o                         
  -9 -15   1        192.62        183.60        52.82 o                         
  -8 -15   1        195.64        207.33        34.31 o                         
  -8 -15   1        162.12         91.28        47.13 o                         
  -7 -15   1         90.37        173.02       155.67 o                         
  -7 -15   1         75.87        -26.86        52.25 o                         
  -6 -15   1          7.42         -4.64        47.58 o                         
  -5 -15   1         26.09         -1.78        20.79 o                         
  -5 -15   1         21.91          2.40        51.41 o                         
  -4 -15   1       2248.69       2261.95        87.63 o                         
  -3 -15   1       3057.85       2984.13       138.59 o                         
  -3 -15   1       2837.22       2633.84       138.17 o                         
  -3 -15   1       2382.09       2266.85       151.14 o                         
  -2 -15   1       1004.36        989.79        72.15 o                         
  -1 -15   1       1063.47        933.48        85.40 o                         
  -1 -15   1        892.56        826.75        76.36 o                         
  -1 -15   1       1063.10       1154.01        95.53 o                         
   0 -15   1        503.27        390.24        89.62 o                         
   0 -15   1        345.05        330.38        51.59 o                         
   0 -15   1        289.70        359.09        50.87 o                         
   1 -15   1        358.91        411.04        57.78 o                         
   1 -15   1        942.39       1035.40        86.82 o                         
   1 -15   1        301.34        489.13        60.08 o                         
   2 -15   1        391.77        526.14        63.28 o                         
   2 -15   1        387.52        459.67        60.10 o                         
   2 -15   1        325.36        416.76        58.12 o                         
   3 -15   1        763.61        585.10        79.73 o                         
   3 -15   1        779.19        752.99        52.50 o                         
   4 -15   1       3907.30       4003.32       168.33 o                         
   4 -15   1       3280.52       3436.87       208.67 o                         
   4 -15   1       4922.25       4935.37       288.52 o                         
   5 -15   1       4364.08       4627.29       188.60 o                         
   6 -15   1        186.60        178.03        40.96 o                         
   6 -15   1       1779.07       1637.08       116.61 o                         
   6 -15   1        156.66        138.63        35.69 o                         
   7 -15   1        299.12        256.72        52.62 o                         
   8 -15   1       1081.37       1204.83        91.79 o                         
   9 -15   1       1887.97       1859.01       149.49 o                         
  10 -15   1       1204.75       1192.80       113.23 o                         
  10 -15   1       1434.93       1737.07       151.13 o                         
  11 -15   1       1534.82       1522.48       120.64 o                         
  12 -15   1        159.09        241.44        27.97 o                         
  14 -15   1          9.95          9.89        18.83 o                         
  15 -15   1        190.01         97.27        36.97 o                         
 -12 -14   1         40.03        104.58        55.22 o                         
 -11 -14   1         10.15         23.78        17.15 o                         
 -11 -14   1         12.09         -6.08        34.35 o                         
 -10 -14   1        281.09        282.60        84.09 o                         
 -10 -14   1          3.47         -5.31        12.86 o                         
  -9 -14   1          5.19          2.31        16.56 o                         
  -9 -14   1          4.36         14.99        33.94 o                         
  -8 -14   1        242.74        230.91       101.53 o                         
  -7 -14   1          5.81         37.94        21.08 o                         
  -7 -14   1          4.88         21.79        34.23 o                         
  -7 -14   1         73.43        246.23       222.09 o                         
  -6 -14   1        281.41        301.60        56.18 o                         
  -5 -14   1        426.94        595.16        90.74 o                         
  -5 -14   1         12.87         27.14        25.08 o                         
  -5 -14   1         10.81         11.09        27.47 o                         
  -4 -14   1        284.83        292.99        43.27 o                         
  -4 -14   1        130.95         28.30        76.69 o                         
  -3 -14   1       1389.07       1734.06       105.16 o                         
  -3 -14   1        584.91        678.89        72.86 o                         
  -3 -14   1        491.08        530.38        63.15 o                         
  -2 -14   1        654.18        712.37        47.81 o                         
  -1 -14   1       1336.09       1296.95        89.90 o                         
  -1 -14   1       1152.81       1218.10        94.62 o                         
  -1 -14   1        967.89       1040.53        84.23 o                         
   0 -14   1       1236.15       1298.45        97.26 o                         
   0 -14   1       2083.15       2036.06       116.44 o                         
   0 -14   1       1472.33       1574.14       111.67 o                         
   1 -14   1       1247.81       1071.65        83.29 o                         
   1 -14   1         96.14        169.27        29.54 o                         
   1 -14   1        114.51        127.11        33.17 o                         
   2 -14   1        145.84        197.40        37.47 o                         
   2 -14   1        339.00        311.01        68.52 o                         
   2 -14   1        173.70        278.65        43.97 o                         
   3 -14   1        536.43        461.47        36.18 o                         
   4 -14   1       1150.46       1079.25        54.55 o                         
   4 -14   1       2099.76       2010.22       125.23 o                         
   4 -14   1        965.92        938.94        77.67 o                         
   5 -14   1       2986.01       3092.02       107.61 o                         
   6 -14   1        880.57        982.50       103.44 o                         
   6 -14   1        105.35        173.08        34.42 o                         
   6 -14   1        125.48        224.86       199.70 o                         
   7 -14   1        490.42        526.53        46.92 o                         
   8 -14   1       1553.17       1631.70       160.98 o                         
   8 -14   1       1248.79       1144.54       115.52 o                         
   8 -14   1       1487.39       1431.97       110.86 o                         
   9 -14   1        307.67        273.71        46.71 o                         
  10 -14   1        278.68        302.71        54.64 o                         
  10 -14   1        331.92        286.31        39.40 o                         
  11 -14   1        898.31        934.20        64.08 o                         
  12 -14   1        267.44        256.87        30.89 o                         
  12 -14   1        224.54        212.15        49.85 o                         
  13 -14   1        240.22        122.28        55.02 o                         
  14 -14   1        127.20        158.15        26.12 o                         
  15 -14   1          8.43         50.50        23.22 o                         
 -12 -13   1         68.48        -22.46        62.91 o                         
 -11 -13   1        196.39        202.61        28.83 o                         
 -11 -13   1        233.91        226.59        65.45 o                         
 -10 -13   1        997.54       1147.42       132.49 o                         
  -9 -13   1        302.50        200.64        42.67 o                         
  -9 -13   1        360.29        189.25        30.23 o                         
  -9 -13   1        929.85        939.02       152.45 o                         
  -8 -13   1        146.76        146.23        51.16 o                         
  -7 -13   1        613.31        437.00        65.40 o                         
  -7 -13   1       1358.94       1415.21       175.28 o                         
  -7 -13   1        730.50        578.28        62.52 o                         
  -6 -13   1       2121.74       2029.30       125.42 o                         
  -5 -13   1         25.06         24.00        71.52 o                         
  -5 -13   1          0.84         41.67        25.83 o                         
  -5 -13   1          1.01         -7.76        28.72 o                         
  -4 -13   1        724.76        850.21        54.96 o                         
  -3 -13   1        669.14        650.63        42.32 o                         
  -3 -13   1        949.34        945.04        87.48 o                         
  -3 -13   1        796.98        810.87        52.85 o                         
  -2 -13   1        202.59         32.73        42.99 o                         
  -1 -13   1       1424.33       1546.92        83.22 o                         
  -1 -13   1       1195.85       1247.44        92.36 o                         
  -1 -13   1       1831.45       1656.20       141.99 o                         
   0 -13   1       4928.71       4693.52       214.08 o                         
   0 -13   1       3244.79       3343.69       201.08 o                         
   0 -13   1       2724.28       2787.60       170.78 o                         
   1 -13   1       1293.46       1224.47        70.43 o                         
   1 -13   1       1881.86       1653.67       606.03 o                         
   1 -13   1       1085.97       1122.50        84.42 o                         
   2 -13   1         17.27         25.96        22.59 o                         
   2 -13   1         20.57         16.13        19.68 o                         
   2 -13   1        389.46        846.20       517.30 o                         
   3 -13   1        137.51         75.84        41.76 o                         
   3 -13   1        115.19        113.61        29.47 o                         
   4 -13   1        275.33        223.03        38.08 o                         
   4 -13   1        362.28        234.95       357.16 o                         
   4 -13   1        327.93        300.97        31.25 o                         
   5 -13   1       1815.21       1873.09        79.73 o                         
   6 -13   1        644.50        484.04        85.17 o                         
   6 -13   1         22.28         60.56        25.13 o                         
   6 -13   1         26.53         24.40        27.20 o                         
   7 -13   1        175.66        186.66        48.84 o                         
   8 -13   1        351.77        337.39        50.36 o                         
   8 -13   1       1196.54       1319.05       145.08 o                         
   8 -13   1        295.34        384.22        62.42 o                         
   9 -13   1        513.93        423.00        48.05 o                         
  10 -13   1        116.01        164.32        77.62 o                         
  10 -13   1         75.71         75.21        23.53 o                         
  10 -13   1         63.56         22.63        30.91 o                         
  11 -13   1         72.88         48.32        44.29 o                         
  12 -13   1        229.20        180.26        25.48 o                         
  12 -13   1        192.43        213.45        47.05 o                         
  13 -13   1        764.29        499.22        72.96 o                         
  14 -13   1        450.10        399.10        61.47 o                         
  14 -13   1        377.89        372.31        55.44 o                         
  15 -13   1        374.35        323.51        44.58 o                         
 -13 -12   1         62.10         41.91        15.71 o                         
 -13 -12   1         73.97         55.83        46.87 o                         
 -11 -12   1        719.52        720.99        45.65 o                         
 -11 -12   1        856.99        895.73       110.13 o                         
  -9 -12   1        257.16         73.15        28.37 o                         
  -9 -12   1        215.91        207.83        45.78 o                         
  -9 -12   1        671.14        606.57       284.67 o                         
  -8 -12   1        641.01        712.28        65.69 o                         
  -7 -12   1        832.41        884.33       122.06 o                         
  -7 -12   1        794.91        776.08       149.60 o                         
  -6 -12   1        717.91        786.96        61.63 o                         
  -5 -12   1        200.59        228.82        68.70 o                         
  -5 -12   1         88.93         59.38        23.48 o                         
  -5 -12   1        105.92        110.37        26.74 o                         
  -4 -12   1        418.43        421.70        45.05 o                         
  -3 -12   1         26.95        -67.23        67.23 o                         
  -3 -12   1         15.31         25.31        23.24 o                         
  -3 -12   1         12.85         -2.60        16.23 o                         
  -2 -12   1        549.97        529.11        60.06 o                         
  -1 -12   1       1010.26       1117.08        64.41 o                         
  -1 -12   1       1460.80       1660.44       111.75 o                         
  -1 -12   1       1203.28       1320.48        94.46 o                         
   0 -12   1        953.48        911.68        71.64 o                         
   0 -12   1       1135.66       1103.09        63.70 o                         
   0 -12   1       1348.97       1042.14       111.33 o                         
   1 -12   1         56.18          2.12        21.54 o                         
   1 -12   1        159.74         39.98        37.10 o                         
   1 -12   1         47.17        -16.88        18.62 o                         
   2 -12   1        179.99         92.64        70.82 o                         
   2 -12   1         93.89        137.22        23.54 o                         
   2 -12   1         78.83        117.42        24.76 o                         
   3 -12   1        259.99        203.39        42.34 o                         
   3 -12   1        132.42        145.95        29.50 o                         
   4 -12   1         46.95        451.59       334.09 o                         
   4 -12   1         37.58         18.83        19.53 o                         
   4 -12   1         44.76         -7.69        18.81 o                         
   5 -12   1        573.63        529.85        56.08 o                         
   6 -12   1        493.82        356.70        41.64 o                         
   6 -12   1        414.61        547.78        60.97 o                         
   6 -12   1        542.51        605.21       103.51 o                         
   7 -12   1        151.40        167.42        43.04 o                         
   8 -12   1        206.68        249.38        41.43 o                         
   8 -12   1        173.53        232.31        47.62 o                         
   8 -12   1        380.91        248.17       107.78 o                         
   9 -12   1       1336.37       1296.88       107.62 o                         
  10 -12   1       1177.04       1302.23        85.04 o                         
  10 -12   1       1401.93       1265.76        76.83 o                         
  10 -12   1       2040.26       1918.41       157.12 o                         
  11 -12   1       1254.30       1108.71        59.91 o                         
  12 -12   1          0.82        -28.43        28.43 o                         
  12 -12   1          0.98        -11.02        11.02 o                         
  13 -12   1       1856.58       1910.81       102.08 o                         
  14 -12   1        929.48       1030.33        66.48 o                         
  14 -12   1        780.38        953.75        99.71 o                         
  15 -12   1       1519.92       1528.47       113.79 o                         
  16 -12   1          3.98         15.32        17.35 o                         
 -13 -11   1          1.53         18.62        17.15 o                         
 -11 -11   1        711.51        729.87       103.49 o                         
 -11 -11   1        597.38        675.96        58.56 o                         
 -10 -11   1       1143.43       1205.81       129.57 o                         
  -9 -11   1        735.88        826.02       124.15 o                         
  -9 -11   1        273.69        145.13        38.76 o                         
  -8 -11   1       1180.37       1417.64       164.70 o                         
  -7 -11   1         84.26         91.63        38.04 o                         
  -7 -11   1        100.36        149.17        38.96 o                         
  -7 -11   1        360.45        312.31       101.70 o                         
  -6 -11   1        497.20        469.77        66.33 o                         
  -5 -11   1         42.80         33.05        19.75 o                         
  -5 -11   1        170.39        106.49        59.17 o                         
  -5 -11   1         50.97         89.00        24.93 o                         
  -4 -11   1        132.72        173.35        42.88 o                         
  -3 -11   1          4.87         15.73        16.13 o                         
  -3 -11   1          8.25        -34.40        90.82 o                         
  -3 -11   1          5.80         23.28        16.44 o                         
  -2 -11   1         49.85         18.42        21.61 o                         
  -2 -11   1         99.49         87.05        49.66 o                         
  -2 -11   1         41.85          3.98        30.83 o                         
  -1 -11   1       1109.01       1296.97        89.46 o                         
  -1 -11   1        810.21        852.30        55.94 o                         
  -1 -11   1        680.24        773.92        64.38 o                         
   0 -11   1          1.23         28.72        20.20 o                         
   0 -11   1          4.93        -50.31        50.31 o                         
   0 -11   1          1.46          8.54        19.62 o                         
   1 -11   1        783.16        784.00        56.37 o                         
   1 -11   1        772.71        730.10        62.37 o                         
   1 -11   1        648.76        602.80        54.22 o                         
   2 -11   1        116.00        117.47        18.93 o                         
   2 -11   1         97.39         96.27        25.23 o                         
   2 -11   1        406.77        622.28       333.72 o                         
   3 -11   1        189.06        210.31       239.38 o                         
   3 -11   1          0.50         70.27        23.62 o                         
   3 -11   1          0.60         14.02        19.59 o                         
   4 -11   1       2756.29       2499.21       174.11 o                         
   4 -11   1       2364.08       2404.22       105.83 o                         
   5 -11   1       4298.95       4721.76       177.28 o                         
   6 -11   1       1966.54       1903.59       122.06 o                         
   6 -11   1       2342.26       2204.02       103.56 o                         
   7 -11   1        427.38        437.24        41.66 o                         
   8 -11   1       1403.69       1332.96       113.41 o                         
   8 -11   1       1747.32       1705.05       107.84 o                         
   8 -11   1       1671.88       1708.39       112.27 o                         
   9 -11   1       4486.31       4618.35       233.39 o                         
  10 -11   1       2532.27       2505.32        99.07 o                         
  10 -11   1       2126.06       1984.06       122.94 o                         
  11 -11   1       2724.57       2829.16       109.24 o                         
  12 -11   1         85.13         80.76        37.77 o                         
  12 -11   1        101.39         70.68        14.71 o                         
  13 -11   1       2150.70       2262.39       172.98 o                         
  14 -11   1        494.58        513.85        51.19 o                         
  15 -11   1       1950.74       1913.81       138.48 o                         
  16 -11   1         10.75         26.15        18.82 o                         
 -13 -10   1         71.82         72.47        21.87 o                         
 -13 -10   1        273.43        386.15       116.90 o                         
 -12 -10   1        119.50        120.15        80.54 o                         
 -11 -10   1        380.88        323.77        61.71 o                         
 -11 -10   1        725.18        908.23       151.18 o                         
 -10 -10   1        640.69        640.26       136.46 o                         
  -9 -10   1        206.31        183.42        46.79 o                         
  -9 -10   1        245.73        177.01        49.30 o                         
  -9 -10   1        261.28        288.75       132.21 o                         
  -8 -10   1        993.33       1067.07        70.00 o                         
  -7 -10   1         14.95        -15.25        28.61 o                         
  -7 -10   1        242.14        175.35       130.47 o                         
  -7 -10   1         17.80          0.84        27.52 o                         
  -6 -10   1        130.70        220.79        53.31 o                         
  -5 -10   1         11.93        137.04       129.24 o                         
  -5 -10   1          1.41        -15.89        20.23 o                         
  -5 -10   1          1.67        -18.81        18.81 o                         
  -4 -10   1        157.51        132.27        40.31 o                         
  -3 -10   1          0.69          7.04        16.99 o                         
  -3 -10   1          0.82        -11.66        15.78 o                         
  -3 -10   1         58.51         97.66        87.40 o                         
  -2 -10   1        165.71        177.27        30.75 o                         
  -2 -10   1        187.77        238.12        51.19 o                         
  -2 -10   1        139.13        164.26        24.41 o                         
  -1 -10   1         88.48         43.27        17.95 o                         
  -1 -10   1         74.29         54.75        22.04 o                         
   0 -10   1       1665.34       1601.27        75.52 o                         
   0 -10   1       2012.76       2407.13       139.65 o                         
   0 -10   1       1983.52       1945.20       121.04 o                         
   1 -10   1          0.36         11.62        15.70 o                         
   1 -10   1          0.31         -4.28        17.85 o                         
   1 -10   1       3043.74       2973.00       383.10 o                         
   2 -10   1         70.09         99.56        17.63 o                         
   2 -10   1        219.61        420.21       269.21 o                         
   3 -10   1       1253.64       1972.17       102.57 o                         
   3 -10   1       5159.34       6048.61       482.18 o                         
   4 -10   1      10138.84       9361.20       396.19 o                         
   4 -10   1       5931.23       5721.04       227.93 o                         
   5 -10   1      15001.78      15668.35       497.09 o                         
   6 -10   1       1286.68       1422.84        71.13 o                         
   6 -10   1       1080.28       1064.05        94.38 o                         
   7 -10   1       1065.64       1123.30        57.13 o                         
   8 -10   1       4120.41       4309.60       216.85 o                         
   8 -10   1       6614.62       6072.59       408.08 o                         
   8 -10   1       3459.44       3969.13       195.41 o                         
   9 -10   1       7546.53       7458.90       280.50 o                         
  10 -10   1       4313.02       4467.67       178.66 o                         
  10 -10   1       5673.06       5634.65       380.96 o                         
  10 -10   1       3621.16       3580.64       152.39 o                         
  11 -10   1       2201.38       2319.88        90.64 o                         
  12 -10   1        110.71         50.82        13.85 o                         
  12 -10   1         92.95        108.41        38.25 o                         
  13 -10   1       1958.72       1687.45        90.10 o                         
  14 -10   1        157.63        118.11        17.15 o                         
  15 -10   1       1511.21       1651.10        84.67 o                         
  16 -10   1         10.60         28.37        18.71 o                         
  16 -10   1          8.90         22.31        26.81 o                         
 -13  -9   1        127.39        109.18        20.07 o                         
 -13  -9   1        151.73        200.12        60.50 o                         
 -12  -9   1        366.41        490.89       101.58 o                         
 -11  -9   1        200.50        215.62        27.58 o                         
 -11  -9   1        238.81        249.86        64.72 o                         
 -11  -9   1        444.31        625.40       142.02 o                         
 -10  -9   1        308.91        367.10        62.42 o                         
  -9  -9   1        323.76        425.86        70.01 o                         
  -9  -9   1        407.82        496.11       114.71 o                         
  -9  -9   1        271.83        274.68        51.44 o                         
  -8  -9   1        603.12        786.46        72.22 o                         
  -7  -9   1          9.12        -15.28        30.00 o                         
  -7  -9   1          7.66         79.97        30.52 o                         
  -7  -9   1         28.25        144.10        82.05 o                         
  -6  -9   1         79.55         57.75        42.29 o                         
  -5  -9   1        594.05        799.61        54.17 o                         
  -5  -9   1        498.75        594.96        53.57 o                         
  -5  -9   1        652.02        827.81        79.50 o                         
  -4  -9   1        634.42        508.41        44.90 o                         
  -3  -9   1          6.11          6.05        16.50 o                         
  -3  -9   1       3220.12       3108.26       144.86 o                         
  -3  -9   1          7.27         50.18        24.67 o                         
  -2  -9   1        588.94        633.58        41.92 o                         
  -2  -9   1        701.46        745.02        48.22 o                         
  -2  -9   1        736.00        736.28       332.43 o                         
  -1  -9   1        562.76        492.63        47.49 o                         
  -1  -9   1        670.28        650.26        41.51 o                         
   0  -9   1       3821.73       3283.61       177.44 o                         
   0  -9   1       2257.99       1788.75        76.80 o                         
   0  -9   1       1895.78       1495.69        95.92 o                         
   1  -9   1         90.82        111.59        24.57 o                         
   1  -9   1         76.25        173.33        37.74 o                         
   1  -9   1       1188.15       1297.51        88.94 o                         
   2  -9   1       2570.60       2481.90       137.02 o                         
   2  -9   1       2534.47       2264.44       137.15 o                         
   2  -9   1       2127.91       1691.77       233.22 o                         
   3  -9   1        636.78        900.09        79.20 o                         
   3  -9   1        636.11        725.31        70.55 o                         
   4  -9   1      26775.62      26037.46      1313.45 o                         
   4  -9   1      12219.09      12218.20       493.36 o                         
   5  -9   1      26925.54      28737.59       862.27 o                         
   6  -9   1       5065.54       4618.60       199.25 o                         
   6  -9   1       6033.37       5881.75       269.34 o                         
   6  -9   1       9488.46       9546.25       512.15 o                         
   7  -9   1       2528.41       2801.62       153.59 o                         
   8  -9   1       7033.60       6773.49       451.34 o                         
   8  -9   1       5776.19       6298.57       286.50 o                         
   8  -9   1       4849.62       5418.24       350.92 o                         
   9  -9   1       6432.98       6685.72       250.43 o                         
  10  -9   1       3011.59       3082.18       223.87 o                         
  10  -9   1       1096.93       1157.57        84.99 o                         
  10  -9   1       1306.51       1011.02        65.79 o                         
  11  -9   1        595.50        693.03        44.31 o                         
  12  -9   1        246.88        190.97        19.44 o                         
  12  -9   1        207.27        202.19        45.17 o                         
  13  -9   1       1276.82       1177.31        70.04 o                         
  14  -9   1         18.49         23.75        14.07 o                         
  15  -9   1        741.66        806.61        54.47 o                         
  16  -9   1          0.47         -6.37        18.26 o                         
 -13  -8   1        113.02        110.23        25.17 o                         
 -12  -8   1       1034.03       1005.44        89.61 o                         
 -11  -8   1         39.74         20.01        37.23 o                         
 -11  -8   1         33.36         59.87        19.03 o                         
 -10  -8   1        121.33        178.73        56.35 o                         
  -9  -8   1         16.09        -13.90        33.48 o                         
  -9  -8   1         13.51         -0.85        31.82 o                         
  -9  -8   1        277.28        298.87       110.30 o                         
  -8  -8   1        111.07        297.85        68.94 o                         
  -7  -8   1          0.23        -23.45        23.75 o                         
  -7  -8   1          0.19         -6.81        26.50 o                         
  -7  -8   1        481.42        492.94       137.71 o                         
  -6  -8   1       3147.56       3036.35       151.83 o                         
  -5  -8   1        138.42        177.76        26.45 o                         
  -5  -8   1        164.86        208.47        49.71 o                         
  -5  -8   1        397.73        559.75       116.98 o                         
  -4  -8   1        214.75        192.81        46.77 o                         
  -3  -8   1         89.68        141.87        29.87 o                         
  -3  -8   1        351.62        546.63        94.42 o                         
  -3  -8   1         75.29         96.27        18.83 o                         
  -2  -8   1        135.03         48.65        42.27 o                         
  -2  -8   1         62.47          6.61        19.10 o                         
   0  -8   1       6321.17       6364.85       280.14 o                         
   1  -8   1        411.54        354.76       206.74 o                         
   2  -8   1        684.66        746.16       210.32 o                         
   2  -8   1        288.07        314.01       104.72 o                         
   3  -8   1      12841.83      12734.78       654.23 o                         
   3  -8   1      14414.75      14798.76       827.31 o                         
   4  -8   1      10909.46      11046.38       567.45 o                         
   4  -8   1      28635.20      29327.33      1470.86 o                         
   4  -8   1      12993.84      12197.83       485.22 o                         
   5  -8   1      15587.18      15522.03       794.93 o                         
   6  -8   1       1044.38        867.71        66.27 o                         
   6  -8   1        876.85       1012.79       108.82 o                         
   6  -8   1       6531.79       5828.86       326.58 o                         
   7  -8   1        428.24        550.25        48.13 o                         
   8  -8   1       1950.42       1960.81       145.25 o                         
   8  -8   1       2323.07       2222.63       124.85 o                         
   9  -8   1       3092.51       3050.10       142.94 o                         
  10  -8   1          0.44         -4.03        22.10 o                         
  10  -8   1          0.37         32.02        71.35 o                         
  11  -8   1         55.88         28.59        38.67 o                         
  12  -8   1        115.74         65.29        20.31 o                         
  12  -8   1         97.17         78.13        37.37 o                         
  13  -8   1        579.29        484.17        41.55 o                         
  14  -8   1          0.01         12.70        14.20 o                         
  15  -8   1        302.01        104.93        20.76 o                         
  16  -8   1          4.03         -7.30        23.24 o                         
 -15  -7   1         35.55         46.96        16.30 o                         
 -14  -7   1        338.62        360.33        88.70 o                         
 -13  -7   1        581.58        598.54       137.23 o                         
 -13  -7   1          0.27          8.13        17.85 o                         
 -13  -7   1          0.32         45.23        49.40 o                         
 -12  -7   1       1407.35       1413.06        90.38 o                         
 -11  -7   1         46.48         -5.88        29.83 o                         
 -11  -7   1         39.03         18.80        17.27 o                         
 -10  -7   1        212.32        179.22        54.07 o                         
  -9  -7   1       1996.35       2393.50       255.05 o                         
  -9  -7   1        625.36        612.36        67.90 o                         
  -9  -7   1        744.85        689.86        85.77 o                         
  -8  -7   1        416.39        416.60        56.90 o                         
  -7  -7   1        118.12        103.99        34.13 o                         
  -7  -7   1        140.69        241.36        30.86 o                         
  -7  -7   1        315.89        348.67       136.81 o                         
  -6  -7   1       1076.61       1349.85        77.51 o                         
  -5  -7   1         37.12         31.45        19.54 o                         
  -5  -7   1         44.22         68.64        25.16 o                         
  -4  -7   1       2324.43       2389.05       144.62 o                         
  -3  -7   1       5744.67       5500.11       196.23 o                         
  -3  -7   1       4718.12       4831.50       223.31 o                         
  -2  -7   1         36.05         11.38        59.39 o                         
  -2  -7   1          0.28          7.95        19.01 o                         
  -1  -7   1        740.37        690.82        64.86 o                         
   0  -7   1       1328.70       1235.12        54.94 o                         
   1  -7   1       1392.91        963.23        69.81 o                         
   1  -7   1        496.53        360.90       115.97 o                         
   2  -7   1       2230.53       2392.33       145.21 o                         
   2  -7   1        528.46        423.15       102.28 o                         
   3  -7   1       9933.04      10990.08       633.27 o                         
   3  -7   1       4549.73       5343.34       288.82 o                         
   4  -7   1       3348.47       2901.76       142.86 o                         
   4  -7   1       2811.33       2896.47       166.30 o                         
   5  -7   1       3420.62       3045.12       153.64 o                         
   6  -7   1        102.80         96.17        46.82 o                         
   6  -7   1       3241.41       3124.20       191.55 o                         
   6  -7   1        122.45        128.72        27.99 o                         
   7  -7   1          3.68         63.44        47.41 o                         
   8  -7   1        221.58        216.08        32.04 o                         
   8  -7   1        263.92        260.81        31.25 o                         
   9  -7   1         69.93         71.45        39.08 o                         
  10  -7   1        199.75        238.83        34.24 o                         
  10  -7   1        167.70        135.84        37.39 o                         
  11  -7   1        799.55        795.42        49.58 o                         
  12  -7   1         11.00         13.29        20.76 o                         
  12  -7   1          9.24         54.83        31.17 o                         
  13  -7   1         92.81         45.22        22.95 o                         
  14  -7   1          0.65          8.03        13.85 o                         
  15  -7   1         17.12          1.43        10.79 o                         
  16  -7   1         17.26         12.31        23.77 o                         
 -15  -6   1          0.26        -14.96        15.24 o                         
 -14  -6   1        401.94        380.05        99.52 o                         
 -13  -6   1       1027.23       1151.86       164.87 o                         
 -13  -6   1        150.12         94.49        16.63 o                         
 -13  -6   1        178.80        138.02        39.49 o                         
 -12  -6   1        161.62        172.14        52.48 o                         
 -11  -6   1        221.18        168.80        31.56 o                         
 -11  -6   1        185.70        111.15        19.44 o                         
 -10  -6   1        532.48        491.63        53.98 o                         
  -9  -6   1        256.86        138.07        36.85 o                         
  -9  -6   1       1026.61        978.00       184.53 o                         
  -9  -6   1        305.93        286.39        43.39 o                         
  -8  -6   1        178.58        257.52        52.26 o                         
  -7  -6   1        411.89        474.14        42.48 o                         
  -7  -6   1        345.82        397.21        50.14 o                         
  -6  -6   1       2075.75       2189.71       187.41 o                         
  -5  -6   1        166.59        288.41        47.08 o                         
  -5  -6   1        139.86        121.82        21.75 o                         
  -5  -6   1        704.50       1053.50       128.18 o                         
  -4  -6   1       4377.91       4490.82       158.74 o                         
  -3  -6   1       1139.56       1507.49       220.12 o                         
  -3  -6   1       1357.29       1802.66       110.86 o                         
  -3  -6   1       3167.15       3288.78       256.24 o                         
  -2  -6   1       1140.84       1187.54        62.26 o                         
  -1  -6   1         82.10        119.27        69.96 o                         
  -1  -6   1         97.78        133.56        25.10 o                         
   0  -6   1       1961.07       2078.64       121.82 o                         
   0  -6   1       1646.49       1777.56       179.81 o                         
   1  -6   1        538.03        307.72        91.78 o                         
   1  -6   1        851.90        621.09        54.21 o                         
   2  -6   1       1409.48       1585.34        88.03 o                         
   2  -6   1        647.05        625.97        98.97 o                         
   3  -6   1       6161.37       6098.16       249.21 o                         
   4  -6   1       1617.86       1637.78       106.36 o                         
   4  -6   1       7912.04       8114.05       497.85 o                         
   5  -6   1       7616.14       8216.55       326.62 o                         
   6  -6   1        338.71        426.83        35.42 o                         
   6  -6   1        284.37        357.06        65.71 o                         
   7  -6   1       3003.84       3281.96       287.30 o                         
   8  -6   1        313.98        315.41        33.06 o                         
   8  -6   1        373.97        323.82        34.94 o                         
   9  -6   1       1272.79       1482.48       109.39 o                         
  10  -6   1        544.93        597.45        38.53 o                         
  10  -6   1       2073.03       2440.70       339.00 o                         
  10  -6   1        457.52        771.79        82.48 o                         
  11  -6   1        972.80       1237.35        77.84 o                         
  12  -6   1          1.81        -21.93        21.93 o                         
  12  -6   1          1.52         19.99        28.24 o                         
  13  -6   1        172.51        136.21        38.78 o                         
  14  -6   1         19.75         -7.08        14.44 o                         
  14  -6   1         16.58         24.45        28.11 o                         
  15  -6   1         36.16         26.87        13.69 o                         
  16  -6   1         18.51         38.66        25.78 o                         
 -15  -5   1         73.63         64.74        26.20 o                         
 -14  -5   1       1117.84       1462.49       157.16 o                         
 -13  -5   1        438.31        476.47        35.51 o                         
 -13  -5   1        522.05        749.24        82.08 o                         
 -13  -5   1        949.92        849.29       155.12 o                         
 -12  -5   1        348.49        281.61        89.92 o                         
 -11  -5   1        763.59        744.31        71.75 o                         
 -11  -5   1        641.10        511.11        38.13 o                         
 -11  -5   1        891.50        913.93       163.18 o                         
 -10  -5   1       2027.20       1873.68        88.56 o                         
  -9  -5   1       8007.62       8969.16       668.11 o                         
  -9  -5   1       6503.55       6867.60       254.62 o                         
  -9  -5   1       5460.30       5636.31       272.44 o                         
  -8  -5   1       2605.83       3302.76       176.67 o                         
  -7  -5   1        185.90        206.21        62.74 o                         
  -7  -5   1        261.22        204.97        77.41 o                         
  -7  -5   1        156.08        111.40        33.28 o                         
  -6  -5   1        924.93       1027.61        71.05 o                         
  -5  -5   1       1661.50       1850.59        78.34 o                         
  -5  -5   1       2106.81       2582.19       123.45 o                         
  -4  -5   1       2116.68       1962.81        97.95 o                         
  -3  -5   1        261.17        159.48        34.61 o                         
  -3  -5   1         69.18         38.95        48.10 o                         
  -3  -5   1         58.08         41.95        72.95 o                         
  -2  -5   1        908.45        981.16        44.26 o                         
  -1  -5   1         22.81         58.02        59.54 o                         
  -1  -5   1         27.16         48.08        18.22 o                         
   0  -5   1        495.04        742.30        55.84 o                         
   0  -5   1        262.33        166.85        66.78 o                         
   1  -5   1       1151.80        787.34       112.19 o                         
   1  -5   1       1387.16       1088.64        66.83 o                         
   2  -5   1       1543.38       1318.02        83.63 o                         
   2  -5   1       2996.96       3334.47       261.74 o                         
   2  -5   1       1295.80       1209.41       109.05 o                         
   3  -5   1       1552.41       1691.96        94.72 o                         
   4  -5   1        170.48        354.45        97.46 o                         
   4  -5   1        143.13        250.72        44.33 o                         
   4  -5   1        658.04        836.03        71.85 o                         
   5  -5   1       8114.23       8129.99       315.96 o                         
   6  -5   1          0.31        -14.20        55.50 o                         
   6  -5   1          0.26         27.15        35.19 o                         
   7  -5   1       2265.65       2895.10       248.10 o                         
   8  -5   1          4.45         34.87        20.43 o                         
   9  -5   1       2369.41       2637.80        99.64 o                         
  10  -5   1       2926.92       2777.39       209.53 o                         
  10  -5   1         16.85         46.87        29.68 o                         
  11  -5   1        750.75        797.50        62.51 o                         
  12  -5   1         11.14         10.24        23.80 o                         
  12  -5   1          9.35         10.67        27.50 o                         
  13  -5   1        313.29        270.49        50.89 o                         
  14  -5   1         25.81         73.18        21.84 o                         
  14  -5   1         30.75         71.56        20.31 o                         
  15  -5   1         74.25         40.77        14.40 o                         
  16  -5   1          0.13         -9.25        22.14 o                         
  16  -5   1          0.15         -6.84        23.23 o                         
 -15  -4   1        489.09        470.22        40.96 o                         
 -15  -4   1        582.53        578.95        75.55 o                         
 -14  -4   1       1170.76       1229.80       159.27 o                         
 -13  -4   1        356.78        405.87        66.08 o                         
 -13  -4   1        299.55        167.40        23.77 o                         
 -13  -4   1        817.00        368.03       175.47 o                         
 -12  -4   1        158.90         35.69       145.58 o                         
 -11  -4   1       1151.09       1098.14        54.55 o                         
 -11  -4   1       1371.02       1482.92       103.05 o                         
 -11  -4   1       1606.26       1509.89       194.41 o                         
 -10  -4   1       2236.80       2545.57       156.54 o                         
  -9  -4   1       1633.61       1629.96        87.34 o                         
  -9  -4   1       1945.73       1989.07       111.81 o                         
  -9  -4   1       2310.09       2556.66       176.70 o                         
  -8  -4   1       1629.28       1915.93       132.65 o                         
  -7  -4   1        581.21        702.68        99.07 o                         
  -7  -4   1        487.98        598.13        54.62 o                         
  -7  -4   1        738.85        956.51        76.95 o                         
  -6  -4   1        238.43        252.03        38.78 o                         
  -5  -4   1       2467.84       2953.98       130.08 o                         
  -5  -4   1       2164.72       2222.23       166.31 o                         
  -4  -4   1       3715.27       3648.32       109.13 o                         
  -3  -4   1          8.19          3.27        15.53 o                         
  -3  -4   1          6.88         12.90        12.03 o                         
  -3  -4   1         28.49         16.44        49.12 o                         
  -2  -4   1       3650.15       4251.07       142.43 o                         
  -2  -4   1       2808.37       2563.61       145.52 o                         
  -1  -4   1        501.29        503.03        90.15 o                         
  -1  -4   1        613.45        214.86        17.10 o                         
  -1  -4   1        420.88        468.89        40.62 o                         
   0  -4   1      17315.55      17147.08       599.42 o                         
   1  -4   1        307.86        271.35        30.47 o                         
   1  -4   1        258.48        239.49        26.34 o                         
   1  -4   1       1404.48       1420.77       150.94 o                         
   2  -4   1       3942.68       3677.01       153.11 o                         
   2  -4   1       3294.62       2705.14       156.79 o                         
   3  -4   1      25963.05      22922.55      1102.76 o                         
   3  -4   1       1816.04       1984.08       114.49 o                         
   4  -4   1         46.73         50.51        30.44 o                         
   4  -4   1         55.66         47.39        22.04 o                         
   4  -4   1        217.38        266.52       117.02 o                         
   5  -4   1       2371.14       2554.19        91.49 o                         
   6  -4   1         29.18          3.87        32.28 o                         
   7  -4   1         37.20        -23.13        95.01 o                         
   8  -4   1        187.93         77.61        16.77 o                         
   9  -4   1       1574.44       1719.05        69.65 o                         
  10  -4   1          6.79         -7.63        45.83 o                         
  11  -4   1        455.58        453.38        54.66 o                         
  12  -4   1         55.52         52.74        24.83 o                         
  12  -4   1         66.13         50.69        27.40 o                         
  13  -4   1       1063.32        970.51        89.79 o                         
  14  -4   1        477.01        493.12        40.10 o                         
  14  -4   1        568.15        564.45        42.18 o                         
  15  -4   1        975.55       1036.74        92.60 o                         
  16  -4   1          4.81         21.60        25.36 o                         
  16  -4   1          4.04         13.14        23.32 o                         
 -15  -3   1        239.22        256.41        28.47 o                         
 -15  -3   1        284.92        267.76        43.42 o                         
 -14  -3   1       1027.99       1012.47        92.35 o                         
 -13  -3   1        413.57        317.59        30.88 o                         
 -13  -3   1        492.59        600.68        77.24 o                         
 -13  -3   1        858.53       1150.69       214.17 o                         
 -12  -3   1          3.05         45.28        46.15 o                         
 -11  -3   1        385.99        337.12        33.97 o                         
 -11  -3   1       1229.86       1355.13       204.63 o                         
 -11  -3   1        459.73        502.33        62.10 o                         
 -10  -3   1       1505.97       1470.84       120.69 o                         
  -9  -3   1       1340.21       1542.41       184.10 o                         
  -9  -3   1        993.05        849.02        67.61 o                         
  -9  -3   1        833.75        798.76        56.63 o                         
  -8  -3   1        235.79        204.34        37.71 o                         
  -7  -3   1         65.60         17.54        18.14 o                         
  -7  -3   1         78.14          2.30        32.95 o                         
  -7  -3   1        208.63        275.49        57.93 o                         
  -6  -3   1       1941.06       2227.46        90.69 o                         
  -5  -3   1       3159.79       2993.68       205.69 o                         
  -5  -3   1       3225.82       3495.15       232.96 o                         
  -5  -3   1       2652.92       2374.88       138.46 o                         
  -4  -3   1        498.91        668.81        55.80 o                         
  -3  -3   1         15.53          4.14        11.04 o                         
  -3  -3   1        521.53        575.37        56.35 o                         
  -3  -3   1         18.50          5.74        15.21 o                         
  -2  -3   1       7765.11       6047.60       306.82 o                         
  -2  -3   1       9096.05       7214.02       278.54 o                         
  -1  -3   1        105.17        162.55        11.26 o                         
  -1  -3   1         88.30        167.63        16.29 o                         
  -1  -3   1        764.01        791.39        39.55 o                         
   0  -3   1       1513.47       1414.66       115.37 o                         
   0  -3   1       2955.62       2838.03       192.44 o                         
   1  -3   1        177.37        384.77        18.66 o                         
   1  -3   1        211.26        422.64        33.09 o                         
   1  -3   1        712.81        993.90       111.61 o                         
   2  -3   1      17621.93      16894.25       586.81 o                         
   2  -3   1       8581.43       7474.61       268.40 o                         
   2  -3   1      10221.01       7228.23       375.86 o                         
   3  -3   1       1153.68       1425.45        58.72 o                         
   3  -3   1       6639.54       5962.87       336.92 o                         
   4  -3   1         82.67        130.31        24.91 o                         
   4  -3   1        824.67       1033.49       137.57 o                         
   5  -3   1        483.41        559.62        34.05 o                         
   6  -3   1        408.89        463.06        89.52 o                         
   6  -3   1        343.30        380.53        67.26 o                         
   7  -3   1       2404.26       2332.96       105.77 o                         
   8  -3   1          6.92        -15.04        29.54 o                         
   8  -3   1        176.38        304.44        99.43 o                         
   8  -3   1          8.24         -3.42        76.40 o                         
   9  -3   1       1236.88       1224.82       110.00 o                         
  10  -3   1        497.61        764.12        85.03 o                         
  10  -3   1        592.69        783.25        62.55 o                         
  11  -3   1        442.43        433.75        55.11 o                         
  12  -3   1         85.19         54.61        24.83 o                         
  12  -3   1         71.52         31.25        26.65 o                         
  13  -3   1       1074.07       1021.86       100.18 o                         
  14  -3   1        433.14        333.46        31.55 o                         
  14  -3   1        515.90        576.64        47.02 o                         
  15  -3   1         88.32         65.39        21.48 o                         
  16  -3   1          2.90         -3.92        22.28 o                         
  16  -3   1          3.46          7.89        24.92 o                         
 -15  -2   1        203.55        200.34        37.11 o                         
 -15  -2   1        245.90        347.41        76.73 o                         
 -14  -2   1        466.41        581.93        68.47 o                         
 -13  -2   1        238.66        180.61        21.52 o                         
 -13  -2   1        284.25        318.09        52.08 o                         
 -12  -2   1        203.64        248.40        48.90 o                         
 -11  -2   1          4.50         47.58        24.67 o                         
 -11  -2   1          5.35         52.48        29.56 o                         
 -10  -2   1        554.12        860.81        60.28 o                         
  -9  -2   1        164.77        126.51        23.88 o                         
  -9  -2   1        196.25        189.78        31.19 o                         
  -8  -2   1         88.37        185.71        44.52 o                         
  -7  -2   1        615.68        512.81       120.77 o                         
  -7  -2   1        497.78        288.55        45.24 o                         
  -7  -2   1        592.89        437.42        48.35 o                         
  -6  -2   1       1015.42        983.90        76.98 o                         
  -5  -2   1         49.75         41.49        30.20 o                         
  -5  -2   1         41.77         68.56        15.24 o                         
  -4  -2   1        641.27        590.83        75.03 o                         
  -3  -2   1      10016.94       8454.04       310.48 o                         
  -3  -2   1       8410.09       7258.26       382.48 o                         
  -2  -2   1       5194.12       4864.88       179.12 o                         
  -2  -2   1       6186.51       6233.94       306.53 o                         
  -2  -2   1       6329.61       6163.27       251.81 o                         
  -1  -2   1        669.30        582.46        26.33 o                         
  -1  -2   1        797.18        692.53        37.20 o                         
  -1  -2   1       2434.91       1925.68        74.57 o                         
   0  -2   1       3176.02       2595.92        70.03 o                         
   0  -2   1       4218.78       4005.67       222.47 o                         
   0  -2   1       3782.83       3015.94       154.11 o                         
   1  -2   1       1930.42       1714.39        50.39 o                         
   1  -2   1       2299.25       2219.51        88.37 o                         
   2  -2   1       1016.85        904.42        46.67 o                         
   2  -2   1       1211.13        986.11        59.24 o                         
   2  -2   1       4697.45       4427.40       254.84 o                         
   3  -2   1       3313.79       2956.53       111.42 o                         
   3  -2   1      19659.71      19509.84      1104.25 o                         
   4  -2   1         84.90         96.10        16.70 o                         
   4  -2   1        101.12        102.07        14.77 o                         
   5  -2   1       1106.16        779.36        43.67 o                         
   6  -2   1        167.10        150.74        20.38 o                         
   6  -2   1        199.03        209.66        26.16 o                         
   6  -2   1       1998.76       1837.19       112.45 o                         
   7  -2   1        143.84        175.70        28.52 o                         
   8  -2   1        487.48        616.02       113.15 o                         
   9  -2   1       1176.66       1174.68       109.26 o                         
  10  -2   1        828.02        930.35        66.23 o                         
  10  -2   1        986.22       1175.69       108.04 o                         
  11  -2   1        529.46        485.64        75.48 o                         
  12  -2   1         11.98         -9.16        26.31 o                         
  12  -2   1         10.06         22.09        32.48 o                         
  13  -2   1        372.92        408.14        91.23 o                         
  14  -2   1        268.26        264.37        28.13 o                         
  14  -2   1        225.22        259.33        27.50 o                         
  16  -2   1          0.50         16.72        23.72 o                         
 -16  -1   1        101.70         10.05        42.11 o                         
 -15  -1   1        289.55        384.88        77.34 o                         
 -15  -1   1        232.04        279.22        45.90 o                         
 -14  -1   1         83.61         86.11        46.74 o                         
 -13  -1   1         44.30         44.97        33.06 o                         
 -13  -1   1         37.19         60.49        18.68 o                         
 -12  -1   1        128.90        183.46        51.01 o                         
 -11  -1   1        553.76        556.26       166.86 o                         
 -11  -1   1        183.37        167.80        22.20 o                         
 -11  -1   1        218.40        247.86        51.38 o                         
 -10  -1   1       2008.29       2094.19        91.37 o                         
  -9  -1   1        851.61        969.13        57.98 o                         
  -9  -1   1       1205.89       1653.26       132.00 o                         
  -9  -1   1       1014.31       1286.04       110.33 o                         
  -8  -1   1        154.29        225.46        42.45 o                         
  -7  -1   1         41.40         43.40        24.16 o                         
  -7  -1   1        283.50        505.70        82.25 o                         
  -7  -1   1         49.31         11.85        33.43 o                         
  -6  -1   1       2182.93       2091.97       161.46 o                         
  -5  -1   1        148.00        154.59        26.86 o                         
  -5  -1   1        504.36        640.30        91.87 o                         
  -4  -1   1        935.93        882.30        53.18 o                         
  -3  -1   1      20262.66      20195.92       609.69 o                         
  -3  -1   1      24134.07      21594.47       602.05 o                         
  -2  -1   1        118.62        142.81        28.07 o                         
  -2  -1   1         99.59        135.87        12.86 o                         
  -1  -1   1       2262.60       2328.69       118.82 o                         
  -1  -1   1       1511.27       1498.12        50.35 o                         
  -1  -1   1       1268.84       1282.00        43.52 o                         
   0  -1   1        101.21         66.62         5.23 o                         
   0  -1   1         84.98         58.87         5.08 o                         
   1  -1   1       1052.96        704.85        32.17 o                         
   1  -1   1        884.05        520.42        19.87 o                         
   2  -1   1       1159.63       1214.69        54.08 o                         
   2  -1   1       1381.20       1337.12        40.16 o                         
   3  -1   1       4559.03       4460.68       269.65 o                         
   3  -1   1       2478.29       2335.91       128.07 o                         
   4  -1   1       1598.45       1730.09        76.57 o                         
   4  -1   1       1342.04       1432.07        66.48 o                         
   4  -1   1       2940.50       3062.11       203.13 o                         
   5  -1   1       1213.87        822.60        37.88 o                         
   6  -1   1       2143.59       1774.64       111.16 o                         
   6  -1   1       2310.69       1947.46       159.34 o                         
   6  -1   1       1799.73       1372.55        92.95 o                         
   7  -1   1       2674.34       2596.88       122.17 o                         
   8  -1   1        200.27        210.62        44.17 o                         
   8  -1   1        207.18        141.78        99.59 o                         
   8  -1   1        168.14        123.08        73.04 o                         
   9  -1   1       1809.67       1782.28       141.18 o                         
  10  -1   1       1861.15       1779.61        94.05 o                         
  10  -1   1       2216.74       2120.44       159.71 o                         
  10  -1   1       2222.44       2335.09       227.91 o                         
  11  -1   1        893.74       1080.72       103.29 o                         
  12  -1   1         22.32         31.48        24.28 o                         
  12  -1   1         26.58         28.00        31.65 o                         
  14  -1   1         20.72         -8.48        14.36 o                         
  14  -1   1         24.68         61.52        32.70 o                         
  16  -1   1         25.61         -4.16        21.20 o                         
 -15   0   1         33.11         16.75        12.66 o                         
 -14   0   1        106.44        108.70        47.25 o                         
 -13   0   1        194.17        199.55        46.77 o                         
 -13   0   1        163.02        113.68        25.32 o                         
 -12   0   1         77.06         69.43        58.64 o                         
 -11   0   1        494.44        511.53        51.46 o                         
 -11   0   1        588.91        756.47        83.04 o                         
 -10   0   1       1462.45       1788.60       108.69 o                         
  -9   0   1        633.11        616.68        45.40 o                         
  -9   0   1        910.01        997.68       127.56 o                         
  -9   0   1        754.08        878.61        94.14 o                         
  -8   0   1        500.51        392.16        75.63 o                         
  -7   0   1         83.90         88.35        25.53 o                         
  -7   0   1         70.44         64.61        23.96 o                         
  -6   0   1       1215.67       1193.42        71.77 o                         
  -5   0   1        983.76       1052.19        75.74 o                         
  -5   0   1        578.59        595.36        38.17 o                         
  -5   0   1        689.14        743.63        46.16 o                         
  -4   0   1       6393.90       6258.37       191.19 o                         
  -3   0   1      38712.90      38435.16       963.87 o                         
  -3   0   1      46109.44      43453.68      1202.91 o                         
  -2   0   1          7.29         28.78        11.95 o                         
  -2   0   1          6.12         17.49         6.28 o                         
  -1   0   1         30.81         14.68         4.41 o                         
  -1   0   1         36.69         23.49         4.75 o                         
   1   0   1         64.34         71.32         7.25 o                         
   1   0   1         54.02         61.41         6.93 o                         
   2   0   1          4.29         27.06        10.71 o                         
   2   0   1          3.60         27.84         9.45 o                         
   3   0   1      16345.91      15542.39       556.53 o                         
   3   0   1      22251.21      20682.49      1170.49 o                         
   4   0   1         34.67         43.21         9.37 o                         
   4   0   1         41.30         50.99        27.61 o                         
   5   0   1        427.30        569.35        76.46 o                         
   6   0   1       1250.29       1451.90       146.75 o                         
   6   0   1       1489.17       1511.11       123.46 o                         
   6   0   1       1832.47       1836.83       124.28 o                         
   7   0   1         44.30          1.98        36.63 o                         
   8   0   1        313.19        449.75        42.80 o                         
   8   0   1        530.81        652.77        64.84 o                         
   9   0   1       2758.48       2849.65       201.93 o                         
  10   0   1       2910.07       3170.93       107.01 o                         
  10   0   1       3466.07       3500.36       239.93 o                         
  10   0   1       3480.22       4071.13       317.50 o                         
  11   0   1       1124.65       1378.32        87.89 o                         
  12   0   1        189.49        195.99        30.65 o                         
  12   0   1        225.69        238.44        50.06 o                         
  13   0   1         84.87        179.16        62.09 o                         
  14   0   1        134.43         96.26        18.79 o                         
  14   0   1        160.66        327.61        77.42 o                         
  16   0   1        100.49        127.29        29.03 o                         
 -15   1   1         16.73          4.96        12.03 o                         
 -14   1   1        329.10        344.81        59.15 o                         
 -13   1   1       1078.07       1212.01        75.00 o                         
 -13   1   1       1284.05       1320.10        89.10 o                         
 -12   1   1        456.22        478.30        72.90 o                         
 -11   1   1        510.24        565.02        51.30 o                         
 -11   1   1        607.73        790.34        85.50 o                         
 -10   1   1       1184.53       1236.89        88.45 o                         
  -9   1   1        115.69         91.51        19.13 o                         
  -9   1   1        137.80         85.40        35.89 o                         
  -8   1   1         96.11        179.04        43.21 o                         
  -7   1   1         82.29         16.10        16.83 o                         
  -7   1   1        195.63        114.00        75.23 o                         
  -7   1   1         69.09         31.53        17.80 o                         
  -6   1   1       1159.03        969.63        47.11 o                         
  -5   1   1         19.67         55.93        17.54 o                         
  -5   1   1         23.42         85.49        18.84 o                         
  -5   1   1         43.09        176.75        73.39 o                         
  -4   1   1        141.51         85.82        25.90 o                         
  -3   1   1      71250.05      66034.90      1978.54 o                         
  -3   1   1      59820.63      54565.14      1328.38 o                         
  -2   1   1       1260.53        749.80        27.91 o                         
  -2   1   1       1058.33        648.90        31.21 o                         
  -2   1   1       1266.65        727.86        80.05 o                         
  -1   1   1        751.33        871.76        31.67 o                         
  -1   1   1        894.88       1023.98        31.19 o                         
   0   1   1       1348.54       1089.05        36.29 o                         
   0   1   1       1606.20       1298.97        50.93 o                         
   1   1   1       3417.51       3083.62       115.80 o                         
   1   1   1       4070.46       3390.43        93.16 o                         
   2   1   1       4152.41       3867.58       160.87 o                         
   2   1   1       3486.31       3098.31       114.79 o                         
   3   1   1       5485.86       4571.51       237.75 o                         
   3   1   1       7502.61       6550.96       386.45 o                         
   4   1   1        953.17        922.86        97.90 o                         
   4   1   1        742.00        696.79        53.70 o                         
   5   1   1       2413.34       2703.41       187.88 o                         
   6   1   1        225.86        270.52        88.91 o                         
   6   1   1        165.13        230.44        96.69 o                         
   6   1   1        196.68        287.63        53.08 o                         
   7   1   1       2697.83       3302.53       168.98 o                         
   8   1   1        949.20        914.24       103.70 o                         
   8   1   1        793.80        839.20        53.59 o                         
   8   1   1        945.46        857.30        84.91 o                         
   9   1   1       1351.36       1767.72        88.58 o                         
  10   1   1       1528.10       1615.84        67.66 o                         
  10   1   1       1820.06       2110.64       159.74 o                         
  10   1   1       2277.58       2513.25       181.20 o                         
  11   1   1        940.82        830.05        77.04 o                         
  12   1   1        440.51        417.63        41.55 o                         
  12   1   1        524.67        533.99        76.23 o                         
  12   1   1        533.91        524.10       218.06 o                         
  13   1   1        643.85        844.96        89.53 o                         
  14   1   1        755.57        751.48        81.50 o                         
  14   1   1        899.94       1092.45       114.80 o                         
  15   1   1        873.14       1018.40        87.88 o                         
  16   1   1        181.81        150.79        22.92 o                         
 -16   2   1         55.78         53.86        28.21 o                         
 -15   2   1         46.90         37.85        14.46 o                         
 -15   2   1         55.86         61.75        21.86 o                         
 -14   2   1        648.75        683.11        55.71 o                         
 -13   2   1       1664.67       1637.88       128.73 o                         
 -13   2   1       1397.63       1519.49       120.39 o                         
 -12   2   1        535.90        646.56        80.30 o                         
 -11   2   1        348.05        321.46        37.73 o                         
 -11   2   1        414.54        304.27        34.46 o                         
 -10   2   1        187.61        121.44        51.78 o                         
  -9   2   1          1.61         11.67        27.23 o                         
  -9   2   1          1.35         60.57        51.52 o                         
  -8   2   1         29.80         38.43        33.01 o                         
  -7   2   1        134.99         82.15        20.77 o                         
  -7   2   1        113.34         85.81        21.73 o                         
  -6   2   1       1029.44        903.99        47.91 o                         
  -5   2   1        350.90        411.68        31.42 o                         
  -5   2   1        294.61        367.76        35.50 o                         
  -4   2   1       6254.72       6685.51       270.06 o                         
  -4   2   1       3004.10       3146.55       186.35 o                         
  -3   2   1      36068.29      33314.52      1001.28 o                         
  -3   2   1      30282.47      26540.78       737.80 o                         
  -2   2   1        367.78        288.92        27.17 o                         
  -2   2   1        537.64        338.25        81.86 o                         
  -2   2   1        438.04        305.67        18.58 o                         
  -1   2   1       1637.73       1146.01        52.68 o                         
  -1   2   1       1950.64       1400.16        48.90 o                         
   0   2   1        519.24        436.75        14.59 o                         
   0   2   1        435.95        359.54        25.83 o                         
   1   2   1        597.38        495.16        26.68 o                         
   1   2   1        501.55        451.91        32.80 o                         
   1   2   1        774.75        955.98        71.63 o                         
   2   2   1       8814.95       9418.29       337.97 o                         
   3   2   1      30285.30      27261.12      1079.46 o                         
   3   2   1      24147.01      20600.29      1024.12 o                         
   4   2   1        192.63        209.96        45.42 o                         
   4   2   1        161.73        171.41        17.73 o                         
   4   2   1        239.35        222.60        68.15 o                         
   5   2   1       8545.62       8812.41       519.82 o                         
   6   2   1       3876.68       3970.67       292.45 o                         
   6   2   1       4617.37       4626.68       300.48 o                         
   6   2   1       4617.63       4682.68       308.76 o                         
   7   2   1       2644.96       2692.08       145.62 o                         
   8   2   1          0.66         25.28        19.54 o                         
   8   2   1          0.55         -1.43        19.29 o                         
   8   2   1        314.64        355.15       139.26 o                         
   9   2   1         77.38         10.32        39.45 o                         
  10   2   1          1.64         26.82        24.13 o                         
  10   2   1          1.95         13.28        30.89 o                         
  10   2   1        169.66        270.57       109.38 o                         
  11   2   1         50.84        137.76        50.74 o                         
  12   2   1        272.23        175.31        24.14 o                         
  12   2   1        324.24        301.69        49.97 o                         
  12   2   1        421.42        590.53       192.97 o                         
  13   2   1       1408.63       1760.50       114.32 o                         
  14   2   1       1832.89       1917.11       145.83 o                         
  14   2   1       2198.61       2995.31       216.98 o                         
  15   2   1       1709.01       1894.90       138.30 o                         
  16   2   1        274.93        286.36        44.48 o                         
  16   2   1        230.83        205.26        25.09 o                         
 -16   3   1        171.47        211.41        37.71 o                         
 -15   3   1          5.76          0.17        28.16 o                         
 -15   3   1          4.84         12.14        15.46 o                         
 -14   3   1        360.86        317.32        43.46 o                         
 -13   3   1        553.44        509.10        55.87 o                         
 -13   3   1        659.18        734.10        62.06 o                         
 -12   3   1        142.67         58.08        57.54 o                         
 -11   3   1         62.21         79.83        26.92 o                         
 -11   3   1         52.23         32.63        23.41 o                         
 -10   3   1        157.71        128.62        38.43 o                         
  -9   3   1          3.55          0.11        26.74 o                         
  -9   3   1          2.98         38.57        36.07 o                         
  -8   3   1         89.06        135.97        36.72 o                         
  -7   3   1        218.86        119.71        27.98 o                         
  -7   3   1        331.12        333.48        93.16 o                         
  -7   3   1        260.68        184.35        29.28 o                         
  -6   3   1       1427.09       1292.55        64.31 o                         
  -5   3   1        390.77        397.15        37.04 o                         
  -5   3   1        538.76        577.11        50.65 o                         
  -4   3   1       1105.98       1092.24        54.69 o                         
  -3   3   1       1578.26       1829.07       105.13 o                         
  -3   3   1       9988.35       9592.29       354.48 o                         
  -3   3   1       1325.09       1555.09        71.48 o                         
  -2   3   1        143.09        112.12        16.08 o                         
  -2   3   1       5364.55       5258.14       305.43 o                         
  -2   3   1        170.43        253.53        28.61 o                         
  -1   3   1        658.85        508.30        21.00 o                         
  -1   3   1        784.73        696.52        29.92 o                         
   0   3   1       1373.28       1134.61       108.69 o                         
   1   3   1       1096.61        881.49        56.90 o                         
   1   3   1       1306.13       1051.31        97.37 o                         
   2   3   1       3316.76       3038.36       133.72 o                         
   2   3   1         22.14         16.49        31.52 o                         
   3   3   1       1304.75       1421.76        79.69 o                         
   4   3   1        487.56        748.01       136.30 o                         
   4   3   1        580.71        736.68        76.90 o                         
   4   3   1        723.85       1062.64        99.92 o                         
   5   3   1       8164.81       8986.36       377.33 o                         
   6   3   1          3.08         17.30        31.79 o                         
   6   3   1          2.58         17.39        16.48 o                         
   7   3   1          3.49         58.64        56.60 o                         
   8   3   1        940.30        927.85        58.93 o                         
   8   3   1       1119.95       1097.98        78.41 o                         
   9   3   1       3503.95       3777.09       136.82 o                         
  10   3   1        855.39        782.71        56.18 o                         
  10   3   1       1018.82        953.27        76.31 o                         
  10   3   1       1019.19       1290.26       136.95 o                         
  11   3   1        629.90        906.40        70.30 o                         
  12   3   1         52.06          8.35        13.76 o                         
  12   3   1         62.01         23.00        29.84 o                         
  13   3   1       2176.70       2575.37       146.30 o                         
  14   3   1       2802.55       2767.03       197.18 o                         
  14   3   1       3338.01       3809.01       256.97 o                         
  15   3   1       2090.49       2325.05       162.41 o                         
  16   3   1        148.62        132.24        19.60 o                         
 -16   4   1         75.98        104.92        30.68 o                         
 -15   4   1         61.62         28.37        16.59 o                         
 -15   4   1         51.73         32.31        17.45 o                         
 -14   4   1        321.89        302.16        37.31 o                         
 -13   4   1        145.96        252.22        40.61 o                         
 -13   4   1        122.55        116.45        36.25 o                         
 -12   4   1        497.70        555.74        52.41 o                         
 -11   4   1        164.93        122.89        28.90 o                         
 -11   4   1        138.47        203.51        43.61 o                         
 -10   4   1       1058.52       1049.70       103.64 o                         
  -9   4   1        185.73        169.50        37.04 o                         
  -9   4   1        155.94        235.11        69.69 o                         
  -8   4   1        460.52        456.62        52.66 o                         
  -7   4   1        278.93        431.60        43.25 o                         
  -7   4   1        234.19        341.33        67.51 o                         
  -6   4   1       2040.69       2168.95       131.08 o                         
  -5   4   1        414.73        361.08        27.37 o                         
  -5   4   1        348.20        496.29        80.18 o                         
  -4   4   1        538.73        515.22        33.03 o                         
  -3   4   1        599.14        800.83        38.21 o                         
  -2   4   1       8104.72       6614.00       254.15 o                         
  -2   4   1       1330.94       1126.26        67.61 o                         
  -1   4   1        554.46        749.05       144.60 o                         
  -1   4   1        133.58         57.59        11.19 o                         
  -1   4   1        112.15        107.56        54.33 o                         
   0   4   1      17235.41      16500.38       578.30 o                         
   1   4   1         18.22         55.14        50.56 o                         
   1   4   1       1170.02        906.76        68.36 o                         
   2   4   1       1731.31       1606.54        78.55 o                         
   2   4   1       3027.11       3212.50       142.74 o                         
   2   4   1       1453.58       1348.50        85.14 o                         
   3   4   1       5315.83       5098.94       210.70 o                         
   4   4   1       6294.18       6144.14       326.72 o                         
   4   4   1       8855.10       8580.70       512.87 o                         
   5   4   1       3616.29       3464.05       237.93 o                         
   6   4   1       3118.97       3164.28       155.77 o                         
   6   4   1       3714.88       4032.03       274.41 o                         
   7   4   1        438.28        501.23        96.45 o                         
   8   4   1       1488.46       1681.60       105.45 o                         
   8   4   1       3723.27       4158.19       309.13 o                         
   8   4   1       1772.85       2139.82       156.96 o                         
   9   4   1       6571.66       7153.81       235.91 o                         
  10   4   1       2030.85       2278.19       128.80 o                         
  10   4   1       1705.07       1891.23        93.41 o                         
  10   4   1       3127.78       3576.81       314.10 o                         
  11   4   1       2242.14       2566.87       146.03 o                         
  12   4   1          0.05        -11.46        15.43 o                         
  12   4   1          0.06        -19.26        41.05 o                         
  13   4   1       2334.48       2512.25       141.88 o                         
  14   4   1       1902.82       2007.36       103.03 o                         
  15   4   1       1582.34       1747.02       131.44 o                         
 -16   5   1        162.84        206.11        44.04 o                         
 -15   5   1        158.96        176.12        40.75 o                         
 -15   5   1        133.46        126.51        22.85 o                         
 -14   5   1        553.92        516.83        41.39 o                         
 -13   5   1         30.03         31.46        30.77 o                         
 -13   5   1         35.77         -3.88        33.74 o                         
 -12   5   1        383.14        318.40        45.49 o                         
 -11   5   1         38.10         49.78        25.72 o                         
 -10   5   1       1277.74       1360.97        61.77 o                         
  -9   5   1        228.18        228.94        28.88 o                         
  -9   5   1        191.58        479.00        70.27 o                         
  -8   5   1        161.38         56.44        45.95 o                         
  -7   5   1         27.15         37.32        16.92 o                         
  -7   5   1         22.79          7.46        21.91 o                         
  -6   5   1        858.48        674.12        45.28 o                         
  -5   5   1       2731.56       2603.64       132.48 o                         
  -5   5   1         66.03         82.83        36.48 o                         
  -5   5   1         78.64         86.26        24.43 o                         
  -4   5   1        588.13        893.06        47.92 o                         
  -3   5   1         24.17         17.94        12.64 o                         
  -3   5   1         20.30         23.64        15.39 o                         
  -2   5   1       3171.89       3542.76       156.15 o                         
  -2   5   1        363.52        596.75        46.78 o                         
  -1   5   1       3329.94       2442.27       120.44 o                         
  -1   5   1       3966.17       3272.58       241.20 o                         
  -1   5   1       3988.97       3359.85       184.42 o                         
   0   5   1        479.81        725.64        59.61 o                         
   0   5   1        217.47        268.61        79.24 o                         
   1   5   1        789.43        499.53        54.92 o                         
   1   5   1        251.40        231.58        82.08 o                         
   2   5   1       1407.91       1560.12        64.58 o                         
   2   5   1        760.85        836.47       120.02 o                         
   3   5   1      10231.75      11087.63       426.12 o                         
   3   5   1       5383.31       5496.74       294.71 o                         
   4   5   1      10358.55      10859.83       434.87 o                         
   4   5   1      12337.67      11943.12       608.85 o                         
   5   5   1      16331.80      17057.86       994.32 o                         
   6   5   1       5487.42       5096.76       232.84 o                         
   6   5   1       6535.85       6440.46       412.53 o                         
   7   5   1       2168.98       2289.81        89.89 o                         
   8   5   1       6347.27       7369.77       328.47 o                         
   8   5   1       1497.65       1727.42       133.66 o                         
   8   5   1       1257.41       1106.58        86.75 o                         
   9   5   1       7764.91       8316.67       323.72 o                         
  10   5   1       1360.04       1464.39        90.03 o                         
  10   5   1       1619.89       1821.26       101.79 o                         
  10   5   1       5241.05       6373.91       499.55 o                         
  11   5   1       2898.01       3276.41       153.65 o                         
  12   5   1        350.74        451.02        64.85 o                         
  12   5   1        435.86        421.50       133.01 o                         
  12   5   1        294.47        319.71        39.52 o                         
  13   5   1       1795.90       1973.82       118.35 o                         
  14   5   1        728.89        851.35        85.34 o                         
  14   5   1       1648.53       1361.84       187.45 o                         
  14   5   1        868.15       1109.32       100.12 o                         
 -15   6   1         25.73         51.05        14.12 o                         
 -14   6   1        300.28        209.38        28.34 o                         
 -13   6   1        146.96        198.18        42.46 o                         
 -13   6   1        175.03        138.58        26.96 o                         
 -12   6   1         70.00         67.70        38.60 o                         
 -11   6   1        399.43        320.55        28.70 o                         
 -11   6   1        335.36        295.41        50.09 o                         
 -10   6   1       2065.78       1976.86        76.84 o                         
  -9   6   1       1860.75       1762.49       115.09 o                         
  -9   6   1       1562.26       1646.63        79.89 o                         
  -8   6   1         74.25         25.78        47.00 o                         
  -7   6   1        155.42        205.40        24.36 o                         
  -7   6   1        130.49        149.49        49.64 o                         
  -6   6   1       2311.87       2470.92        82.53 o                         
  -5   6   1       2178.51       2361.55        95.67 o                         
  -4   6   1       3374.53       3310.04       157.09 o                         
  -3   6   1        228.68        186.72        23.63 o                         
  -3   6   1        191.99        173.71        61.60 o                         
  -3   6   1        286.76        173.28        44.72 o                         
  -2   6   1        959.07       1007.40        69.92 o                         
  -1   6   1        615.41        464.61        42.48 o                         
  -1   6   1        732.99        584.79       122.09 o                         
  -1   6   1        815.08        763.83        66.18 o                         
   0   6   1       4089.59       4690.66       251.53 o                         
   0   6   1       2051.20       2269.72       132.15 o                         
   0   6   1       2443.10       2658.58       230.19 o                         
   1   6   1       1451.18       1180.73        85.70 o                         
   1   6   1        954.65        556.73       123.56 o                         
   2   6   1       2435.46       2538.03        96.00 o                         
   2   6   1       1907.01       1655.55       174.06 o                         
   3   6   1      12655.28      13130.99       669.67 o                         
   3   6   1       1572.92       1891.87       122.95 o                         
   4   6   1      15641.36      15842.62       613.68 o                         
   4   6   1      29539.28      29595.84      1685.30 o                         
   4   6   1      18629.82      20180.22      1016.87 o                         
   5   6   1      27973.91      31410.71      1182.69 o                         
   6   6   1       4115.22       4498.85       309.58 o                         
   6   6   1       3455.08       3201.22       169.99 o                         
   6   6   1       9180.76      10188.50       535.40 o                         
   7   6   1        905.96       1103.27        87.47 o                         
   8   6   1       6430.21       6712.65       305.56 o                         
   8   6   1       2970.76       3117.11       164.20 o                         
   8   6   1       2494.21       2326.91       144.76 o                         
   9   6   1       3849.35       3876.94       309.31 o                         
  10   6   1       4177.74       4708.30       277.37 o                         
  10   6   1       1722.56       1731.35        76.81 o                         
  10   6   1       2051.68       2205.70       132.53 o                         
  11   6   1       1177.78       1231.31        85.40 o                         
  12   6   1         68.37         74.80        16.45 o                         
  12   6   1         82.26         18.32       140.06 o                         
  12   6   1         81.44         29.79        36.91 o                         
  13   6   1        676.53        628.80        65.81 o                         
  14   6   1        391.98        207.87       137.94 o                         
  14   6   1         11.82        -17.51        17.88 o                         
  14   6   1         14.08        -12.21        50.86 o                         
 -16   7   1         51.01         63.97        25.45 o                         
 -15   7   1         20.00          7.68        13.22 o                         
 -14   7   1        126.11         84.59        23.09 o                         
 -13   7   1        232.89        143.63        24.62 o                         
 -13   7   1        195.53        183.77        43.52 o                         
 -12   7   1        118.16        145.40        41.17 o                         
 -11   7   1        637.53        587.97        49.20 o                         
 -11   7   1        535.26        590.23        64.01 o                         
 -11   7   1        642.02        744.88       103.94 o                         
 -10   7   1        634.75        890.07        51.22 o                         
  -9   7   1        413.48        343.39        44.08 o                         
  -9   7   1        347.15        427.54        49.92 o                         
  -9   7   1       1247.24       1231.02       123.57 o                         
  -8   7   1        200.68        256.80        40.43 o                         
  -7   7   1        187.76        172.02        33.63 o                         
  -7   7   1        675.73        808.83        86.75 o                         
  -7   7   1        157.64        134.00        55.45 o                         
  -6   7   1        204.23        203.21        36.98 o                         
  -5   7   1        152.29        165.54        24.17 o                         
  -4   7   1       2373.66       2526.59       133.48 o                         
  -3   7   1       3295.22       3555.99       203.66 o                         
  -3   7   1       2155.66       1976.42       216.89 o                         
  -3   7   1       1809.86       1781.68       108.44 o                         
  -2   7   1        978.03        993.72        73.66 o                         
  -1   7   1        759.18        639.21        65.07 o                         
   0   7   1       1455.01       1220.20        88.90 o                         
   2   7   1        406.80        395.90       116.02 o                         
   2   7   1        694.88        825.51        75.52 o                         
   3   7   1        534.87        700.69        92.63 o                         
   3   7   1          0.68         59.94        28.21 o                         
   4   7   1      14556.53      13837.81       553.88 o                         
   4   7   1      27596.71      27882.05      1051.14 o                         
   5   7   1      13457.33      14914.84       580.05 o                         
   6   7   1      11629.78      11605.24       493.53 o                         
   6   7   1       8857.22       8077.74       283.01 o                         
   6   7   1      10549.49      10693.31       469.53 o                         
   7   7   1        358.87        377.96        51.34 o                         
   8   7   1       1493.54       1447.13       101.48 o                         
   8   7   1         89.85        126.58        40.08 o                         
   8   7   1         75.44         29.58        29.49 o                         
   9   7   1       1188.43       1286.15        85.05 o                         
  10   7   1        760.29        771.48        69.47 o                         
  10   7   1        638.33        779.27        55.59 o                         
  10   7   1       1937.33       1972.45       219.49 o                         
  11   7   1         69.27         85.51       166.73 o                         
  12   7   1        157.03        140.66        41.96 o                         
  12   7   1        349.46        213.96       136.46 o                         
  12   7   1        131.84        162.99        24.21 o                         
  13   7   1        211.98        215.17        83.90 o                         
  14   7   1        132.72        199.72        27.77 o                         
 -16   8   1         73.87         46.73        28.33 o                         
 -15   8   1         15.69         -3.57        12.21 o                         
 -14   8   1         70.64         48.77        20.39 o                         
 -13   8   1          6.00        -15.36        15.36 o                         
 -13   8   1          5.04        -19.45        25.71 o                         
 -12   8   1        176.98        133.15        26.20 o                         
 -11   8   1        917.27        793.84        47.15 o                         
 -11   8   1        770.13        881.10        75.57 o                         
 -10   8   1       1401.83       1411.32        99.05 o                         
  -9   8   1        433.98        489.14        48.43 o                         
  -9   8   1        364.36        464.70        52.63 o                         
  -9   8   1       2067.59       1944.45       159.22 o                         
  -8   8   1       1636.36       1987.02       263.31 o                         
  -7   8   1         75.33         43.70        46.30 o                         
  -7   8   1        245.80        286.12        70.15 o                         
  -7   8   1         89.72         32.59        28.23 o                         
  -6   8   1       1023.88       1083.10        60.45 o                         
  -5   8   1        640.69        796.01        46.10 o                         
  -5   8   1        537.91        587.79        58.33 o                         
  -4   8   1       5208.20       5289.26       186.16 o                         
  -3   8   1       4867.12       4231.94       240.37 o                         
  -3   8   1        149.00        129.19       104.46 o                         
  -2   8   1         35.77         18.77        22.04 o                         
  -1   8   1       1321.10       1478.80        93.31 o                         
   1   8   1       1306.99       1225.54        89.92 o                         
   1   8   1       1097.34        908.89        86.16 o                         
   2   8   1         43.03         91.16       108.12 o                         
   2   8   1       2170.94       2162.10       108.90 o                         
   2   8   1         36.12        116.69        25.39 o                         
   3   8   1       3905.70       3778.95       155.97 o                         
   3   8   1       5704.47       6196.40       255.71 o                         
   4   8   1       4207.62       3877.29       159.53 o                         
   4   8   1       9991.31       9601.33       383.21 o                         
   5   8   1       4559.79       4980.15       191.02 o                         
   6   8   1        307.57        264.65        38.14 o                         
   6   8   1        258.23        195.02        31.72 o                         
   6   8   1       2274.11       2323.12       166.82 o                         
   7   8   1        148.14        101.30        44.73 o                         
   8   8   1        207.52        159.06        53.67 o                         
   8   8   1        174.23        166.47        38.39 o                         
   8   8   1        381.05        465.85       106.19 o                         
   9   8   1        447.59        532.14        64.90 o                         
  10   8   1        111.57        110.20       114.79 o                         
  10   8   1         48.00         73.10        36.52 o                         
  10   8   1         40.30         33.53        24.31 o                         
  11   8   1        864.66        976.71        83.46 o                         
  12   8   1        161.67        125.35        31.03 o                         
  12   8   1        192.56        220.99        59.39 o                         
  12   8   1        417.10        410.59       136.30 o                         
  13   8   1        233.21        302.92        90.44 o                         
  14   8   1        353.03        335.29        33.16 o                         
 -16   9   1         86.77        -13.65        41.82 o                         
 -15   9   1          4.13          7.76        11.25 o                         
 -14   9   1        452.75        333.04        30.09 o                         
 -13   9   1        365.95        273.42        45.10 o                         
 -13   9   1        435.86        372.08        38.28 o                         
 -12   9   1          3.39         13.82        23.98 o                         
 -11   9   1        280.19        299.12        27.57 o                         
 -11   9   1        235.25        268.98        37.05 o                         
 -10   9   1       1881.97       2230.92       135.24 o                         
  -9   9   1       1791.44       1897.86        97.80 o                         
  -9   9   1       1504.07       1656.39       102.50 o                         
  -9   9   1       7251.74       7256.98       482.12 o                         
  -8   9   1       3046.64       3677.93       124.25 o                         
  -7   9   1          0.21          4.09        21.96 o                         
  -7   9   1        346.07        369.06        77.31 o                         
  -7   9   1          0.25         29.93        39.70 o                         
  -6   9   1       1758.18       1579.16        80.33 o                         
  -5   9   1       3430.80       3249.10       126.34 o                         
  -5   9   1       2880.46       2733.54       104.62 o                         
  -4   9   1       2542.03       2453.59       105.85 o                         
  -3   9   1        311.99        387.31        29.70 o                         
  -3   9   1        261.95        332.42        44.18 o                         
  -3   9   1        387.29        484.85        70.23 o                         
  -2   9   1         72.21        136.38        26.16 o                         
  -2   9   1        134.68        206.35        49.85 o                         
  -1   9   1       3302.71       3467.96       199.95 o                         
  -1   9   1       3865.47       3871.77       190.15 o                         
  -1   9   1       2772.92       2838.98       168.04 o                         
   0   9   1       1563.74       1433.29        63.71 o                         
   0   9   1       3758.29       3532.57       182.16 o                         
   0   9   1       1862.50       1610.79       102.29 o                         
   1   9   1       3043.37       2842.81       123.53 o                         
   1   9   1       3624.85       3040.49       176.73 o                         
   1   9   1       3625.15       3297.97       198.69 o                         
   2   9   1        236.94        201.94        52.03 o                         
   2   9   1        149.52        106.35        20.07 o                         
   2   9   1        178.09        139.97        26.36 o                         
   3   9   1        188.47        214.06        29.77 o                         
   3   9   1        224.98        203.13        50.04 o                         
   3   9   1        224.48        267.58        35.99 o                         
   4   9   1        392.21        415.25        34.54 o                         
   4   9   1       2452.00       2487.03       129.12 o                         
   4   9   1        467.15        448.52        57.10 o                         
   5   9   1        660.36        779.20        77.45 o                         
   6   9   1        472.59        379.13        74.96 o                         
   6   9   1         48.68          1.39        23.11 o                         
   6   9   1         57.98         52.53        31.27 o                         
   7   9   1        151.90         84.88        63.08 o                         
   8   9   1       1006.18       1201.45       113.30 o                         
   8   9   1        844.77        907.33        86.31 o                         
   8   9   1       1301.52       1403.04       140.31 o                         
   9   9   1        347.36        498.54        72.02 o                         
  10   9   1        266.23        262.07        55.67 o                         
  10   9   1        223.52        207.22        32.59 o                         
  10   9   1        544.91        133.74       231.48 o                         
  11   9   1       1592.64       1876.85       131.15 o                         
  12   9   1        112.38         93.10        20.66 o                         
  12   9   1        267.42        337.01       129.92 o                         
  13   9   1        616.96        649.79       103.06 o                         
  14   9   1        308.27        204.94        23.67 o                         
  14   9   1        608.50        549.74       111.55 o                         
 -15  10   1         17.30         46.90        21.01 o                         
 -15  10   1         14.53         21.84        27.05 o                         
 -14  10   1        997.11        486.91        49.38 o                         
 -13  10   1        548.15        415.92        37.56 o                         
 -13  10   1        460.22        577.68        70.07 o                         
 -12  10   1        148.97         88.93        28.94 o                         
 -11  10   1        152.34        133.43        21.94 o                         
 -11  10   1        127.90        191.58        38.79 o                         
 -10  10   1       1756.51       1482.76       113.78 o                         
  -9  10   1        720.68        677.01        62.34 o                         
  -9  10   1        858.37        836.17        77.54 o                         
  -8  10   1        171.54         89.78        35.42 o                         
  -7  10   1        175.20        206.20        40.86 o                         
  -7  10   1        208.68        238.45        39.46 o                         
  -7  10   1        326.80        260.89        59.56 o                         
  -6  10   1       1059.85       1162.68        58.30 o                         
  -5  10   1        277.36        340.48        34.08 o                         
  -5  10   1        232.86        266.06        47.17 o                         
  -4  10   1        188.85        276.37        41.77 o                         
  -3  10   1       3212.84       2716.40       283.26 o                         
  -3  10   1       3826.69       3563.14       137.26 o                         
  -3  10   1       3832.80       3724.56       225.39 o                         
  -2  10   1         41.13         70.27        18.97 o                         
  -2  10   1         34.53         57.64        16.78 o                         
  -2  10   1        630.07        863.70       262.27 o                         
  -1  10   1        285.71        317.37        58.84 o                         
  -1  10   1        211.42        252.41        35.59 o                         
  -1  10   1        177.51        159.72        41.47 o                         
   0  10   1       1700.16       2117.97       439.36 o                         
   0  10   1         34.83        133.32        22.15 o                         
   0  10   1         29.24         59.71        21.58 o                         
   1  10   1         10.45          2.59        18.97 o                         
   1  10   1        661.20        569.74        70.84 o                         
   1  10   1         12.45        -14.83        19.04 o                         
   2  10   1        443.72        420.95        51.97 o                         
   2  10   1        290.77        295.29        25.45 o                         
   2  10   1        346.33        376.52        44.19 o                         
   3  10   1        254.23        315.67        57.30 o                         
   3  10   1        121.82         81.94        26.44 o                         
   4  10   1          2.19        -25.29        25.29 o                         
   4  10   1          2.61          4.14        20.01 o                         
   4  10   1         40.19        -61.76        89.89 o                         
   5  10   1       1529.70       1586.25        80.50 o                         
   6  10   1        736.03        850.82        59.55 o                         
   6  10   1        617.97        579.44        65.36 o                         
   6  10   1        758.31        786.09       151.43 o                         
   7  10   1        422.64        440.23        51.84 o                         
   8  10   1         78.36         16.74        51.15 o                         
   8  10   1       1327.15       1314.23       139.55 o                         
   8  10   1         65.79         44.29        32.84 o                         
   9  10   1       1712.98       1852.51       120.45 o                         
  10  10   1       1312.34       1099.04       107.47 o                         
  10  10   1       1563.08       1462.11       282.44 o                         
  10  10   1       2767.83       2716.67       341.66 o                         
  11  10   1       2105.27       2977.48       258.69 o                         
  12  10   1         63.45         56.10        18.83 o                         
  12  10   1         75.57         93.85        50.53 o                         
  13  10   1        794.61        979.57       113.95 o                         
  14  10   1        170.94        127.71        20.85 o                         
 -16  11   1        120.15         95.43        23.06 o                         
 -15  11   1         68.30         54.43        21.37 o                         
 -15  11   1         57.34         13.70        30.73 o                         
 -14  11   1       1135.63        556.58        54.51 o                         
 -13  11   1        509.61        564.88        78.53 o                         
 -13  11   1        427.86        448.02        66.23 o                         
 -12  11   1        304.43        321.37        33.29 o                         
 -11  11   1        111.88         77.06        29.59 o                         
 -11  11   1        133.26         62.84        19.24 o                         
 -10  11   1        480.30        394.01        44.30 o                         
  -9  11   1       2115.98       2022.63       168.79 o                         
  -9  11   1       1251.50       1346.59       119.50 o                         
  -9  11   1       1490.62       1429.19       103.89 o                         
  -8  11   1        477.43        503.52        52.13 o                         
  -7  11   1        573.32        746.94       109.99 o                         
  -7  11   1        573.12        496.62        60.74 o                         
  -7  11   1        481.19        632.84        51.40 o                         
  -6  11   1       3700.64       3427.57       142.55 o                         
  -5  11   1        567.81        633.32        90.65 o                         
  -5  11   1         69.05         35.24        22.72 o                         
  -5  11   1         57.98         43.08        28.51 o                         
  -4  11   1        699.98        625.31        43.85 o                         
  -3  11   1         68.72         80.81        17.35 o                         
  -3  11   1         57.69         79.17        20.92 o                         
  -3  11   1         69.41        -99.90       270.60 o                         
  -2  11   1         22.06         79.58        23.83 o                         
  -2  11   1         26.28         17.85        15.93 o                         
  -2  11   1        165.40        295.40       280.34 o                         
  -1  11   1       1036.14        967.87        97.94 o                         
  -1  11   1        355.90        396.55        48.78 o                         
  -1  11   1        298.81        299.25        42.55 o                         
   0  11   1          4.13         20.62        21.01 o                         
   0  11   1          3.47        -17.79        17.79 o                         
   0  11   1          5.36         -4.09        47.28 o                         
   1  11   1        170.52        275.64        57.20 o                         
   1  11   1        123.35        141.19        31.28 o                         
   1  11   1        103.56         84.89        26.00 o                         
   2  11   1         86.10         33.30        17.95 o                         
   2  11   1        102.55         79.96        20.07 o                         
   2  11   1        181.38        223.70        55.52 o                         
   3  11   1        115.56         61.28        44.29 o                         
   3  11   1          0.37         16.57        23.64 o                         
   4  11   1         34.34         -3.78        19.84 o                         
   4  11   1        316.23        400.95        63.29 o                         
   4  11   1         40.91         17.74        26.62 o                         
   5  11   1       2726.77       2905.19       109.22 o                         
   6  11   1        755.09        645.87       325.18 o                         
   6  11   1        899.36        959.94        75.68 o                         
   6  11   1       1004.71       1016.20       135.82 o                         
   7  11   1        348.05        406.70        60.38 o                         
   8  11   1        908.37        995.62       157.38 o                         
   8  11   1          1.57        -40.97        42.00 o                         
   9  11   1       2921.23       3121.06       174.16 o                         
  10  11   1       2799.35       2829.35       139.08 o                         
  10  11   1       3334.20       3376.34       280.37 o                         
  11  11   1       2701.98       3548.54       292.66 o                         
  12  11   1         71.85         69.82        46.49 o                         
  12  11   1         60.32         82.25        22.75 o                         
  13  11   1        592.91        725.91        91.94 o                         
 -16  12   1         85.58         61.65        21.47 o                         
 -15  12   1        120.55         57.37        26.24 o                         
 -14  12   1       1215.28       1453.09       113.28 o                         
 -13  12   1       1010.53        990.64        68.05 o                         
 -13  12   1        848.43        919.20        87.20 o                         
 -12  12   1        139.59        167.02        27.52 o                         
 -11  12   1        244.99        132.19        32.27 o                         
 -11  12   1        291.80        253.09        28.58 o                         
 -10  12   1        211.28        247.21        40.10 o                         
  -9  12   1        311.10        289.27        56.39 o                         
  -9  12   1        261.19        216.63        45.38 o                         
  -8  12   1        113.11        181.91        49.81 o                         
  -7  12   1         19.13         36.69        28.10 o                         
  -7  12   1         30.45        -88.36        88.36 o                         
  -7  12   1         22.79          5.51        25.95 o                         
  -6  12   1         68.14         65.14        41.80 o                         
  -5  12   1         10.26        -18.31        18.31 o                         
  -5  12   1         12.22         18.10        20.44 o                         
  -5  12   1         13.63         -1.10        74.27 o                         
  -4  12   1        136.48         82.45        32.19 o                         
  -3  12   1          2.91         29.81        15.84 o                         
  -3  12   1          2.45         -5.91        15.04 o                         
  -3  12   1          7.78        167.79       349.50 o                         
  -2  12   1        100.98         64.50        38.54 o                         
  -2  12   1         59.13         93.14        36.96 o                         
  -2  12   1         49.65         76.90        25.72 o                         
  -1  12   1       1316.98       1243.10       132.58 o                         
  -1  12   1        306.72        204.28        27.42 o                         
  -1  12   1        257.52        241.25        37.56 o                         
   0  12   1        213.31        282.45        32.97 o                         
   0  12   1       1207.55       1301.10       115.16 o                         
   0  12   1        254.06        339.80        45.06 o                         
   1  12   1       1786.80       1718.32       127.27 o                         
   1  12   1        588.41        658.76        49.08 o                         
   1  12   1        700.83        771.82        69.10 o                         
   2  12   1        456.64        408.61        57.78 o                         
   2  12   1        439.37        490.35        47.94 o                         
   2  12   1        368.89        307.83        31.07 o                         
   3  12   1        482.24        550.15        50.24 o                         
   4  12   1       2096.59       2101.62       110.37 o                         
   4  12   1        949.30        931.79        49.65 o                         
   4  12   1       1130.67       1199.06        94.52 o                         
   5  12   1       4394.92       4698.07       154.44 o                         
   6  12   1       1592.47       1518.73       114.12 o                         
   6  12   1       1896.73       2165.96       120.81 o                         
   6  12   1       2053.39       2469.75       159.67 o                         
   7  12   1       1634.99       1953.88       101.33 o                         
   8  12   1       1061.91       1293.84       140.63 o                         
   8  12   1          3.78         16.87        33.70 o                         
   8  12   1          4.51         39.10        40.07 o                         
   9  12   1       3114.49       3852.56       318.90 o                         
  10  12   1       2072.84       2298.87       120.89 o                         
  10  12   1       4277.79       5452.10       431.24 o                         
  11  12   1       1208.32       1502.89       151.15 o                         
  12  12   1          4.25         -1.30        18.38 o                         
  12  12   1          5.06         35.14        41.74 o                         
 -15  13   1         51.63         68.12        19.21 o                         
 -14  13   1        478.51        404.64        42.13 o                         
 -13  13   1        581.26        614.94        77.48 o                         
 -13  13   1        692.31        680.31        44.70 o                         
 -12  13   1       1578.05       1556.97        69.55 o                         
 -11  13   1         15.63        128.65        40.25 o                         
 -11  13   1         13.12        -33.00        33.00 o                         
 -10  13   1        142.82         99.18        37.79 o                         
  -9  13   1        371.95        -10.46       364.85 o                         
  -9  13   1         84.06         28.93        34.84 o                         
  -9  13   1        100.12         35.39        32.62 o                         
  -8  13   1        665.43        709.03        54.89 o                         
  -7  13   1        282.15        355.35        94.50 o                         
  -7  13   1        267.20        260.64        46.19 o                         
  -7  13   1        224.34        241.07        35.36 o                         
  -6  13   1        110.34        109.22        43.78 o                         
  -5  13   1        142.23         59.71        22.71 o                         
  -5  13   1        185.03         86.18        79.53 o                         
  -5  13   1        119.41        100.14        25.46 o                         
  -4  13   1        141.80        -29.86       336.44 o                         
  -3  13   1         13.87         31.97        17.09 o                         
  -3  13   1         11.64         13.30        22.49 o                         
  -2  13   1        461.83        453.92        50.96 o                         
  -1  13   1       1680.75       1571.50       148.31 o                         
  -1  13   1        484.91        413.73        53.40 o                         
  -1  13   1        407.12        376.03        39.88 o                         
   0  13   1       4729.94       4539.26       316.39 o                         
   0  13   1       2005.66       2105.64       137.33 o                         
   0  13   1       1683.93       1923.50       126.16 o                         
   1  13   1       1349.83       1304.98        81.16 o                         
   1  13   1       1133.30       1104.92        85.68 o                         
   1  13   1       1445.97       1147.10       117.18 o                         
   2  13   1        196.89        261.10        42.78 o                         
   2  13   1        165.30        153.79        36.18 o                         
   2  13   1        342.72        466.53        71.23 o                         
   3  13   1        659.68        622.07        45.87 o                         
   3  13   1         15.59         21.67        35.07 o                         
   4  13   1       1014.95       1027.93        62.25 o                         
   4  13   1       4489.38       4667.78       185.14 o                         
   4  13   1       1208.86       1237.28        99.84 o                         
   5  13   1       3696.40       4020.98       145.95 o                         
   6  13   1        602.44        506.44        62.74 o                         
   6  13   1       2929.46       3091.70       185.59 o                         
   6  13   1        505.80        486.53        66.19 o                         
   7  13   1        568.42        618.17        66.31 o                         
   8  13   1        170.70         84.21        38.05 o                         
   8  13   1       1310.42       1281.74       289.18 o                         
   8  13   1        203.32        156.01        40.58 o                         
   9  13   1       1989.45       1878.23       103.91 o                         
  10  13   1       2296.06       2828.05       253.65 o                         
  10  13   1        375.64        352.71        32.20 o                         
  10  13   1        447.41         34.47        20.99 o                         
  11  13   1        144.41        196.24        74.41 o                         
  12  13   1         26.03         17.59        15.34 o                         
  12  13   1         31.01          0.61        37.24 o                         
 -15  14   1         34.51         15.96        16.02 o                         
 -14  14   1        331.23        322.74        50.30 o                         
 -13  14   1        365.69        405.35        36.87 o                         
 -12  14   1       1130.64       1064.69        72.60 o                         
 -11  14   1        244.76        252.64        31.30 o                         
 -11  14   1        205.50        230.12        55.23 o                         
 -10  14   1        322.38        389.08        48.50 o                         
  -9  14   1        224.83        360.47       432.46 o                         
  -9  14   1         15.55         -9.42        49.96 o                         
  -9  14   1         18.52         -3.75        32.24 o                         
  -8  14   1       1134.69       1132.70        67.91 o                         
  -7  14   1        394.04        346.40        79.22 o                         
  -7  14   1        260.09        292.32        42.96 o                         
  -7  14   1        309.78        477.26        49.13 o                         
  -6  14   1        483.81        477.77        53.65 o                         
  -5  14   1        201.69        220.53        59.96 o                         
  -5  14   1        112.76        113.73        41.82 o                         
  -5  14   1         94.67        103.37        25.92 o                         
  -4  14   1        356.06        326.79        42.24 o                         
  -3  14   1        152.35        163.59        24.03 o                         
  -3  14   1        181.46        143.25        23.34 o                         
  -3  14   1        850.60       1031.91        97.13 o                         
  -2  14   1        229.92        226.31        42.36 o                         
  -1  14   1       1186.18       1180.33        88.98 o                         
  -1  14   1        218.29        223.35        40.34 o                         
  -1  14   1        183.27        266.00        41.74 o                         
   0  14   1       1963.67       1908.22       112.23 o                         
   0  14   1        610.82        754.84        71.78 o                         
   0  14   1        727.52        805.09        74.75 o                         
   1  14   1        996.30       1099.28        68.38 o                         
   1  14   1        694.97        803.70        74.87 o                         
   1  14   1        583.48        666.96        66.90 o                         
   2  14   1          4.24         10.62        25.70 o                         
   2  14   1          5.05         30.49        29.90 o                         
   2  14   1        330.41        358.42        53.37 o                         
   3  14   1       1046.63       1269.26        79.12 o                         
   4  14   1        512.73        517.03        46.50 o                         
   4  14   1        430.48        379.81        43.61 o                         
   4  14   1       2931.28       3031.83       175.84 o                         
   5  14   1         61.90          7.81        36.14 o                         
   5  14   1        257.38        324.38        46.12 o                         
   6  14   1         97.09         94.82        39.39 o                         
   6  14   1        733.07        973.72       156.33 o                         
   6  14   1         81.52         76.12        37.55 o                         
   7  14   1        485.77        658.65        77.03 o                         
   8  14   1         22.72         -7.68        21.87 o                         
   9  14   1        562.55        572.41        45.30 o                         
  10  14   1         36.59         41.12        19.07 o                         
  10  14   1         43.58         29.69        12.99 o                         
  11  14   1         41.16         45.07        64.59 o                         
  12  14   1         39.83         33.98        17.00 o                         
  12  14   1         47.44         45.67        37.66 o                         
 -15  15   1          0.91         12.92        15.16 o                         
 -14  15   1        323.06        235.69        43.72 o                         
 -13  15   1          9.54        -11.87        16.75 o                         
 -13  15   1          8.01         27.35        50.47 o                         
 -12  15   1        382.26        314.82        42.80 o                         
 -11  15   1        323.40        335.54        40.52 o                         
 -11  15   1        271.53        312.18       167.11 o                         
 -10  15   1        588.03        821.88        83.30 o                         
  -9  15   1        550.50        541.81        71.15 o                         
  -9  15   1        780.29        712.92       100.62 o                         
  -9  15   1        462.20        469.46        66.66 o                         
  -8  15   1       1399.68       1341.93        76.79 o                         
  -7  15   1        712.06        755.17        80.92 o                         
  -7  15   1         37.50          5.60        31.32 o                         
  -6  15   1        682.59        772.85        83.59 o                         
  -5  15   1         28.65         -6.41        25.58 o                         
  -5  15   1         29.49          3.63        96.26 o                         
  -5  15   1         24.05         22.40        22.59 o                         
  -4  15   1        618.52        497.91        46.98 o                         
  -3  15   1        804.17        847.18        77.39 o                         
  -3  15   1       1448.89       1608.16       114.07 o                         
  -3  15   1        957.81        991.05        84.61 o                         
  -2  15   1        716.03        743.41        52.50 o                         
  -1  15   1          0.44         33.55        28.17 o                         
  -1  15   1        893.00        673.47        99.25 o                         
  -1  15   1          0.37          8.25        26.34 o                         
   0  15   1        188.45        209.55        40.37 o                         
   0  15   1        478.15        265.75        88.54 o                         
   0  15   1        158.22        168.10        37.90 o                         
   1  15   1        208.74        208.22        41.37 o                         
   1  15   1        434.89        364.57        73.12 o                         
   1  15   1        248.62        203.68        41.04 o                         
   2  15   1        231.40        263.60        83.75 o                         
   2  15   1         63.20         62.35        31.44 o                         
   2  15   1         75.27        156.23        41.73 o                         
   3  15   1        257.07        403.29        57.34 o                         
   4  15   1        940.01        961.68        83.97 o                         
   4  15   1        477.07        367.77        55.29 o                         
   4  15   1        400.54        397.26        56.67 o                         
   5  15   1        502.39        540.87        48.78 o                         
   6  15   1         64.49         29.42        25.98 o                         
   6  15   1         86.72        -22.97       164.12 o                         
   7  15   1         11.29         47.16        70.31 o                         
   8  15   1         37.00         18.85        21.32 o                         
   9  15   1         13.75         15.59        15.01 o                         
   9  15   1         23.31        -61.37        75.21 o                         
  10  15   1         41.22         78.03        20.32 o                         
  10  15   1         49.09         20.87        12.22 o                         
  11  15   1        113.87         41.05        57.36 o                         
 -14  16   1        458.74        431.83        35.13 o                         
 -13  16   1        223.79        170.44        26.63 o                         
 -12  16   1        100.62         80.11        27.94 o                         
 -11  16   1        181.10        159.07        31.25 o                         
 -11  16   1        152.05        139.80        59.56 o                         
 -10  16   1       1023.11       1205.25        97.34 o                         
  -9  16   1        413.97        392.59        57.54 o                         
  -9  16   1        493.07        431.80       130.03 o                         
  -9  16   1        708.98       1231.94       204.35 o                         
  -8  16   1        684.13        779.27        71.02 o                         
  -7  16   1       1361.82       1334.08       108.92 o                         
  -7  16   1        628.44        595.82        62.10 o                         
  -7  16   1        748.51        903.33        73.52 o                         
  -6  16   1       2350.50       2228.40       114.24 o                         
  -5  16   1        493.18        426.00        41.44 o                         
  -5  16   1        503.98        522.44        72.20 o                         
  -5  16   1        414.07        382.52        38.99 o                         
  -4  16   1        284.43        339.96        48.65 o                         
  -3  16   1        262.79        158.73        39.95 o                         
  -3  16   1       2644.88       2364.73       141.62 o                         
  -3  16   1        220.64        186.80        41.45 o                         
  -2  16   1       1190.34       1127.94        70.48 o                         
  -1  16   1        128.40        298.04        61.55 o                         
  -1  16   1         99.92         75.02        35.75 o                         
  -1  16   1        119.01        158.32        39.02 o                         
   0  16   1       1686.92       1780.08       103.91 o                         
   0  16   1       1409.56       1637.12       120.54 o                         
   0  16   1       1678.87       1859.28       132.43 o                         
   1  16   1       2820.26       3019.69       140.67 o                         
   1  16   1       2324.76       2468.22       165.21 o                         
   1  16   1       2768.94       3052.88       195.84 o                         
   2  16   1       1535.93       1516.24        85.77 o                         
   2  16   1       1262.64       1254.74       102.15 o                         
   2  16   1       1503.88       1654.57       123.64 o                         
   3  16   1        886.69       1021.33        69.49 o                         
   4  16   1        427.67        376.88        43.74 o                         
   4  16   1        359.07        317.29        54.27 o                         
   4  16   1        429.15        390.24        74.64 o                         
   5  16   1         52.81        156.30        60.15 o                         
   6  16   1        158.52        216.48       125.35 o                         
   6  16   1        143.82        108.22        27.51 o                         
   7  16   1        183.17        163.07        40.72 o                         
   8  16   1         27.26         27.91        24.94 o                         
   8  16   1         32.46         16.47        17.05 o                         
   9  16   1        308.77        591.62        93.70 o                         
   9  16   1        133.74         11.25        12.59 o                         
  10  16   1         97.74         88.22        20.23 o                         
  10  16   1        116.41         90.14        39.58 o                         
 -13  17   1        445.03        392.48        36.94 o                         
 -13  17   1        373.64        436.43        70.71 o                         
 -12  17   1        122.38        139.59        43.19 o                         
 -11  17   1         68.98         23.87        23.89 o                         
 -11  17   1         57.92        112.58        57.84 o                         
 -10  17   1       1348.78       1458.05       123.04 o                         
  -9  17   1        980.88       1106.39       100.58 o                         
  -9  17   1        678.38        577.09        66.15 o                         
  -9  17   1        569.56        929.65       191.59 o                         
  -8  17   1        168.27        129.34        94.61 o                         
  -7  17   1         80.55         67.98        38.21 o                         
  -7  17   1         67.62         86.24        27.56 o                         
  -7  17   1         85.42         49.42       158.61 o                         
  -6  17   1        246.36        282.36        46.85 o                         
  -5  17   1         52.20         40.33        21.25 o                         
  -5  17   1         84.08        -74.34        74.34 o                         
  -4  17   1       2142.72       1986.80       127.91 o                         
  -3  17   1        686.68        885.42       127.69 o                         
  -3  17   1        559.47        606.74        72.17 o                         
  -3  17   1        666.36        621.18        74.51 o                         
  -2  17   1        751.59        763.44        55.61 o                         
  -1  17   1        513.15        438.11        52.26 o                         
  -1  17   1       1414.18       1250.88       110.90 o                         
  -1  17   1        430.83        357.01        52.65 o                         
   0  17   1        229.57        302.50        50.10 o                         
   0  17   1       2057.18       1969.58       130.60 o                         
   0  17   1        273.44        338.61        53.13 o                         
   1  17   1        207.34        167.44        41.20 o                         
   1  17   1        260.71        225.51        73.93 o                         
   1  17   1        246.95        302.62        50.81 o                         
   2  17   1         33.37         -6.28        29.98 o                         
   2  17   1         28.02          6.24        29.30 o                         
   2  17   1         34.22        -25.82        57.70 o                         
   3  17   1        111.29        101.92        38.90 o                         
   3  17   1        130.29         87.30       121.14 o                         
   4  17   1          0.00         39.73        44.47 o                         
   4  17   1          0.00        -19.64        19.64 o                         
   4  17   1         96.58        131.05       144.90 o                         
   5  17   1        437.98        500.97        58.48 o                         
   6  17   1         46.92         31.28        20.95 o                         
   6  17   1         39.40         48.43        36.09 o                         
   7  17   1        150.89        106.71        30.10 o                         
   8  17   1          8.81          7.46        12.12 o                         
   8  17   1          7.39         -6.90        26.05 o                         
   9  17   1         47.26          3.62        10.26 o                         
   9  17   1        188.31        303.22        75.20 o                         
  10  17   1         50.36         66.90        16.67 o                         
  10  17   1         59.99         70.39        36.30 o                         
 -13  18   1        351.67        258.70        31.18 o                         
 -13  18   1        295.26        375.40        70.64 o                         
 -12  18   1         46.15         53.16        25.21 o                         
 -11  18   1         64.13         39.78        18.96 o                         
 -11  18   1         53.85        116.89        46.90 o                         
 -10  18   1       1034.18        979.29        65.08 o                         
  -9  18   1        593.43        755.79       103.37 o                         
  -9  18   1        589.07        558.79        65.98 o                         
  -9  18   1        494.57        593.58       102.62 o                         
  -8  18   1        287.38        406.16        61.50 o                         
  -7  18   1         91.79        -74.11        74.11 o                         
  -7  18   1         15.92          1.70        37.70 o                         
  -7  18   1         13.37        158.54       122.48 o                         
  -6  18   1          8.61        -15.31       130.99 o                         
  -5  18   1        107.69        117.06        23.94 o                         
  -5  18   1        242.78        219.32       140.91 o                         
  -4  18   1        125.99         27.30        47.03 o                         
  -3  18   1        512.42        410.08        58.91 o                         
  -3  18   1        518.03        539.52        82.80 o                         
  -3  18   1        430.22        395.73        47.14 o                         
  -2  18   1        407.74        500.91        52.27 o                         
  -2  18   1        102.88         86.46        37.05 o                         
  -1  18   1        746.65        802.25        80.43 o                         
  -1  18   1         12.48         21.33        31.58 o                         
  -1  18   1         10.48          4.67        28.61 o                         
   0  18   1       2105.70       2131.40       118.13 o                         
   0  18   1       2074.38       2223.80       153.03 o                         
   0  18   1       1741.62       1889.73       136.11 o                         
   1  18   1        161.66        167.98       111.23 o                         
   1  18   1         48.45         83.66        38.38 o                         
   1  18   1         57.71        150.47        41.47 o                         
   2  18   1         26.50        -10.93        25.92 o                         
   2  18   1         67.33         27.14       114.86 o                         
   2  18   1         22.25         25.92        32.30 o                         
   3  18   1          4.60         -4.47        23.66 o                         
   3  18   1          3.87         20.08        36.70 o                         
   3  18   1         21.78         68.18        62.64 o                         
   4  18   1         18.70         18.75        21.58 o                         
   4  18   1         54.15        161.40        81.71 o                         
   5  18   1        354.00        400.19        53.94 o                         
   6  18   1         98.14        114.80        50.18 o                         
   6  18   1        116.90         78.00        20.02 o                         
   7  18   1        193.44         70.17        19.07 o                         
   7  18   1        199.51        198.69        82.19 o                         
   8  18   1          9.36         -0.79        21.52 o                         
   8  18   1         11.15          0.45        10.42 o                         
 -13  19   1        139.17        104.50        25.11 o                         
 -12  19   1         66.46         91.25        28.31 o                         
 -11  19   1          1.09         39.43        32.33 o                         
 -11  19   1          1.30         13.84        17.42 o                         
 -10  19   1        277.62         32.82        15.17 o                         
 -10  19   1        333.57        294.78        60.00 o                         
  -9  19   1        115.01         38.38        38.87 o                         
  -9  19   1        276.72        438.95        87.37 o                         
  -9  19   1         96.56         75.17        43.31 o                         
  -8  19   1        165.15        139.86        56.64 o                         
  -7  19   1         44.40         43.47        15.03 o                         
  -7  19   1         52.89        -48.22       545.36 o                         
  -7  19   1         52.91         47.25        72.39 o                         
  -6  19   1        145.18         56.99        79.73 o                         
  -5  19   1          1.36        -18.20        18.20 o                         
  -5  19   1          2.08         69.47        77.97 o                         
  -4  19   1         25.17        144.53        72.32 o                         
  -3  19   1         68.98         45.32        24.36 o                         
  -3  19   1        144.72        -26.32       128.81 o                         
  -3  19   1         82.16         45.37        36.37 o                         
  -2  19   1         44.10          9.51        27.02 o                         
  -2  19   1         52.52          8.36        32.06 o                         
  -2  19   1         54.79         87.34       120.28 o                         
  -1  19   1        339.81        311.96        53.91 o                         
  -1  19   1        285.30        231.34        44.29 o                         
  -1  19   1        568.01        574.54       159.04 o                         
   0  19   1        301.98        240.80       119.54 o                         
   0  19   1        137.42        154.29        40.68 o                         
   0  19   1        163.67        199.76        46.47 o                         
   1  19   1         35.22         39.99        33.44 o                         
   1  19   1         41.95         37.83        31.66 o                         
   1  19   1        150.84        139.30        79.13 o                         
   2  19   1        787.94        744.82        62.48 o                         
   2  19   1        852.47        811.47       105.43 o                         
   2  19   1        661.55        631.97        73.25 o                         
   3  19   1        554.58        572.77        71.48 o                         
   3  19   1        455.45        449.19        58.42 o                         
   3  19   1        542.47        543.50        78.91 o                         
   4  19   1         81.47         69.40        20.64 o                         
   4  19   1         68.40        107.69        42.52 o                         
   5  19   1         10.47         -0.69        19.18 o                         
   6  19   1        163.36        164.05        33.30 o                         
   6  19   1        194.57        113.21        17.97 o                         
   7  19   1         84.57         16.11        12.66 o                         
   7  19   1         95.43         13.33        70.91 o                         
   8  19   1         24.85         31.45        14.62 o                         
   8  19   1         29.60         10.05        13.75 o                         
 -11  20   1          0.00          6.95        17.95 o                         
 -11  20   1          0.00         12.85        33.65 o                         
 -10  20   1        207.53        262.53        54.77 o                         
  -9  20   1        259.84        278.89        61.12 o                         
  -9  20   1        309.48        219.32        40.60 o                         
  -9  20   1        639.00        834.26       160.06 o                         
  -8  20   1        169.09         43.11        16.82 o                         
  -7  20   1        337.91        470.72        75.91 o                         
  -7  20   1         17.01         -7.83        16.38 o                         
  -6  20   1        257.76        319.05        67.09 o                         
  -5  20   1        140.85          5.55        77.50 o                         
  -5  20   1         56.76         54.13        21.07 o                         
  -4  20   1         55.81         -8.04        49.92 o                         
  -4  20   1        105.49         34.35        67.95 o                         
  -3  20   1        250.76         80.02        96.66 o                         
  -3  20   1         31.71         83.85        43.42 o                         
  -3  20   1         26.62         37.85        27.20 o                         
  -2  20   1        337.16        347.02        54.69 o                         
  -2  20   1        584.70        651.73        87.67 o                         
  -2  20   1        283.07        261.82        44.09 o                         
  -1  20   1        737.47        809.79       111.70 o                         
  -1  20   1        526.61        504.47        69.08 o                         
  -1  20   1        442.13        431.80        58.97 o                         
   0  20   1         67.94         64.83        36.88 o                         
   0  20   1        104.30        286.75        85.72 o                         
   0  20   1         57.04         47.42        34.89 o                         
   1  20   1        791.81       1026.56       115.39 o                         
   1  20   1        249.14        217.78        44.33 o                         
   2  20   1       1313.24       1399.07       130.81 o                         
   2  20   1        642.86        643.84        55.97 o                         
   2  20   1        765.69        650.34        68.75 o                         
   3  20   1        942.29        992.01       149.79 o                         
   3  20   1        662.65        642.26        93.81 o                         
   3  20   1        789.26        830.64        74.66 o                         
   4  20   1        211.35        278.32        57.10 o                         
   4  20   1        251.74        178.71        20.97 o                         
   5  20   1         41.69          6.28        17.23 o                         
   5  20   1        133.23        217.69        97.03 o                         
   6  20   1        233.99        250.08        32.26 o                         
   6  20   1        278.70        247.42        51.28 o                         
   7  20   1         33.55         -7.77        13.30 o                         
 -11  21   1        139.52        133.59        19.95 o                         
 -11  21   1        117.14        136.51        40.48 o                         
 -10  21   1        497.26        704.75        72.49 o                         
  -9  21   1        276.88        293.80        55.25 o                         
  -9  21   1        329.78        373.21        36.64 o                         
  -7  21   1          1.17        -11.35        11.35 o                         
  -7  21   1          1.39         19.44        33.41 o                         
  -6  21   1        266.44        104.64        23.95 o                         
  -6  21   1        643.68        663.55        72.05 o                         
  -5  21   1         46.51          8.82        14.42 o                         
  -5  21   1         86.19        143.13       108.84 o                         
  -4  21   1        113.71         89.90        91.49 o                         
  -3  21   1        316.37        295.83        52.90 o                         
  -3  21   1        265.62        213.62        26.49 o                         
  -3  21   1        809.08       1025.06       126.50 o                         
  -2  21   1       1184.69       1636.72       151.35 o                         
  -2  21   1        718.37        753.42        71.03 o                         
  -2  21   1        855.62        968.55        89.09 o                         
  -1  21   1        498.22        699.53       101.27 o                         
  -1  21   1        354.52        446.72        56.87 o                         
  -1  21   1        422.25        441.44        59.63 o                         
   0  21   1         12.25         25.61        34.25 o                         
   0  21   1         16.34         32.35        81.52 o                         
   0  21   1         14.60          7.29        30.77 o                         
   1  21   1        197.51        118.44        40.39 o                         
   1  21   1        235.25        144.25        37.85 o                         
   2  21   1        648.43        608.47        62.40 o                         
   2  21   1        544.41        492.40        68.88 o                         
   3  21   1        831.26        782.68        67.35 o                         
   4  21   1        167.25         44.11        18.66 o                         
   4  21   1        140.42        172.59        32.54 o                         
   5  21   1         11.27          9.81        15.86 o                         
   6  21   1        141.40         51.00        17.31 o                         
   6  21   1        118.72         88.21        25.56 o                         
 -10  22   1        327.32        353.86        35.92 o                         
  -9  22   1        167.20        234.06        26.53 o                         
  -9  22   1        140.38        200.19        30.64 o                         
  -8  22   1         26.78          6.68        10.00 o                         
  -8  22   1        168.88         93.83        83.28 o                         
  -7  22   1        448.18        599.10       116.12 o                         
  -7  22   1        116.14         56.55        11.59 o                         
  -7  22   1        138.33        123.69        42.10 o                         
  -6  22   1        638.80        723.48        97.24 o                         
  -5  22   1         17.05         30.63        14.90 o                         
  -5  22   1         20.31         50.35        33.53 o                         
  -4  22   1         86.63         20.31        18.18 o                         
  -4  22   1        271.38        365.79        70.45 o                         
  -3  22   1        580.80        671.34        87.29 o                         
  -3  22   1        487.64        470.05        39.18 o                         
  -3  22   1       1187.82       1564.63       188.55 o                         
  -2  22   1       1412.18       1685.66       150.24 o                         
  -2  22   1       1095.57       1139.97        94.60 o                         
  -2  22   1        919.83        949.37        79.28 o                         
  -1  22   1        108.67        118.75        41.84 o                         
  -1  22   1         91.24        105.22        34.85 o                         
   0  22   1         63.71         53.29        33.55 o                         
   0  22   1         53.49         54.98        34.48 o                         
   1  22   1         92.70         71.41        41.01 o                         
   1  22   1        110.42         87.20        33.12 o                         
   2  22   1        302.10        236.07        38.69 o                         
   3  22   1        383.05        315.28        43.10 o                         
   4  22   1        118.01         38.18        20.49 o                         
   4  22   1         99.08         88.63        31.24 o                         
   5  22   1          0.08          3.58        33.10 o                         
   5  22   1          0.10         16.85        18.96 o                         
  -9  23   1         77.09        102.40        19.24 o                         
  -8  23   1        202.35        166.74        45.39 o                         
  -7  23   1        304.02        298.54        36.02 o                         
  -7  23   1        255.25        301.36        55.55 o                         
  -6  23   1        386.92        473.77        58.96 o                         
  -6  23   1        154.09         42.85        16.88 o                         
  -5  23   1          0.51        -13.96        26.25 o                         
  -5  23   1          0.43         -8.28        16.01 o                         
  -4  23   1        310.53        215.11        81.08 o                         
  -4  23   1         43.97          7.52        16.87 o                         
  -3  23   1        570.81        515.71        52.86 o                         
  -3  23   1        679.87        810.65       129.36 o                         
  -3  23   1       1066.50       1401.24       134.57 o                         
  -2  23   1        529.42        543.73        56.75 o                         
  -2  23   1        630.57        496.39        92.62 o                         
  -1  23   1         26.11        -67.30        67.30 o                         
  -1  23   1          6.81         30.51        38.73 o                         
  -1  23   1          5.71          5.00        21.95 o                         
   0  23   1         77.97        134.03        73.25 o                         
   0  23   1         77.78         89.12        36.14 o                         
   0  23   1         65.30         41.43        33.74 o                         
   1  23   1         97.63         50.64        21.51 o                         
   2  23   1        183.36        168.42        36.58 o                         
   2  23   1        153.95        182.97        37.63 o                         
   3  23   1         32.71         15.97        27.93 o                         
  -7  24   1        300.72        377.29        37.06 o                         
  -7  24   1        252.48        236.35        40.95 o                         
  -6  24   1         68.96         20.10        62.20 o                         
  -6  24   1         39.55         -3.90        27.11 o                         
  -5  24   1          1.56         -6.39        25.92 o                         
  -5  24   1          1.31         16.77        17.68 o                         
  -4  24   1        282.76        372.70        76.69 o                         
  -4  24   1          6.12         15.30        18.40 o                         
  -3  24   1        175.86        195.23        39.23 o                         
  -3  24   1        147.65        141.95        30.85 o                         
  -2  24   1         78.11         70.62        33.09 o                         
  -2  24   1        243.98        316.27        71.35 o                         
  -1  24   1          0.05        -17.27        26.38 o                         
   0  24   1          0.06          1.86        26.87 o                         
   0  24   1          0.07          8.75        26.93 o                         
   1  24   1         19.95          0.09        24.81 o                         
   1 -25   2          0.59         27.60        26.46 o                         
   2 -25   2          2.89         15.97        29.29 o                         
   2 -25   2          3.44        -13.25        28.52 o                         
   4 -25   2        201.78        148.99        27.18 o                         
   4 -25   2        240.34        292.89        48.65 o                         
   5 -25   2         95.80         64.23        23.37 o                         
   0 -24   2         43.84         80.26        29.39 o                         
   0 -24   2         36.81         53.79        22.63 o                         
   1 -24   2        232.21        297.44        58.11 o                         
   2 -24   2          2.34        -11.93        30.16 o                         
   2 -24   2          1.97          2.04        23.57 o                         
   3 -24   2        128.71        213.22        58.64 o                         
   4 -24   2        234.45        277.85        37.72 o                         
   4 -24   2        196.84         91.29        21.42 o                         
   5 -24   2        274.51        230.29        63.98 o                         
   6 -24   2          0.26          8.44        24.77 o                         
   6 -24   2          0.22         -1.32        13.20 o                         
   7 -24   2         66.05         60.35        73.05 o                         
   7 -24   2         26.30         -3.40        11.47 o                         
  -4 -23   2        251.48        364.45        58.06 o                         
  -4 -23   2        299.53        223.34        43.09 o                         
  -3 -23   2        311.03        291.82        53.25 o                         
  -2 -23   2        162.95        210.93        41.41 o                         
  -2 -23   2        194.08        239.40        42.29 o                         
  -1 -23   2        842.31       1092.06        93.67 o                         
   0 -23   2        469.12        520.86        46.63 o                         
   0 -23   2        393.87        420.75        62.62 o                         
   1 -23   2        887.20        951.52        81.05 o                         
   2 -23   2          9.00         11.59        28.06 o                         
   2 -23   2          7.56          9.08        23.31 o                         
   4 -23   2        268.43        379.49        68.66 o                         
   4 -23   2        319.72        521.34        63.70 o                         
   5 -23   2        674.50        821.66        69.14 o                         
   6 -23   2         11.62         48.44        26.49 o                         
   6 -23   2          9.76          5.53        12.84 o                         
   7 -23   2         55.65         39.88        45.72 o                         
   7 -23   2         42.34          2.12        10.60 o                         
   8 -23   2         86.36         88.39        37.82 o                         
   8 -23   2        102.86         91.75        22.09 o                         
  -5 -22   2        309.20        426.39        60.05 o                         
  -4 -22   2        348.41        284.35        38.62 o                         
  -4 -22   2        292.52        397.97        44.65 o                         
  -3 -22   2        786.31        860.27        74.66 o                         
  -2 -22   2        547.02        668.13        48.49 o                         
  -2 -22   2        459.27        597.50        52.28 o                         
  -1 -22   2       2412.56       3156.96       196.08 o                         
   0 -22   2       1005.90       1244.02        72.97 o                         
   0 -22   2       1198.08       1491.83        84.49 o                         
   1 -22   2       1439.41       1810.89        96.70 o                         
   2 -22   2         12.38         27.88        25.04 o                         
   2 -22   2         10.40         11.28        18.06 o                         
   3 -22   2        201.54        194.76        57.91 o                         
   4 -22   2        364.27        422.43        41.99 o                         
   4 -22   2        433.87        660.86        69.37 o                         
   5 -22   2        742.74        947.86       111.72 o                         
   6 -22   2        157.39         74.87        20.46 o                         
   6 -22   2        187.46        208.73        38.37 o                         
   7 -22   2         26.54         40.64        48.64 o                         
   8 -22   2          0.27         -9.67         9.67 o                         
   8 -22   2         14.73        135.72        59.04 o                         
   9 -22   2         14.40         -3.11         9.44 o                         
   9 -22   2        117.28         -6.71        50.72 o                         
  10 -22   2          5.06         12.75        21.55 o                         
  10 -22   2         56.61         -6.13        57.33 o                         
  10 -22   2          4.24         -9.86        28.95 o                         
  -6 -21   2        205.08        200.49        29.86 o                         
  -6 -21   2        244.27        203.36        39.53 o                         
  -4 -21   2        705.69        826.33        67.23 o                         
  -4 -21   2        840.52        735.60        65.29 o                         
  -3 -21   2       1115.01       1149.20        91.38 o                         
  -2 -21   2        783.36        840.49        57.17 o                         
  -2 -21   2        657.70        592.74        45.11 o                         
  -1 -21   2       2972.91       3534.75       165.03 o                         
   0 -21   2       1389.57       1711.45        94.68 o                         
   0 -21   2       1166.67       1362.16        79.16 o                         
   1 -21   2       1142.82       1523.34        88.13 o                         
   2 -21   2          0.09        -14.30        23.77 o                         
   2 -21   2          0.08          2.71        20.58 o                         
   3 -21   2         15.56         51.21        41.01 o                         
   4 -21   2        532.16        604.96        66.55 o                         
   4 -21   2        446.79        572.94        51.24 o                         
   5 -21   2        630.65        978.35        79.91 o                         
   6 -21   2        161.01        187.46        41.20 o                         
   6 -21   2        135.18         73.74        18.90 o                         
   7 -21   2        159.42        146.51        65.30 o                         
   8 -21   2         28.32         26.64        14.69 o                         
   8 -21   2         53.54        122.40       121.77 o                         
   9 -21   2         11.00        110.68        60.14 o                         
   9 -21   2          6.41         -1.51        11.53 o                         
  10 -21   2          0.68         10.39        29.92 o                         
  10 -21   2          0.80        -59.37        59.37 o                         
  10 -21   2          0.57         -1.41        10.36 o                         
  11 -21   2         35.88         34.53        37.65 o                         
  -7 -20   2         98.22        156.28        59.52 o                         
  -6 -20   2        877.62       1067.59       107.93 o                         
  -6 -20   2        736.84       1254.86        84.40 o                         
  -5 -20   2       2930.64       3047.61       148.57 o                         
  -4 -20   2       1097.94       1282.96        89.52 o                         
  -4 -20   2       1307.72       1465.94       143.51 o                         
  -3 -20   2       1243.44       1366.02        77.60 o                         
  -2 -20   2        558.66        637.27        49.22 o                         
  -2 -20   2        665.40        758.48        58.08 o                         
  -1 -20   2       2004.45       2066.97       108.11 o                         
   0 -20   2        798.07        760.06        53.07 o                         
   0 -20   2        950.55       1053.97        60.60 o                         
   1 -20   2        352.63        347.86        41.51 o                         
   2 -20   2          1.51        -18.78        18.78 o                         
   2 -20   2          1.79         17.98        21.49 o                         
   3 -20   2          4.75         49.92        41.61 o                         
   4 -20   2        500.11        422.44        36.48 o                         
   4 -20   2        595.66        669.67        71.74 o                         
   5 -20   2        795.14        951.32        74.95 o                         
   6 -20   2         34.72          7.50        20.68 o                         
   6 -20   2         41.36         13.22        30.20 o                         
   7 -20   2         70.76        111.27        54.59 o                         
   8 -20   2         29.83         11.89        18.93 o                         
   8 -20   2         35.53         30.77        26.21 o                         
   9 -20   2         31.93         40.59        19.71 o                         
   9 -20   2        135.76        245.64       141.64 o                         
  10 -20   2         14.40          0.17        13.57 o                         
  10 -20   2         17.15         -1.89        35.97 o                         
  11 -20   2          7.89         13.06        33.40 o                         
  12 -20   2         57.10         26.40        23.21 o                         
  12 -20   2         47.94         77.38        37.30 o                         
  -8 -19   2         12.09         -0.48        22.76 o                         
  -8 -19   2         10.15         34.14        30.20 o                         
  -7 -19   2        305.00        366.30        84.17 o                         
  -6 -19   2       1128.25       1320.12        91.01 o                         
  -6 -19   2       1343.81       1473.67       140.13 o                         
  -5 -19   2       2359.44       2352.26       121.34 o                         
  -4 -19   2        839.20       1094.72        88.23 o                         
  -4 -19   2        999.53       1101.61        76.00 o                         
  -3 -19   2        833.24        820.07        53.52 o                         
  -2 -19   2         24.73         16.47        21.57 o                         
  -2 -19   2         20.76         13.55        21.39 o                         
  -1 -19   2       1454.81       1673.79        72.36 o                         
   0 -19   2        165.33        213.12        31.19 o                         
   0 -19   2        138.81        149.62        28.81 o                         
   1 -19   2        110.44        137.82        39.06 o                         
   2 -19   2          4.13         23.58        21.84 o                         
   2 -19   2          3.47        -18.95        18.95 o                         
   3 -19   2        109.30         84.97        48.39 o                         
   4 -19   2        156.97        156.63        27.09 o                         
   4 -19   2        186.96        209.39        43.89 o                         
   5 -19   2        107.38        116.92       113.35 o                         
   6 -19   2         28.46         35.11        25.38 o                         
   6 -19   2         33.90        -10.60        81.34 o                         
   6 -19   2         83.04        220.26       128.47 o                         
   7 -19   2          5.20         31.54        60.04 o                         
   8 -19   2          0.03         -4.34        15.95 o                         
   8 -19   2          0.04        -29.56        29.56 o                         
   8 -19   2          1.17         31.75        80.45 o                         
   9 -19   2        286.46        280.52        67.43 o                         
   9 -19   2        262.27        305.43        46.35 o                         
  10 -19   2        493.00        430.12        45.13 o                         
  10 -19   2        613.46        650.05        88.74 o                         
  11 -19   2        580.01        403.64        54.84 o                         
  11 -19   2        684.28        747.57        84.76 o                         
  12 -19   2        155.95        111.17        24.18 o                         
  12 -19   2        303.44        445.62        67.87 o                         
  13 -19   2         13.97         -1.62        19.10 o                         
  -9 -18   2        664.82        777.97        94.43 o                         
  -8 -18   2        166.00         91.13        13.22 o                         
  -7 -18   2         98.34         41.36        15.91 o                         
  -6 -18   2        652.25        394.85        44.70 o                         
  -5 -18   2        874.62        933.19       120.66 o                         
  -4 -18   2        306.52        262.82        41.81 o                         
  -4 -18   2        365.08        283.46        26.04 o                         
  -3 -18   2         79.64         86.68        36.23 o                         
  -2 -18   2         67.67         62.38        20.63 o                         
  -2 -18   2         56.81         45.54        20.76 o                         
  -1 -18   2       1132.41       1091.04        55.97 o                         
   0 -18   2        211.38        206.49        29.40 o                         
   0 -18   2        251.76        292.08        32.07 o                         
   1 -18   2        905.60        945.74        56.04 o                         
   2 -18   2        470.95        479.58        37.30 o                         
   2 -18   2        395.40        492.35        39.11 o                         
   3 -18   2        339.07        370.84        46.12 o                         
   4 -18   2         48.60         18.72        20.34 o                         
   4 -18   2         57.89         56.89        26.06 o                         
   5 -18   2        136.37         68.44        49.69 o                         
   6 -18   2          1.82         82.94        33.14 o                         
   6 -18   2        635.12        932.73       148.39 o                         
   6 -18   2          1.53          2.01        23.71 o                         
   7 -18   2        276.48        422.40        81.51 o                         
   8 -18   2          6.21        907.20       769.41 o                         
   8 -18   2          4.12         23.84        26.25 o                         
   8 -18   2          4.90         19.22        31.46 o                         
   9 -18   2        203.29        281.61        72.22 o                         
  10 -18   2        429.86         98.02        31.79 o                         
  10 -18   2        511.99        475.52        50.95 o                         
  10 -18   2       1556.14       1783.69       149.62 o                         
  11 -18   2       1260.32       1364.45        67.42 o                         
  12 -18   2        542.77        606.93        76.86 o                         
  12 -18   2        189.67        249.09        35.15 o                         
  13 -18   2        106.82         63.06        44.24 o                         
  13 -18   2         54.79         31.94        28.47 o                         
 -10 -17   2        440.50        443.92        64.73 o                         
 -10 -17   2        369.84        353.35        45.14 o                         
  -9 -17   2        566.65        750.33        67.34 o                         
  -8 -17   2        202.09        329.72        60.34 o                         
  -7 -17   2         98.79          6.02        15.59 o                         
  -7 -17   2        106.98        -41.08        79.02 o                         
  -6 -17   2        583.69        353.04       126.30 o                         
  -6 -17   2        695.21        655.99        96.78 o                         
  -5 -17   2        157.30        121.99        40.49 o                         
  -4 -17   2        141.18        136.45        28.10 o                         
  -4 -17   2        168.16        211.37        25.89 o                         
  -3 -17   2        488.18        483.60        41.28 o                         
  -2 -17   2          1.75          7.77        18.82 o                         
  -2 -17   2          2.08          2.76        20.05 o                         
  -1 -17   2        173.83        206.99        37.82 o                         
   0 -17   2       3305.62       3662.22       118.07 o                         
   0 -17   2       3937.20       4390.09       136.26 o                         
   1 -17   2       5893.21       6702.06       210.71 o                         
   2 -17   2        846.93        938.29        54.55 o                         
   2 -17   2        711.08        809.61        46.87 o                         
   3 -17   2         90.84        125.64        45.91 o                         
   4 -17   2        407.19        446.55       128.39 o                         
   4 -17   2        178.18        216.87        25.91 o                         
   4 -17   2        212.23        178.70        35.08 o                         
   5 -17   2       1813.77       2196.97       125.12 o                         
   6 -17   2        135.22         32.17        36.82 o                         
   6 -17   2        852.10        812.94        95.42 o                         
   6 -17   2        113.53         66.99        30.51 o                         
   7 -17   2         79.64         76.61        39.94 o                         
   8 -17   2        447.70        483.35        69.47 o                         
   8 -17   2        533.24        673.04        59.50 o                         
   9 -17   2        167.44        317.99        50.66 o                         
  10 -17   2        451.55        540.36       101.03 o                         
  10 -17   2        537.83        413.09        49.64 o                         
  10 -17   2       1560.74       1693.39       148.70 o                         
  11 -17   2       1975.83       2157.46       112.44 o                         
  12 -17   2        199.29        193.28        30.79 o                         
  13 -17   2         25.52         27.26        28.19 o                         
  13 -17   2         42.00         18.21        45.80 o                         
  14 -17   2         21.56         13.36        15.54 o                         
 -11 -16   2         74.89         38.78        21.26 o                         
 -10 -16   2        123.42         82.41        31.64 o                         
 -10 -16   2        147.01        155.53        31.21 o                         
  -9 -16   2        141.71         25.91        15.63 o                         
  -8 -16   2         25.39          1.80        13.39 o                         
  -7 -16   2        198.43        155.26        90.09 o                         
  -6 -16   2        230.15        171.56        25.39 o                         
  -6 -16   2        193.23        228.07        83.49 o                         
  -5 -16   2        362.89        275.67        39.54 o                         
  -4 -16   2        125.22         41.14        20.60 o                         
  -4 -16   2        105.13         79.78        25.62 o                         
  -3 -16   2        487.66        529.01        44.75 o                         
  -2 -16   2        567.37        570.23        38.95 o                         
  -2 -16   2        476.36        402.24        37.88 o                         
  -1 -16   2       1411.41       1556.35        68.94 o                         
   0 -16   2         57.72         48.85        21.60 o                         
   0 -16   2         68.74         63.97        21.28 o                         
   1 -16   2       4775.33       4845.63       158.83 o                         
   2 -16   2       1221.29       1356.45        57.84 o                         
   2 -16   2       1454.63       1538.95        68.64 o                         
   3 -16   2        555.74        687.28        49.84 o                         
   4 -16   2         29.85         -7.73        21.20 o                         
   4 -16   2         25.06         29.65        19.29 o                         
   5 -16   2       2255.47       2181.61        77.00 o                         
   6 -16   2        859.94        768.03        53.11 o                         
   6 -16   2       1616.89       1621.55       118.01 o                         
   6 -16   2       1024.24       1034.03        75.82 o                         
   7 -16   2        486.84        771.42        73.28 o                         
   8 -16   2        751.26        865.39        88.91 o                         
   8 -16   2        630.75        596.07        61.37 o                         
   8 -16   2        529.57        618.73        81.25 o                         
   9 -16   2         19.74         -6.30       415.75 o                         
  10 -16   2        221.05        193.15       148.43 o                         
  10 -16   2        263.28        276.76        42.77 o                         
  10 -16   2        753.63        744.18        99.06 o                         
  11 -16   2       1271.25       1510.30       130.05 o                         
  12 -16   2         12.12          1.70        23.46 o                         
  12 -16   2         27.79         40.00        61.51 o                         
  13 -16   2         27.29         42.83        38.19 o                         
  14 -16   2          9.46         -0.60        26.19 o                         
 -11 -15   2         60.79         87.76        70.35 o                         
 -10 -15   2          1.84        -31.72        31.72 o                         
 -10 -15   2          1.54         24.52        31.79 o                         
  -9 -15   2        115.59         95.90        83.72 o                         
  -9 -15   2         14.59         -1.77        12.42 o                         
  -8 -15   2         76.58         13.21        17.30 o                         
  -8 -15   2         64.30          5.51        45.30 o                         
  -7 -15   2          7.63         17.53        45.88 o                         
  -7 -15   2        154.88        118.45        44.06 o                         
  -6 -15   2          2.52        -20.92        20.92 o                         
  -6 -15   2          2.11       -389.51       389.51 o                         
  -5 -15   2       1317.65       1516.91        77.08 o                         
  -4 -15   2          1.52          0.85        20.79 o                         
  -4 -15   2        351.16        427.70       159.27 o                         
  -3 -15   2        391.50        415.02        39.63 o                         
  -2 -15   2        742.61        787.27        45.28 o                         
  -2 -15   2        623.48        512.75        43.80 o                         
  -1 -15   2       2159.85       2188.37        88.39 o                         
   0 -15   2       2681.26       3144.57       101.66 o                         
   0 -15   2       2251.16       2613.90        88.14 o                         
   1 -15   2      10402.00      10842.67       324.78 o                         
   2 -15   2       2597.25       2738.67       101.85 o                         
   2 -15   2       3093.49       3021.66       106.86 o                         
   3 -15   2       3759.51       4131.07       132.92 o                         
   4 -15   2         45.33         96.78        19.27 o                         
   4 -15   2         38.06         45.36        18.61 o                         
   4 -15   2         55.84        461.08       119.84 o                         
   5 -15   2       1097.77       1361.26        79.88 o                         
   6 -15   2        811.21        946.84        55.21 o                         
   6 -15   2       2068.45       1951.02       170.45 o                         
   6 -15   2        966.20       1150.31        72.77 o                         
   7 -15   2       1449.25       1316.33        78.00 o                         
   8 -15   2       1053.35       1163.10       102.75 o                         
   8 -15   2        984.93       1154.51       143.74 o                         
   8 -15   2        826.93        849.60        81.07 o                         
   9 -15   2         24.72         63.09        65.42 o                         
  10 -15   2         26.85        -46.99        49.16 o                         
  10 -15   2         31.99         22.29        53.10 o                         
  10 -15   2        189.06        536.72       430.86 o                         
  11 -15   2        499.30        681.65        84.84 o                         
  12 -15   2         88.57         54.73        62.00 o                         
  12 -15   2        105.49         66.96        26.34 o                         
  12 -15   2        249.53        188.60        65.25 o                         
  14 -15   2        235.44        232.38        53.74 o                         
  14 -15   2         66.12         57.81        34.00 o                         
 -12 -14   2         14.25         -4.88        17.87 o                         
 -11 -14   2        262.39        223.86        59.31 o                         
 -11 -14   2        514.71        570.78        96.65 o                         
 -10 -14   2        323.76        358.03        37.74 o                         
 -10 -14   2        448.19        434.40       108.78 o                         
  -9 -14   2        683.60        565.06        67.92 o                         
  -9 -14   2        829.11       1040.72       130.45 o                         
  -8 -14   2        781.33        766.27        69.77 o                         
  -8 -14   2        930.62        606.79        58.86 o                         
  -8 -14   2       1009.41        837.24       143.80 o                         
  -7 -14   2        511.89        302.43        53.93 o                         
  -6 -14   2       1021.20       1034.33        67.12 o                         
  -6 -14   2        857.39        677.40        79.70 o                         
  -5 -14   2       3222.10       3473.82       133.85 o                         
  -4 -14   2        729.24        790.01        47.58 o                         
  -4 -14   2       2388.17       2321.64       251.68 o                         
  -4 -14   2        612.26        479.32        40.38 o                         
  -3 -14   2        360.97        544.97        39.83 o                         
  -2 -14   2       3418.23       3375.21       106.62 o                         
  -2 -14   2       2869.90       2729.84       110.15 o                         
  -1 -14   2       1935.25       1766.17        70.42 o                         
   0 -14   2       1521.23       1462.83        58.70 o                         
   0 -14   2       1811.88       1640.50        69.11 o                         
   1 -14   2       3951.76       4051.06       148.84 o                         
   2 -14   2       1066.00       1075.53        47.24 o                         
   2 -14   2       1269.67       1213.66        51.59 o                         
   3 -14   2       2608.37       2630.51        73.07 o                         
   4 -14   2        216.61        281.38        27.96 o                         
   4 -14   2        181.87        308.42        26.61 o                         
   4 -14   2        350.94        434.56        85.95 o                         
   5 -14   2        200.11        209.79        39.38 o                         
   6 -14   2        973.89        719.24       153.53 o                         
   6 -14   2        884.87        826.95        94.66 o                         
   6 -14   2        742.93        726.14        42.99 o                         
   7 -14   2       1930.92       1877.82        76.87 o                         
   8 -14   2        101.27        136.54        45.45 o                         
   8 -14   2        483.52        661.03        86.50 o                         
   8 -14   2        120.62        145.87        32.86 o                         
   9 -14   2         26.88        -34.88        40.94 o                         
  10 -14   2         92.85        114.57        36.90 o                         
  10 -14   2        110.61        283.89        80.52 o                         
  10 -14   2        110.59        196.58        35.19 o                         
  11 -14   2          7.65        -31.68        43.69 o                         
  12 -14   2          6.66         30.04        37.88 o                         
  13 -14   2        789.35        648.29        85.04 o                         
  14 -14   2        246.19        235.10        57.57 o                         
  15 -14   2         23.35          7.60        29.20 o                         
 -12 -13   2         29.96          8.88        18.84 o                         
 -12 -13   2         71.11        -74.02        86.92 o                         
 -11 -13   2        645.45        609.82        65.55 o                         
 -11 -13   2        888.61        959.00       123.00 o                         
 -10 -13   2        854.22        749.09        58.27 o                         
 -10 -13   2       1028.91       1234.86       149.36 o                         
  -9 -13   2       1346.12       1303.44       131.28 o                         
  -8 -13   2        723.65        605.87        59.40 o                         
  -8 -13   2        861.92        760.01        70.86 o                         
  -8 -13   2       1059.87       1092.18       263.28 o                         
  -7 -13   2        984.88       1037.95        71.77 o                         
  -6 -13   2       2396.16       2701.63       109.49 o                         
  -6 -13   2       2011.79       1899.80       129.33 o                         
  -5 -13   2        964.07       1134.75        54.92 o                         
  -4 -13   2        378.00        350.43        34.82 o                         
  -4 -13   2        317.37        357.19        34.53 o                         
  -4 -13   2        403.56        583.64       164.53 o                         
  -3 -13   2        640.68        784.71        47.42 o                         
  -2 -13   2        231.80        331.44        30.11 o                         
  -2 -13   2        194.61        171.07        28.43 o                         
  -1 -13   2         38.70        116.76        28.61 o                         
   0 -13   2         71.82         86.37        21.03 o                         
   0 -13   2         60.30         71.63        19.27 o                         
   1 -13   2        327.63        320.88        37.48 o                         
   2 -13   2          2.66         22.99        14.21 o                         
   2 -13   2          3.16        -12.69        14.33 o                         
   3 -13   2        318.08        283.78        35.00 o                         
   4 -13   2        516.40        605.36        35.44 o                         
   4 -13   2        615.07        609.57        34.36 o                         
   5 -13   2       1784.76       2045.71       104.93 o                         
   6 -13   2        239.04        198.05        25.32 o                         
   6 -13   2        284.71        369.41        34.45 o                         
   7 -13   2       1442.23       1330.71        78.42 o                         
   8 -13   2        640.29        677.21        78.94 o                         
   8 -13   2         41.91         59.35        27.56 o                         
   8 -13   2         35.19         31.68        31.51 o                         
   9 -13   2        359.25        305.29        45.69 o                         
  10 -13   2        378.39        266.85        79.48 o                         
  10 -13   2        278.09        305.54        53.45 o                         
  10 -13   2        331.22        285.68        32.81 o                         
  11 -13   2         53.04         45.70        60.86 o                         
  12 -13   2        452.75        667.80        60.13 o                         
  12 -13   2          4.66          0.93        35.46 o                         
  13 -13   2        616.96        464.80        77.99 o                         
  15 -13   2         39.24         47.39        40.84 o                         
 -13 -12   2        318.52        351.62        42.73 o                         
 -12 -12   2        265.86        258.78       104.85 o                         
 -12 -12   2        176.23        138.33        24.77 o                         
 -11 -12   2       1031.87       1166.58       136.38 o                         
 -11 -12   2        836.04        814.04        76.17 o                         
 -10 -12   2       1040.97       1253.34       155.91 o                         
 -10 -12   2        873.80        841.86        70.22 o                         
  -9 -12   2       1239.80       1633.93       179.23 o                         
  -9 -12   2       1110.04        780.48        70.95 o                         
  -8 -12   2       1328.55       1132.99       240.98 o                         
  -8 -12   2        736.21        694.91        57.20 o                         
  -8 -12   2        618.11        536.47       108.45 o                         
  -7 -12   2       1453.53       1626.44       134.85 o                         
  -6 -12   2        706.16        821.99        59.52 o                         
  -6 -12   2        592.89        273.68       229.66 o                         
  -6 -12   2        755.06        728.94       147.37 o                         
  -5 -12   2        494.12        625.83        41.74 o                         
  -4 -12   2         53.58         65.09        18.97 o                         
  -4 -12   2        229.59        317.40       137.76 o                         
  -4 -12   2         63.82         63.61        20.01 o                         
  -3 -12   2        495.51        555.10        48.19 o                         
  -2 -12   2        374.46        447.85        30.81 o                         
  -2 -12   2        314.39        316.31        29.48 o                         
  -1 -12   2       2052.71       2607.30        88.60 o                         
   0 -12   2        682.33        659.51        40.65 o                         
   0 -12   2        572.88        614.31        38.66 o                         
   1 -12   2       1682.68       1651.80        63.67 o                         
   2 -12   2       2032.30       2110.92        69.03 o                         
   2 -12   2       1706.29       1747.99        73.17 o                         
   3 -12   2         14.32        -19.26        19.26 o                         
   4 -12   2        499.29        583.84        33.71 o                         
   4 -12   2        594.68        600.73        46.59 o                         
   5 -12   2       1153.13       1249.45        70.94 o                         
   6 -12   2         13.66         -3.60        22.61 o                         
   6 -12   2         16.27        -21.10        22.14 o                         
   6 -12   2         19.85         83.51        87.84 o                         
   7 -12   2        296.92        235.83        37.06 o                         
   8 -12   2        343.98        220.89        37.03 o                         
   8 -12   2        409.70        341.03        39.46 o                         
   9 -12   2        144.30        530.27        69.15 o                         
  10 -12   2         16.85          4.23        21.64 o                         
  10 -12   2        392.91        677.64        80.89 o                         
  10 -12   2         14.14         42.27        30.29 o                         
  11 -12   2        224.91        211.93        37.86 o                         
  12 -12   2         19.35          8.46        15.14 o                         
  12 -12   2        154.42        197.75        56.22 o                         
  13 -12   2        429.01        464.95        58.85 o                         
  14 -12   2        152.95        108.18        66.42 o                         
  15 -12   2        207.64        217.82        50.97 o                         
  16 -12   2         75.59         22.97        36.85 o                         
 -13 -11   2        151.98        100.51        31.27 o                         
 -13 -11   2        246.76        365.70        91.76 o                         
 -12 -11   2        110.14         81.14        25.71 o                         
 -11 -11   2        309.17        239.81        99.86 o                         
 -10 -11   2        934.14       1220.84       168.24 o                         
 -10 -11   2        780.79        806.36        94.28 o                         
 -10 -11   2        929.96        898.85       168.27 o                         
  -9 -11   2       2334.81       2583.63       120.97 o                         
  -8 -11   2       1291.06       1469.28       175.99 o                         
  -8 -11   2        494.38        442.52        53.41 o                         
  -8 -11   2        588.83        748.52       103.26 o                         
  -7 -11   2         61.13        183.87        56.73 o                         
  -6 -11   2        244.54        287.77        40.83 o                         
  -6 -11   2        291.26        282.52        35.84 o                         
  -5 -11   2        318.99        350.58        42.16 o                         
  -4 -11   2        526.95        449.34        42.25 o                         
  -4 -11   2        627.63        617.75        38.37 o                         
  -3 -11   2        216.43        162.86        26.48 o                         
  -2 -11   2       2987.15       2814.20       105.94 o                         
  -2 -11   2       2507.97       2229.03        82.39 o                         
  -1 -11   2       1013.27       1083.71        53.29 o                         
   0 -11   2        205.79        224.89        32.79 o                         
   0 -11   2        245.11        233.43        25.45 o                         
   1 -11   2       2407.64       2460.87        84.80 o                         
   2 -11   2        426.65        349.98        40.51 o                         
   2 -11   2        508.17        556.22        34.87 o                         
   3 -11   2        181.80        194.42        30.51 o                         
   4 -11   2        304.59        271.24        39.62 o                         
   4 -11   2        362.78        322.13        24.67 o                         
   5 -11   2        549.19        504.37        40.26 o                         
   6 -11   2       2478.11       2486.03       108.59 o                         
   6 -11   2       2080.59       2177.63       105.55 o                         
   7 -11   2        958.12        929.45        52.78 o                         
   8 -11   2       3119.74       2849.80       134.01 o                         
   8 -11   2       3165.54       2773.58       206.20 o                         
   8 -11   2       2619.29       2493.81       139.03 o                         
   9 -11   2        586.65        678.03        54.05 o                         
  10 -11   2        161.27         74.72        38.76 o                         
  10 -11   2        527.99        510.69        82.99 o                         
  10 -11   2        192.08        129.52        26.88 o                         
  11 -11   2        128.71        129.24        36.07 o                         
  12 -11   2         64.67        278.66       249.25 o                         
  12 -11   2         39.74         19.84        20.30 o                         
  13 -11   2         55.40         31.08        27.57 o                         
  13 -11   2         74.43        -63.53        63.53 o                         
  14 -11   2         34.27        104.97        51.99 o                         
  15 -11   2          3.35        -11.85        48.39 o                         
 -14 -10   2        673.81        556.19        40.16 o                         
 -13 -10   2        215.45        328.72       101.30 o                         
 -13 -10   2         98.65         66.56        31.41 o                         
 -12 -10   2        153.27         95.40        36.34 o                         
 -12 -10   2        247.01        301.49       112.33 o                         
 -11 -10   2        351.30        193.87       105.07 o                         
 -10 -10   2       1211.93        884.20       155.57 o                         
 -10 -10   2       1017.52       1017.15        73.38 o                         
 -10 -10   2       1278.84       1281.34       273.26 o                         
  -9 -10   2       1705.48       1760.30       100.07 o                         
  -8 -10   2        127.71        128.58        38.56 o                         
  -8 -10   2        107.23        134.25        36.72 o                         
  -8 -10   2        139.74        188.25       165.06 o                         
  -7 -10   2         51.88         41.12        47.16 o                         
  -6 -10   2        408.20        482.79        38.63 o                         
  -6 -10   2        342.72        312.22        40.41 o                         
  -6 -10   2        478.06        468.86       141.21 o                         
  -5 -10   2        334.58        440.57        42.34 o                         
  -4 -10   2          0.05         -8.72        19.03 o                         
  -4 -10   2          0.05         -8.62        15.41 o                         
  -4 -10   2         48.57        121.44       101.60 o                         
  -3 -10   2        354.56        432.61        35.62 o                         
  -2 -10   2        367.92        365.56        29.49 o                         
  -2 -10   2        308.90        267.66        22.41 o                         
  -1 -10   2        494.20        471.00        32.68 o                         
   0 -10   2        439.98        433.29        32.62 o                         
   0 -10   2        524.05        530.89        25.01 o                         
   1 -10   2        398.60        467.60        29.85 o                         
   2 -10   2        142.82        185.20        19.55 o                         
   2 -10   2        119.91        180.62        27.80 o                         
   3 -10   2        655.49        579.90        43.11 o                         
   4 -10   2          2.30         27.17        23.25 o                         
   4 -10   2          2.74         14.64        15.19 o                         
   5 -10   2       2031.17       1981.48        91.97 o                         
   6 -10   2       2382.50       2471.82       107.77 o                         
   6 -10   2       2000.32       2119.66        81.54 o                         
   7 -10   2        537.43        688.98        44.11 o                         
   8 -10   2       1122.51       1257.69        74.31 o                         
   8 -10   2        942.45       1236.48       105.90 o                         
   8 -10   2       2405.69       2718.95       201.08 o                         
   9 -10   2        884.20        985.79        87.46 o                         
  10 -10   2         12.34        -28.22        30.07 o                         
  10 -10   2         40.79         17.68        70.29 o                         
  10 -10   2         14.70         42.73        22.44 o                         
  11 -10   2         25.90         70.47        33.70 o                         
  12 -10   2         34.92         19.29        21.34 o                         
  13 -10   2         29.66         58.93        65.27 o                         
  13 -10   2          3.30         26.08        20.53 o                         
  14 -10   2         98.40         82.67        51.84 o                         
  15 -10   2        155.98        153.90        55.87 o                         
  16 -10   2        148.23        160.44        45.10 o                         
 -14  -9   2        386.38        401.47        33.23 o                         
 -13  -9   2         50.42        104.46       101.38 o                         
 -12  -9   2        221.00        231.01        34.20 o                         
 -12  -9   2        270.98        372.02       118.33 o                         
 -11  -9   2        264.18        308.86       112.06 o                         
 -10  -9   2       1022.16       1057.76        72.10 o                         
 -10  -9   2       1518.71       1557.70       147.54 o                         
 -10  -9   2       1217.45       1103.01       173.68 o                         
  -9  -9   2        888.01        874.95        76.47 o                         
  -8  -9   2        179.10        353.72       100.16 o                         
  -8  -9   2         50.56         34.48        39.43 o                         
  -8  -9   2         42.45         49.71        27.98 o                         
  -7  -9   2        298.79        324.54        47.68 o                         
  -6  -9   2        351.86        442.85        36.04 o                         
  -6  -9   2        483.61        331.92       129.96 o                         
  -6  -9   2        295.41        225.74        32.61 o                         
  -5  -9   2          4.95          6.17        40.88 o                         
  -4  -9   2        901.63        854.15       125.49 o                         
  -4  -9   2         57.18         82.02        17.12 o                         
  -4  -9   2         68.11         76.96        20.41 o                         
  -3  -9   2        940.47        776.06        56.96 o                         
  -2  -9   2       1360.17       1480.66        59.76 o                         
  -2  -9   2       1141.98       1356.74        63.44 o                         
  -1  -9   2       1041.60       1603.54        81.70 o                         
   0  -9   2        318.85        379.22        24.10 o                         
   0  -9   2        267.70        387.49        56.13 o                         
   1  -9   2         91.87        243.31        26.56 o                         
   2  -9   2        299.83        492.54        36.32 o                         
   2  -9   2        251.73        409.14        36.17 o                         
   3  -9   2        708.82        758.01        49.22 o                         
   4  -9   2       4336.96       4478.51       164.18 o                         
   4  -9   2       3641.25       3864.09       221.46 o                         
   5  -9   2      15211.38      15162.86       477.21 o                         
   6  -9   2       2421.16       2574.28       106.17 o                         
   6  -9   2       2032.78       1921.20        94.41 o                         
   7  -9   2       1849.44       1937.69       120.90 o                         
   8  -9   2       2074.41       2260.11       165.21 o                         
   8  -9   2       2470.75       2468.24       108.08 o                         
   8  -9   2       6111.89       5679.48       380.22 o                         
   9  -9   2       4374.81       4145.69       166.79 o                         
  10  -9   2        716.15        821.81        75.63 o                         
  10  -9   2        601.27        685.50        70.20 o                         
  10  -9   2        748.94        864.98        99.95 o                         
  11  -9   2        136.93         33.81        34.90 o                         
  12  -9   2          8.06         57.22        72.47 o                         
  12  -9   2          0.59         -6.57        19.21 o                         
  13  -9   2          3.37          9.72        16.64 o                         
  13  -9   2          3.51        -19.57        62.10 o                         
  14  -9   2         93.93        102.55        66.88 o                         
  14  -9   2         92.59         28.33        16.24 o                         
  15  -9   2        486.28        484.55        74.22 o                         
  16  -9   2        137.15        162.70        45.72 o                         
 -15  -8   2        283.62        156.98        20.82 o                         
 -14  -8   2        199.87        187.17        49.71 o                         
 -12  -8   2         83.04         85.95        54.79 o                         
 -12  -8   2        276.84        293.04       122.45 o                         
 -11  -8   2        318.87        778.42       235.31 o                         
 -10  -8   2        766.03        814.35        63.90 o                         
 -10  -8   2       1323.28       1699.69       106.78 o                         
 -10  -8   2        912.39       1040.63       159.69 o                         
  -9  -8   2         63.31        153.69        56.71 o                         
  -8  -8   2        218.68        201.22       146.92 o                         
  -8  -8   2        146.40        152.06        43.08 o                         
  -8  -8   2        122.91        119.35        30.48 o                         
  -7  -8   2        730.17        706.68        52.39 o                         
  -6  -8   2         10.99          4.54        23.84 o                         
  -6  -8   2          9.23         43.84        18.29 o                         
  -6  -8   2        181.42        258.09       120.52 o                         
  -5  -8   2        612.40        635.94        53.76 o                         
  -4  -8   2        529.62        611.99        59.67 o                         
  -4  -8   2        648.76        811.83       120.39 o                         
  -4  -8   2        444.66        470.70        31.60 o                         
  -3  -8   2        348.88        459.05        68.45 o                         
  -2  -8   2          8.39         13.50        13.89 o                         
  -2  -8   2          9.99        -10.59        26.33 o                         
  -1  -8   2       2453.10       2403.09       106.34 o                         
   0  -8   2          4.48         70.41        20.75 o                         
   0  -8   2          3.76         79.38       101.30 o                         
   1  -8   2        636.37        632.13       168.37 o                         
   2  -8   2          5.31         20.56        16.28 o                         
   2  -8   2          4.46         -0.64        14.55 o                         
   3  -8   2       1466.74       1640.85        99.23 o                         
   4  -8   2       3225.27       2816.98       108.85 o                         
   4  -8   2       2707.90       2617.98       158.59 o                         
   5  -8   2       4920.81       4272.87       173.27 o                         
   6  -8   2         21.57         30.87        39.16 o                         
   6  -8   2         25.69         71.66        17.30 o                         
   7  -8   2       1402.26       1314.35        68.08 o                         
   8  -8   2        892.09        990.26        90.19 o                         
   8  -8   2       1062.53        913.21        82.26 o                         
   9  -8   2       5011.67       5218.23       229.06 o                         
  10  -8   2       1622.95       1781.12       141.17 o                         
  10  -8   2       2352.43       2538.14       158.18 o                         
  10  -8   2       1933.03       2068.42       139.29 o                         
  11  -8   2        819.06        850.31        61.07 o                         
  12  -8   2         30.88        -44.71        74.40 o                         
  12  -8   2         26.66         16.96        20.22 o                         
  13  -8   2          4.71         21.24        19.18 o                         
  13  -8   2         23.44        105.15        65.76 o                         
  14  -8   2          3.89          0.84        13.58 o                         
  14  -8   2          4.12          6.28        60.32 o                         
  15  -8   2        326.06        309.13        73.05 o                         
  16  -8   2        136.58        154.50        46.53 o                         
 -13  -7   2        225.06        163.75        76.35 o                         
 -12  -7   2        437.21        447.11        75.93 o                         
 -12  -7   2          0.58         14.18        23.70 o                         
 -11  -7   2        567.92        391.19        66.95 o                         
 -10  -7   2        103.45        161.36        31.06 o                         
 -10  -7   2        123.22         91.71        80.41 o                         
 -10  -7   2        777.98        936.78        92.55 o                         
  -9  -7   2       1142.58       1318.44        96.04 o                         
  -8  -7   2       1147.83       1166.57       124.93 o                         
  -8  -7   2         17.52         33.88        25.01 o                         
  -8  -7   2         20.86         48.43        35.40 o                         
  -7  -7   2        204.42        117.10       103.66 o                         
  -6  -7   2         87.67         54.13        21.43 o                         
  -6  -7   2        497.35        328.27        87.10 o                         
  -6  -7   2        104.42         58.21        37.95 o                         
  -5  -7   2      17692.37      18200.00       681.78 o                         
  -4  -7   2        794.63        692.79        44.90 o                         
  -4  -7   2       9821.35      10061.51       608.90 o                         
  -4  -7   2        946.45        816.53        63.93 o                         
  -3  -7   2        445.15        307.91        36.19 o                         
  -2  -7   2       1534.14       1135.16        49.53 o                         
  -2  -7   2       1288.04       1136.61        69.34 o                         
  -1  -7   2      14851.01      13836.78       515.47 o                         
   0  -7   2       4318.44       3666.49       132.02 o                         
   0  -7   2       3625.71       2957.64       145.52 o                         
   1  -7   2      12943.27      13709.98       507.86 o                         
   2  -7   2       4255.14       5293.05       233.98 o                         
   2  -7   2       3572.56       3624.95       113.74 o                         
   3  -7   2       6233.95       5458.90       231.71 o                         
   4  -7   2       4858.85       4976.43       224.07 o                         
   5  -7   2        260.71        129.46        29.46 o                         
   6  -7   2        559.43        523.13        41.95 o                         
   6  -7   2        469.69        486.54        75.04 o                         
   7  -7   2        265.29        334.48        37.55 o                         
   8  -7   2          8.68         45.81        24.76 o                         
   8  -7   2         10.34          2.47        21.25 o                         
   8  -7   2        326.20        157.59        78.10 o                         
   9  -7   2       2782.10       3018.16       122.04 o                         
  10  -7   2       3772.33       4620.42       202.50 o                         
  10  -7   2       2521.28       2964.00       207.29 o                         
  10  -7   2       3003.00       3311.38       204.45 o                         
  11  -7   2        636.40        686.99        62.07 o                         
  12  -7   2         33.06         36.16        71.43 o                         
  12  -7   2         17.78         17.65        24.17 o                         
  13  -7   2         61.25         85.15        33.79 o                         
  14  -7   2         30.38         10.70        14.98 o                         
  14  -7   2         30.60          0.52        60.99 o                         
  16  -7   2        125.24        170.42        49.32 o                         
 -13  -6   2        515.51        707.53        72.84 o                         
 -12  -6   2         89.56         55.27        76.10 o                         
 -12  -6   2         13.62         -1.61        19.93 o                         
 -11  -6   2         71.27         57.74        56.16 o                         
 -10  -6   2        727.14        851.48       101.00 o                         
 -10  -6   2        139.52        187.38        32.26 o                         
 -10  -6   2        166.18        201.03        46.88 o                         
  -9  -6   2       3385.33       3681.95       155.37 o                         
  -8  -6   2        107.33         93.05        32.87 o                         
  -8  -6   2       1426.16       1820.79       144.51 o                         
  -8  -6   2        127.84        145.88        40.87 o                         
  -7  -6   2        232.96        271.97        96.11 o                         
  -6  -6   2       2458.23       2602.39       108.53 o                         
  -6  -6   2       2927.91       3209.19       146.17 o                         
  -5  -6   2      35350.20      36096.47      1048.94 o                         
  -4  -6   2       1216.33       1014.48        52.97 o                         
  -4  -6   2       1448.73       1288.87        64.54 o                         
  -3  -6   2       1269.40       1230.87        71.87 o                         
  -2  -6   2       5251.76       4444.29       156.38 o                         
  -2  -6   2       4409.31       3991.12       175.37 o                         
  -1  -6   2      16014.94      14671.98       543.56 o                         
   0  -6   2       4966.87       4720.48       196.69 o                         
   0  -6   2       5915.84       5905.77       194.12 o                         
   1  -6   2      27077.78      28431.62       986.47 o                         
   2  -6   2       8538.11       7683.66       251.57 o                         
   2  -6   2      10169.42       9417.06       361.90 o                         
   3  -6   2       7285.93       7867.93       309.13 o                         
   4  -6   2        229.96        171.67        39.00 o                         
   4  -6   2        273.90        231.17        29.04 o                         
   5  -6   2       1565.36       1550.40       182.45 o                         
   6  -6   2         70.96         25.23        24.70 o                         
   6  -6   2         59.57         33.38        35.06 o                         
   7  -6   2       1001.16        898.94       152.89 o                         
   8  -6   2        307.53        257.65        28.20 o                         
   8  -6   2        258.20        412.88        61.05 o                         
   9  -6   2        479.14        533.45        75.09 o                         
  10  -6   2       1846.05       1990.69       107.66 o                         
  10  -6   2       2204.81       2619.84       120.21 o                         
  11  -6   2        732.54        797.88        65.45 o                         
  12  -6   2         84.52         80.50        73.76 o                         
  12  -6   2         35.51         -1.09        28.64 o                         
  13  -6   2        202.88        112.12        36.94 o                         
  15  -6   2          9.48          5.62        12.35 o                         
  16  -6   2         25.71         22.87        46.92 o                         
 -14  -5   2       1311.92       1407.79       128.98 o                         
 -13  -5   2        649.54        563.88        69.07 o                         
 -12  -5   2          3.94         15.43        21.36 o                         
 -12  -5   2        207.89        145.77       209.68 o                         
 -11  -5   2        275.37        266.90        60.21 o                         
 -10  -5   2         82.24         84.70        36.69 o                         
 -10  -5   2       2890.62       3148.79       130.71 o                         
  -9  -5   2       7630.63       8149.31       317.36 o                         
  -8  -5   2       4868.39       5204.25       414.89 o                         
  -8  -5   2         53.99         87.33        30.33 o                         
  -8  -5   2         64.30         90.23        34.33 o                         
  -7  -5   2         66.99        108.12        87.21 o                         
  -6  -5   2       1456.42       1653.63        86.05 o                         
  -6  -5   2       1222.79       1279.00        65.04 o                         
  -5  -5   2      22230.52      22303.09       654.17 o                         
  -4  -5   2       6002.21       5691.56       186.33 o                         
  -4  -5   2       5039.38       4676.95       161.11 o                         
  -3  -5   2        115.74        118.52        24.27 o                         
  -2  -5   2       5291.78       4357.48       178.94 o                         
  -2  -5   2       4442.91       3791.07       127.85 o                         
  -1  -5   2      29566.06      26409.56       808.90 o                         
   0  -5   2        992.57        651.04        35.26 o                         
   0  -5   2        833.35        549.85        43.84 o                         
   1  -5   2      18871.91      20982.96       732.82 o                         
   2  -5   2          0.73         44.84         7.54 o                         
   2  -5   2          0.87         49.86        17.34 o                         
   3  -5   2       7103.69       8259.68       316.09 o                         
   4  -5   2       4287.43       4389.21       185.70 o                         
   4  -5   2       3599.67       3673.10       163.03 o                         
   5  -5   2       2691.87       2906.41       137.47 o                         
   6  -5   2        836.17        723.14        58.08 o                         
   6  -5   2        702.04        452.63        53.05 o                         
   7  -5   2        785.77        845.40       135.05 o                         
   8  -5   2        387.78        312.86        34.15 o                         
   8  -5   2        394.32        447.45       140.46 o                         
   8  -5   2        325.58        262.99        49.60 o                         
   9  -5   2       1006.21        866.91        46.67 o                         
  10  -5   2        242.02        254.93        78.14 o                         
  10  -5   2        219.23        325.27        49.21 o                         
  11  -5   2        423.81        456.62        56.14 o                         
  12  -5   2         93.47          7.19        55.96 o                         
  13  -5   2         76.06         88.43        52.63 o                         
  14  -5   2        111.81         14.67        19.53 o                         
  14  -5   2         93.87         30.49        30.73 o                         
  14  -5   2        158.41        202.78        71.05 o                         
  15  -5   2         18.80         18.11        16.96 o                         
  16  -5   2          4.13          7.51        46.26 o                         
 -15  -4   2        765.87        903.18       103.61 o                         
 -14  -4   2         45.84         63.43        22.22 o                         
 -13  -4   2        988.65        898.69        82.35 o                         
 -12  -4   2        544.54        501.07        60.83 o                         
 -12  -4   2        927.35        711.82       211.66 o                         
 -11  -4   2        419.09        441.39        65.07 o                         
 -10  -4   2       6923.92       7428.24       342.35 o                         
 -10  -4   2       1841.74       2620.68       172.17 o                         
 -10  -4   2       2193.62       3624.55       272.99 o                         
  -9  -4   2       7733.39       8697.89       280.46 o                         
  -8  -4   2        224.93        306.17        42.83 o                         
  -8  -4   2       4881.83       5096.51       259.00 o                         
  -8  -4   2        188.85        171.36        33.79 o                         
  -7  -4   2       1086.25       1273.88        96.29 o                         
  -6  -4   2       1074.49       1269.98       132.83 o                         
  -6  -4   2        584.81        633.47        46.18 o                         
  -6  -4   2        491.00        491.98        43.25 o                         
  -5  -4   2       7101.67       7173.13       235.36 o                         
  -4  -4   2       2625.24       2225.08        84.60 o                         
  -4  -4   2       3126.83       2673.19        93.97 o                         
  -3  -4   2        848.68        755.29        39.40 o                         
  -2  -4   2       5723.82       4713.97       153.61 o                         
  -2  -4   2       6817.43       5525.51       173.09 o                         
  -2  -4   2       8206.82       7131.06       419.05 o                         
  -1  -4   2       5405.34       5199.04       163.27 o                         
   0  -4   2        491.16        705.94        32.89 o                         
   0  -4   2        585.00        789.59        35.91 o                         
   1  -4   2       7350.54       8081.67       299.40 o                         
   2  -4   2      15984.50      16382.50       576.86 o                         
   2  -4   2      13420.38      12532.68       452.34 o                         
   3  -4   2      26229.14      22354.78       773.47 o                         
   4  -4   2      11697.29      12115.55       439.05 o                         
   4  -4   2       9820.89       9768.96       400.21 o                         
   5  -4   2       5882.67       5421.84       220.10 o                         
   6  -4   2       1554.32       1469.10       170.11 o                         
   6  -4   2       1304.98       1260.90        80.30 o                         
   7  -4   2        427.67        581.16       116.96 o                         
   8  -4   2       2154.45       2122.09       161.10 o                         
   8  -4   2       1808.85       1807.94        86.82 o                         
   8  -4   2       2466.65       2822.32       217.76 o                         
   9  -4   2       4555.50       4675.15       161.92 o                         
  10  -4   2        569.31        545.02        68.73 o                         
  10  -4   2       1316.94       1479.49       133.17 o                         
  11  -4   2        117.24         60.16        49.50 o                         
  12  -4   2        249.64        317.37        66.16 o                         
  13  -4   2         21.79        -44.62        61.69 o                         
  14  -4   2        341.47        197.85        34.52 o                         
  14  -4   2        628.16        929.45       103.55 o                         
  14  -4   2        286.69        209.78        36.28 o                         
  15  -4   2         91.73         14.17        15.12 o                         
  15  -4   2        109.26         -1.50        14.92 o                         
  16  -4   2          3.48        -38.91        44.63 o                         
 -15  -3   2        725.06        850.31        86.83 o                         
 -14  -3   2        178.90        108.80        25.13 o                         
 -14  -3   2       1358.09       1413.30       123.03 o                         
 -13  -3   2       1197.74       1321.92        98.94 o                         
 -12  -3   2        628.66        720.08        78.70 o                         
 -12  -3   2        119.52        110.68        33.12 o                         
 -11  -3   2        478.91        399.10        59.84 o                         
 -10  -3   2       5692.80       6050.55       247.38 o                         
  -9  -3   2       4934.85       4995.41       171.54 o                         
  -8  -3   2       1191.00       1157.90       111.68 o                         
  -8  -3   2        315.93        139.06        32.37 o                         
  -8  -3   2        376.29        193.98        34.33 o                         
  -7  -3   2       2083.53       2263.96       131.01 o                         
  -6  -3   2        107.51        142.92        18.26 o                         
  -6  -3   2        128.05        187.98        53.15 o                         
  -6  -3   2       1660.57       1656.00       148.52 o                         
  -5  -3   2       1865.41       1825.12        71.71 o                         
  -4  -3   2        974.81       1040.35        45.11 o                         
  -4  -3   2       1092.13       1177.78       114.64 o                         
  -4  -3   2        818.44        880.06        43.56 o                         
  -3  -3   2       1550.60       1272.14        58.18 o                         
  -2  -3   2        107.22        232.84        16.15 o                         
  -2  -3   2         90.02        218.27        19.82 o                         
  -2  -3   2        595.95        788.02        84.65 o                         
  -1  -3   2       1675.83       1389.12        56.31 o                         
   0  -3   2       1220.25       1170.89        46.18 o                         
   0  -3   2       1453.39       1502.01        54.61 o                         
   1  -3   2       2171.39       2488.50       172.67 o                         
   2  -3   2      12822.43      12052.85       423.95 o                         
   2  -3   2      10765.55       9107.05       363.73 o                         
   3  -3   2      15184.90      14929.54       522.40 o                         
   4  -3   2      10509.14      10464.67       378.37 o                         
   4  -3   2       8823.34       8353.02       345.05 o                         
   5  -3   2       7318.95       6704.57       375.73 o                         
   6  -3   2        390.15        539.08        36.87 o                         
   6  -3   2        464.70        462.78        86.53 o                         
   6  -3   2       2387.75       2708.89       200.57 o                         
   7  -3   2        748.22        836.88       109.61 o                         
   8  -3   2        909.85        686.93       104.95 o                         
   8  -3   2        763.90        847.84       129.04 o                         
   9  -3   2       7006.58       6378.79       411.17 o                         
  10  -3   2       3858.47       4298.05       292.36 o                         
  11  -3   2        245.20        216.78        55.01 o                         
  12  -3   2        209.87        200.59        77.69 o                         
  13  -3   2         24.59        192.34        85.69 o                         
  14  -3   2         46.60          7.83        19.90 o                         
  14  -3   2        149.38        115.39        69.33 o                         
  14  -3   2         55.50         41.13        30.48 o                         
  15  -3   2          2.37          3.51        13.22 o                         
  15  -3   2          2.82          0.48        17.75 o                         
  16  -3   2         22.33         40.13        48.89 o                         
 -15  -2   2         65.97         32.68        15.42 o                         
 -15  -2   2        206.18        291.73        65.59 o                         
 -14  -2   2         21.85         45.87        20.60 o                         
 -14  -2   2        702.26        728.02        86.38 o                         
 -13  -2   2        934.96       1083.28       105.00 o                         
 -12  -2   2        326.40        414.96        71.89 o                         
 -11  -2   2       1286.49       1486.85       105.37 o                         
 -10  -2   2       2715.57       3121.84       125.68 o                         
  -9  -2   2        671.71        704.35        52.55 o                         
  -8  -2   2         31.98         31.07        23.68 o                         
  -8  -2   2        639.29        691.52        70.43 o                         
  -7  -2   2        811.57       1089.46        66.30 o                         
  -6  -2   2       1328.59       1123.30        56.06 o                         
  -6  -2   2       4077.15       4272.83       287.91 o                         
  -6  -2   2       1582.44       1498.81       128.69 o                         
  -5  -2   2        443.66        605.22        57.95 o                         
  -4  -2   2      10909.58      10188.40       308.45 o                         
  -4  -2   2      12993.97      11769.04       363.07 o                         
  -3  -2   2       9944.28       9287.14       276.50 o                         
  -2  -2   2       3530.55       2921.47        96.07 o                         
  -2  -2   2       4205.10       3444.73       109.09 o                         
  -1  -2   2       6563.29       6314.60       196.65 o                         
   0  -2   2      41683.91      39988.22      1331.09 o                         
   0  -2   2      34997.28      35160.36      1315.46 o                         
   1  -2   2       9959.04      11589.44       403.42 o                         
   2  -2   2        100.09        118.85        18.05 o                         
   2  -2   2         84.03         66.55        10.73 o                         
   3  -2   2      64273.14      68332.57      1954.87 o                         
   4  -2   2       5750.33       6628.33       261.21 o                         
   4  -2   2       4827.90       4844.46       184.49 o                         
   5  -2   2      12136.32      11853.07       361.46 o                         
   6  -2   2       6132.96       5115.83       162.25 o                         
   6  -2   2       7304.74       6112.71       243.71 o                         
   7  -2   2         72.18         79.01        31.15 o                         
   8  -2   2       1755.58       1576.05       169.74 o                         
   8  -2   2       2854.90       2974.09       226.61 o                         
   8  -2   2       2091.01       1891.45       185.63 o                         
   9  -2   2       6977.72       6673.10       427.60 o                         
  10  -2   2        747.63        795.20        86.72 o                         
  10  -2   2       1368.46       1553.82       136.05 o                         
  11  -2   2        138.62         77.33        64.20 o                         
  12  -2   2        110.66        165.45        77.90 o                         
  14  -2   2          3.76          0.23        16.64 o                         
  14  -2   2          8.11         24.81        64.08 o                         
  15  -2   2          0.04          5.20        11.47 o                         
  16  -2   2        105.23        125.21        52.01 o                         
 -16  -1   2         41.20         52.88        62.44 o                         
 -15  -1   2          3.02         11.38        13.25 o                         
 -15  -1   2          4.25         59.19        57.61 o                         
 -14  -1   2        240.96        302.90        72.80 o                         
 -14  -1   2         29.82         45.53        23.66 o                         
 -13  -1   2        201.05        272.76        73.64 o                         
 -12  -1   2        108.78        205.24        66.11 o                         
 -11  -1   2        889.40       1041.68        91.05 o                         
 -10  -1   2        632.16        640.75        64.26 o                         
  -9  -1   2       5479.52       5660.58       261.78 o                         
  -8  -1   2       1429.01       1624.03        91.32 o                         
  -8  -1   2        357.52        109.26        18.63 o                         
  -7  -1   2         86.06        203.21        71.67 o                         
  -6  -1   2        745.93        560.93        47.33 o                         
  -6  -1   2        626.27        505.79        34.21 o                         
  -5  -1   2       9555.89       8513.77       255.34 o                         
  -4  -1   2      11375.09      10471.34       307.38 o                         
  -4  -1   2       9550.38       9200.02       246.05 o                         
  -3  -1   2     104318.57     106929.72      3741.47 o                         
  -2  -1   2        193.86        118.94        10.79 o                         
  -2  -1   2        230.90        166.42        29.97 o                         
  -1  -1   2      30266.19      31516.60       970.23 o                         
   1  -1   2      32242.19      34105.60      1141.01 o                         
   2  -1   2       1054.77       1296.65        61.40 o                         
   2  -1   2        885.57        944.92        46.42 o                         
   4  -1   2      31697.90      29948.05       875.52 o                         
   4  -1   2      37754.14      33662.13      1186.55 o                         
   5  -1   2      11174.81      10994.08       406.52 o                         
   6  -1   2       2290.47       2403.88        93.95 o                         
   6  -1   2       1923.05       1870.34       145.29 o                         
   7  -1   2        628.20        804.94        50.02 o                         
   8  -1   2       2180.69       2490.57       202.07 o                         
   8  -1   2        371.84        312.83        77.31 o                         
   8  -1   2        312.19        550.34        91.43 o                         
   9  -1   2       4033.80       4171.14       279.57 o                         
  10  -1   2        211.20        333.40        65.74 o                         
  10  -1   2         22.79         83.09        38.39 o                         
  11  -1   2        502.53        506.91        78.59 o                         
  12  -1   2         88.19        312.73        83.40 o                         
  12  -1   2         49.01         31.89        30.47 o                         
  13  -1   2        170.95        159.82        66.98 o                         
  14  -1   2          0.22         -2.03        14.38 o                         
  14  -1   2         25.77         12.52        62.04 o                         
  16  -1   2        119.30        174.96        53.40 o                         
 -15   0   2         79.30         42.04        17.18 o                         
 -14   0   2        124.65        207.08        68.76 o                         
 -14   0   2        104.57         23.52        16.48 o                         
 -12   0   2         31.05        138.78        79.18 o                         
 -11   0   2        259.87        270.18        60.06 o                         
 -10   0   2       4290.84       4546.86       179.88 o                         
  -9   0   2      11989.38      13035.91       709.25 o                         
  -8   0   2       2508.80       2898.91       139.42 o                         
  -8   0   2       5710.99       6179.34       402.19 o                         
  -8   0   2       2988.13       3251.61       204.99 o                         
  -7   0   2        441.14        533.87        52.06 o                         
  -6   0   2       3132.59       3212.33       114.75 o                         
  -6   0   2       2630.08       2739.21       128.79 o                         
  -6   0   2      10131.59       9657.88       476.87 o                         
  -5   0   2      22928.00      23163.64       689.73 o                         
  -4   0   2       3742.24       3690.66        97.28 o                         
  -4   0   2       4457.24       4577.54       150.74 o                         
  -4   0   2       5778.01       5375.50       294.81 o                         
  -3   0   2      38486.70      39060.07      1141.26 o                         
  -2   0   2       4366.12       3816.12       107.26 o                         
  -2   0   2       3665.74       3226.35        92.66 o                         
  -1   0   2      63804.74      66775.12      3736.05 o                         
   1   0   2      31696.42      34770.47      1019.15 o                         
   2   0   2      18420.09      14041.71       419.56 o                         
   2   0   2      15465.27      11128.54       327.38 o                         
   3   0   2      69341.34      69196.05      2101.18 o                         
   4   0   2       5398.92       4700.43       155.04 o                         
   4   0   2       6430.45       5264.15       225.19 o                         
   5   0   2       7625.31       6668.64       285.47 o                         
   6   0   2        183.66        203.00        50.32 o                         
   7   0   2        488.07        511.89        43.52 o                         
   8   0   2          6.53         66.92        24.95 o                         
   8   0   2        333.36        321.58        57.38 o                         
   8   0   2          7.78         14.50        32.43 o                         
   9   0   2        844.82        547.86        77.90 o                         
  10   0   2       1977.23       2168.22       118.89 o                         
  10   0   2        358.76        478.86        67.89 o                         
  11   0   2        713.41        728.04        89.86 o                         
  12   0   2         15.28         46.53        28.12 o                         
  12   0   2         33.12         28.87        74.66 o                         
  13   0   2         52.05          8.25        61.75 o                         
  14   0   2          0.23         -7.70        13.05 o                         
  14   0   2          3.54          4.33        59.06 o                         
 -16   1   2         23.66          4.29         9.78 o                         
 -15   1   2        131.38         45.84        18.24 o                         
 -14   1   2         94.22         66.04        24.38 o                         
 -14   1   2        529.71        483.89        69.51 o                         
 -13   1   2       1174.52       1262.74       141.76 o                         
 -12   1   2         98.33         41.56        77.74 o                         
 -11   1   2       2342.61       2457.46       182.99 o                         
 -10   1   2      14929.13      17028.67       731.78 o                         
  -8   1   2       3676.52       4361.29       284.25 o                         
  -8   1   2      10468.20      10189.55       621.81 o                         
  -7   1   2       1573.94       1783.26        70.08 o                         
  -6   1   2      10554.27      10360.47       279.56 o                         
  -6   1   2      24206.62      24174.88      1383.52 o                         
  -6   1   2      12570.78      11917.72       351.47 o                         
  -5   1   2      35975.61      31276.35       781.95 o                         
  -4   1   2        781.68       1007.93        47.75 o                         
  -4   1   2        656.29        842.38        42.78 o                         
  -4   1   2       1437.96       1759.62       153.50 o                         
  -3   1   2      37026.20      36412.48      1349.30 o                         
  -2   1   2       1352.55       1262.00        49.06 o                         
  -2   1   2       1610.97       1526.98        47.02 o                         
  -1   1   2      30651.10      32345.56       853.44 o                         
   0   1   2      45116.99      41067.06      1362.52 o                         
   1   1   2       9837.62       9440.83       375.97 o                         
   2   1   2          3.74         41.23        12.49 o                         
   2   1   2          3.14         78.70        15.74 o                         
   3   1   2      13327.05      12717.91       511.03 o                         
   4   1   2      19849.16      20172.61       806.25 o                         
   4   1   2      16665.11      17461.92       610.74 o                         
   5   1   2       5870.65       5502.62       240.09 o                         
   6   1   2        117.93        106.08        29.29 o                         
   6   1   2         99.01         91.69        63.36 o                         
   7   1   2        801.70        793.12        71.95 o                         
   8   1   2        704.73        656.27        93.14 o                         
   8   1   2        446.54        497.29        66.86 o                         
   8   1   2        374.91        388.38        34.62 o                         
   9   1   2        487.46        579.28        55.46 o                         
  10   1   2       3437.60       4001.25       233.02 o                         
  10   1   2        769.33       1028.59        89.69 o                         
  10   1   2        916.32       1645.58       134.60 o                         
  11   1   2        570.77        603.67        75.50 o                         
  12   1   2         27.41        -18.16        65.48 o                         
  12   1   2          4.21         14.33        18.59 o                         
  13   1   2         18.73         19.21        19.54 o                         
  13   1   2         26.26         14.58        61.82 o                         
  14   1   2         79.33         90.67        66.85 o                         
  14   1   2          1.34          9.77        14.39 o                         
  15   1   2        408.33        406.83        65.86 o                         
 -16   2   2          9.32         -0.11         9.95 o                         
 -15   2   2        104.04         75.52        21.74 o                         
 -15   2   2        123.91        110.33        33.52 o                         
 -14   2   2       1330.99       1681.95       103.11 o                         
 -14   2   2        223.91        450.01        55.04 o                         
 -13   2   2       3234.02       3304.33       222.04 o                         
 -12   2   2        748.30        790.72        98.34 o                         
 -11   2   2       5710.99       5596.44       326.39 o                         
 -10   2   2      22713.93      24385.41      1030.94 o                         
  -9   2   2      18343.43      17300.02       737.79 o                         
  -8   2   2      13966.49      14661.47       451.95 o                         
  -7   2   2       1492.82       1650.83        70.29 o                         
  -6   2   2      13858.99      14221.06       383.08 o                         
  -6   2   2      11635.83      11927.64       347.59 o                         
  -5   2   2      23448.46      24246.45       617.84 o                         
  -4   2   2       1320.78       1419.25        59.58 o                         
  -4   2   2       1573.13       1520.57        52.28 o                         
  -3   2   2     100672.95     105268.03      3882.90 o                         
  -2   2   2        795.53        607.05        25.50 o                         
  -2   2   2        667.92        482.93        35.94 o                         
  -1   2   2       6070.89       6045.82       182.97 o                         
   0   2   2      15480.96      12600.72       367.74 o                         
   0   2   2      18438.78      14468.16       544.31 o                         
   1   2   2       1931.18       1747.78        53.64 o                         
   2   2   2       8453.46       8517.41       280.12 o                         
   2   2   2       7097.42       7466.70       275.65 o                         
   3   2   2      31037.99      25244.93      1000.35 o                         
   4   2   2       2832.17       2938.43       135.06 o                         
   4   2   2       2377.85       2507.90       118.04 o                         
   5   2   2       2567.16       2873.38       193.64 o                         
   6   2   2        106.31         62.94        28.09 o                         
   6   2   2        126.62         98.50        42.50 o                         
   7   2   2        928.30        831.52        73.62 o                         
   8   2   2        315.87        220.27        28.11 o                         
   8   2   2        376.22        254.00        29.00 o                         
   9   2   2       2788.68       2865.66       109.77 o                         
  10   2   2       2122.47       2436.36       171.74 o                         
  10   2   2        419.39        569.33        67.70 o                         
  11   2   2        735.43        799.96        71.20 o                         
  12   2   2          9.40        -65.04        65.04 o                         
  12   2   2          7.47         -5.14        18.83 o                         
  13   2   2          0.14         18.68        19.72 o                         
  13   2   2          2.99        -25.35        54.96 o                         
  14   2   2         87.51        112.53        71.78 o                         
  16   2   2        175.76        151.90        64.74 o                         
 -16   3   2          0.52        -11.65        11.65 o                         
 -16   3   2          0.62         12.35        15.09 o                         
 -16   3   2          1.04        -50.53        50.53 o                         
 -15   3   2         78.91         49.48        21.80 o                         
 -15   3   2         93.99         37.36        26.03 o                         
 -14   3   2       1828.43       2125.10       114.77 o                         
 -13   3   2       3641.71       4217.06       262.88 o                         
 -12   3   2        527.67       1021.53       110.50 o                         
 -11   3   2       5994.88       5875.89       255.67 o                         
 -10   3   2      22840.65      23863.05      1464.79 o                         
  -9   3   2      17512.18      18370.98       531.14 o                         
  -8   3   2       7252.66       7489.08       434.35 o                         
  -8   3   2      10929.18      11366.45       366.42 o                         
  -7   3   2        374.90        528.11        43.99 o                         
  -6   3   2      10966.32      10743.03       440.49 o                         
  -6   3   2       6999.00       6444.65       204.85 o                         
  -6   3   2       8336.24       7382.97       291.02 o                         
  -5   3   2      10420.51       9520.92       258.25 o                         
  -4   3   2       6875.06       6783.57       205.08 o                         
  -4   3   2       8188.61       8440.54       228.69 o                         
  -3   3   2      11317.53      10214.79       305.58 o                         
  -2   3   2        298.08        250.56        16.07 o                         
  -2   3   2        355.03        244.75        21.20 o                         
  -1   3   2       1588.75       1596.39       143.34 o                         
   0   3   2       6753.61       5768.49       154.64 o                         
   0   3   2       5670.24       5205.17       163.48 o                         
   1   3   2       6512.90       6602.61       210.03 o                         
   2   3   2      25529.46      22012.19      1240.70 o                         
   2   3   2      10166.63       9065.45       335.70 o                         
   2   3   2      12109.08       9998.02       306.42 o                         
   3   3   2       7191.16       7384.10       433.09 o                         
   4   3   2       3139.73       2905.63       192.56 o                         
   4   3   2       2636.07       2169.53       108.28 o                         
   5   3   2       1327.49       1483.01       119.66 o                         
   6   3   2       1386.14       1465.56       148.52 o                         
   6   3   2        769.44        736.66        44.78 o                         
   6   3   2        916.45        950.81       100.68 o                         
   7   3   2        254.68        292.73        53.23 o                         
   8   3   2       1209.03       1199.89        66.49 o                         
   8   3   2       2332.11       2776.67       232.41 o                         
   8   3   2       1440.03       1613.76       126.79 o                         
   9   3   2       4723.47       5187.26       177.57 o                         
  10   3   2         32.79         61.55        32.24 o                         
  10   3   2         39.06         19.31        32.73 o                         
  10   3   2        640.32        926.23       175.19 o                         
  11   3   2        120.44        188.20        58.28 o                         
  12   3   2        177.18        104.74        27.63 o                         
  12   3   2        240.35        560.83       215.68 o                         
  13   3   2         26.36          6.29        19.59 o                         
  13   3   2         34.16        -55.39        55.39 o                         
  14   3   2         40.67         42.39        72.44 o                         
  15   3   2          3.81          6.47        56.45 o                         
 -16   4   2          5.67         -8.70        12.35 o                         
 -16   4   2          4.76         27.30        17.33 o                         
 -16   4   2         10.43        101.94        51.38 o                         
 -15   4   2         58.92         89.17        27.44 o                         
 -15   4   2         70.18         35.71        21.80 o                         
 -14   4   2       1899.76       2190.25       113.79 o                         
 -13   4   2       3531.64       4320.02       268.82 o                         
 -12   4   2        801.46        902.44        77.07 o                         
 -11   4   2       2593.58       2837.62       137.71 o                         
 -10   4   2      15084.08      16153.19      1002.51 o                         
  -9   4   2      12836.40       7960.08       442.32 o                         
  -8   4   2       3243.09       3183.30       151.16 o                         
  -8   4   2       2722.85       2724.92       177.40 o                         
  -8   4   2       5751.88       6210.55       436.70 o                         
  -7   4   2         74.04        163.91        44.98 o                         
  -6   4   2         12.07         26.31        18.61 o                         
  -6   4   2         14.37         16.88        14.92 o                         
  -5   4   2        442.12        461.54        32.62 o                         
  -4   4   2       7905.95       7320.88       234.70 o                         
  -4   4   2       9416.48       8437.40       260.56 o                         
  -3   4   2       1527.85       1161.87        49.69 o                         
  -2   4   2        488.73        358.81        22.93 o                         
  -2   4   2        582.11        519.20        29.79 o                         
  -1   4   2       6021.00       5909.08       185.30 o                         
   0   4   2       1369.19       1297.40        53.54 o                         
   0   4   2       1630.79       1557.55        83.26 o                         
   1   4   2      19154.17      19366.40       673.03 o                         
   2   4   2      21706.78      19466.02       594.23 o                         
   2   4   2      18224.73      16362.47       584.34 o                         
   3   4   2       7931.45       7662.25       254.12 o                         
   4   4   2       4889.94       4164.40       183.95 o                         
   4   4   2       9903.64       9883.15       585.78 o                         
   5   4   2        278.27        167.94        54.76 o                         
   6   4   2        574.40        615.16        88.16 o                         
   6   4   2        482.26        473.50        39.04 o                         
   7   4   2       1625.61       1614.32       154.46 o                         
   8   4   2       4336.83       4621.05       304.38 o                         
   8   4   2       6411.24       6905.48       531.65 o                         
   8   4   2       3641.15       3737.08       145.84 o                         
   9   4   2       4006.35       4086.66       147.66 o                         
  10   4   2         43.42        206.89       161.12 o                         
  10   4   2         31.08         81.55        35.31 o                         
  10   4   2         26.09         50.09        24.05 o                         
  11   4   2         22.26        104.14        55.47 o                         
  12   4   2         63.06         78.47       220.01 o                         
  12   4   2         24.93         -1.08        20.01 o                         
  13   4   2         69.18         62.11       118.18 o                         
  13   4   2         19.04          1.43        19.86 o                         
  14   4   2        131.22        211.28       123.98 o                         
  15   4   2        203.80        223.83        68.52 o                         
 -16   5   2          0.42         -4.51        16.45 o                         
 -16   5   2          0.50         -2.60        11.70 o                         
 -16   5   2          1.02        -35.74        47.97 o                         
 -15   5   2        210.16        115.65        25.56 o                         
 -15   5   2        176.44        145.80        35.21 o                         
 -14   5   2       1491.56       1839.83       149.43 o                         
 -14   5   2       1267.65       1258.37        94.60 o                         
 -13   5   2       1349.12       1816.87       142.01 o                         
 -12   5   2         91.72         55.39        56.16 o                         
 -11   5   2        307.69        251.07        55.29 o                         
 -10   5   2       4478.93       4842.82       160.53 o                         
  -9   5   2       6375.34       6497.43       232.09 o                         
  -8   5   2       1552.37       1669.21        97.89 o                         
  -7   5   2        862.59       1074.43        57.82 o                         
  -6   5   2       2971.35       2999.51       122.21 o                         
  -6   5   2       2494.71       2524.49       184.50 o                         
  -5   5   2       2014.78       1849.72        76.29 o                         
  -4   5   2        117.31        171.26        18.70 o                         
  -4   5   2        139.73        156.87        19.65 o                         
  -3   5   2        936.28        733.47        38.47 o                         
  -2   5   2       1389.39       1373.25        53.65 o                         
  -2   5   2       1654.85       1543.98        63.64 o                         
  -1   5   2      30109.66      27932.07       802.87 o                         
   0   5   2        499.24        640.69        32.57 o                         
   0   5   2        594.63        781.50        54.06 o                         
   1   5   2      26685.02      26141.06       907.65 o                         
   2   5   2       5043.45       4233.24       127.09 o                         
   2   5   2       4234.42       3755.20       175.06 o                         
   3   5   2       6573.00       5419.39       217.25 o                         
   4   5   2         54.87         28.09        16.10 o                         
   4   5   2         65.35         38.57        13.75 o                         
   5   5   2       5039.84       4378.58       288.23 o                         
   6   5   2         11.05         51.13        43.74 o                         
   6   5   2          9.28         36.71        18.51 o                         
   6   5   2       2043.83       2765.98       188.99 o                         
   7   5   2       1921.20       2103.99        83.70 o                         
   8   5   2       1283.18       1330.54        76.14 o                         
   8   5   2       1528.35       1658.92        83.02 o                         
   8   5   2       2470.79       3091.97       288.46 o                         
   9   5   2        797.49        947.52       108.84 o                         
  10   5   2        561.36        800.98       130.73 o                         
  10   5   2        335.91        332.05        34.23 o                         
  10   5   2        400.09        484.69        61.57 o                         
  11   5   2        113.80        192.72        55.95 o                         
  12   5   2        177.12        225.94        73.60 o                         
  12   5   2        135.06        116.10        27.98 o                         
  13   5   2        465.52        571.60        69.72 o                         
  14   5   2        128.38        127.04        68.39 o                         
 -16   6   2          0.84         -1.87        10.10 o                         
 -15   6   2          1.27         41.32        32.39 o                         
 -15   6   2          1.51        -12.91        15.33 o                         
 -14   6   2        497.25        374.54        48.28 o                         
 -14   6   2        591.47        672.88        88.33 o                         
 -13   6   2        470.36        585.98        83.93 o                         
 -12   6   2         28.40        -13.31        53.25 o                         
 -11   6   2        759.20        916.95        59.59 o                         
 -10   6   2        534.66        665.73        51.33 o                         
  -9   6   2        585.54        775.81        73.06 o                         
  -8   6   2        716.07        827.05        57.33 o                         
  -8   6   2        748.05        717.77        79.57 o                         
  -7   6   2       2095.27       2361.99        93.76 o                         
  -6   6   2       1825.32       1694.70        61.68 o                         
  -6   6   2       1532.52       1457.41       127.61 o                         
  -5   6   2       7879.71       7238.67       236.65 o                         
  -4   6   2       4855.81       5199.79       167.31 o                         
  -4   6   2       5783.57       5827.75       194.60 o                         
  -3   6   2        120.36        149.47        31.83 o                         
  -2   6   2       5740.72       5247.07       174.88 o                         
  -2   6   2       6837.55       6568.46       212.75 o                         
  -1   6   2      15817.25      15591.28       568.28 o                         
   0   6   2       4990.64       4531.54       153.35 o                         
   0   6   2       5944.16       4950.25       210.61 o                         
   1   6   2      12305.79      11862.00       445.59 o                         
   2   6   2       2339.21       2424.10        83.81 o                         
   2   6   2       1963.97       2032.46       105.44 o                         
   3   6   2       1246.16       1530.91        67.75 o                         
   4   6   2        238.09        118.18        24.82 o                         
   4   6   2       3924.83       3788.29       260.77 o                         
   4   6   2        283.58        247.32        48.71 o                         
   5   6   2      14600.69      15090.30       583.10 o                         
   6   6   2        214.41        196.26        27.51 o                         
   6   6   2        255.37        311.64        39.33 o                         
   7   6   2        451.69        583.23        44.99 o                         
   8   6   2         45.80         65.75        27.07 o                         
   8   6   2         54.55         59.25        31.19 o                         
   8   6   2       2673.84       2617.64       247.86 o                         
   9   6   2        612.42        644.18        77.48 o                         
  10   6   2        462.06        790.91       129.66 o                         
  10   6   2        376.06        347.17        34.76 o                         
  10   6   2        447.91        508.47        64.45 o                         
  11   6   2        189.39        277.58        65.08 o                         
  12   6   2        537.62        805.25        86.73 o                         
  12   6   2        448.09        606.05        78.88 o                         
  13   6   2        651.68        532.27        69.10 o                         
 -16   7   2         25.95         42.32        46.74 o                         
 -16   7   2          2.29          0.03         9.27 o                         
 -15   7   2          1.32         -7.93        13.62 o                         
 -14   7   2        104.69         83.95        65.90 o                         
 -14   7   2          0.12         -4.33        20.07 o                         
 -13   7   2        225.44        142.48        45.21 o                         
 -12   7   2        118.43        183.25        56.62 o                         
 -11   7   2       1083.38       1178.92        71.69 o                         
 -10   7   2       2424.00       2628.73        99.92 o                         
  -9   7   2       4896.38       4823.36       184.38 o                         
  -8   7   2        970.37       1073.99        75.66 o                         
  -8   7   2        814.71        887.14        63.96 o                         
  -7   7   2       1190.04       1256.10        63.95 o                         
  -6   7   2        489.68        485.99        42.77 o                         
  -6   7   2        583.24        520.21        39.16 o                         
  -6   7   2       1074.24       1055.59        93.01 o                         
  -5   7   2      21315.54      21503.85       809.76 o                         
  -4   7   2      16053.33      14567.54       442.64 o                         
  -4   7   2      13478.17      12462.45       380.23 o                         
  -3   7   2       1071.34       1104.18        70.49 o                         
  -2   7   2       4438.19       4213.50       187.74 o                         
  -2   7   2       3726.24       3468.84       128.73 o                         
  -1   7   2      15476.96      14850.89       552.89 o                         
   0   7   2       3404.73       3195.44       116.80 o                         
   0   7   2       4055.24       3835.17       177.86 o                         
   1   7   2        571.89        334.34        43.54 o                         
   2   7   2         21.25          8.09        16.48 o                         
   2   7   2         17.84        -12.02        16.51 o                         
   3   7   2        680.61        755.31        47.46 o                         
   4   7   2         79.65        149.78        22.40 o                         
   4   7   2         94.87        160.00        32.46 o                         
   5   7   2       1769.01       1853.03       101.18 o                         
   6   7   2         25.10         65.42        21.46 o                         
   6   7   2       2110.49       2337.17       177.59 o                         
   6   7   2         29.90         40.16        25.90 o                         
   7   7   2        935.26        910.55        63.15 o                         
   8   7   2          0.73         57.91        29.86 o                         
   8   7   2          0.61          7.53        23.99 o                         
   8   7   2        344.71        266.59       153.18 o                         
   9   7   2        171.05        256.94        57.94 o                         
  10   7   2         47.18         35.62        25.97 o                         
  10   7   2        334.28        392.31       149.79 o                         
  10   7   2         56.19         55.02        33.88 o                         
  11   7   2         57.68       -213.55       213.55 o                         
  12   7   2        532.07        521.97        53.74 o                         
  12   7   2        639.31        677.79        84.78 o                         
  13   7   2        797.05        835.94       112.73 o                         
  14   7   2        169.32        209.72        37.49 o                         
 -16   8   2         20.83         16.31        61.17 o                         
 -15   8   2          0.77          7.30        14.09 o                         
 -15   8   2          3.79         28.53        51.74 o                         
 -14   8   2        274.52        357.82        78.04 o                         
 -14   8   2        244.70        167.57        31.77 o                         
 -13   8   2       1052.02       1029.39        70.70 o                         
 -12   8   2        388.59        401.66        55.75 o                         
 -11   8   2        443.32        346.78        44.39 o                         
 -10   8   2       5834.61       6787.32       308.56 o                         
  -9   8   2       8835.07       8954.85       381.62 o                         
  -8   8   2       4656.90       4775.12       312.16 o                         
  -8   8   2       5546.66       5448.12       256.00 o                         
  -7   8   2         74.86         94.25        31.99 o                         
  -6   8   2       5105.79       4777.49       174.25 o                         
  -6   8   2       4286.76       4197.26       179.08 o                         
  -5   8   2      38136.61      39862.23      1455.58 o                         
  -4   8   2      11775.94      10616.84       340.86 o                         
  -4   8   2       9886.93       9259.97       294.28 o                         
  -3   8   2        440.31        344.77        43.93 o                         
  -2   8   2        111.73         78.54        31.45 o                         
  -2   8   2         93.80         43.46        14.45 o                         
  -1   8   2       2745.08       2554.25       133.90 o                         
   0   8   2         26.40         36.49        31.25 o                         
   0   8   2         22.17         81.81        17.59 o                         
   1   8   2         98.20        298.78        44.78 o                         
   2   8   2        157.69        241.55        22.10 o                         
   2   8   2        187.82        329.00        32.49 o                         
   3   8   2        597.18        643.72        45.20 o                         
   4   8   2        152.85        208.23        35.77 o                         
   4   8   2        128.33        146.78        18.64 o                         
   5   8   2        643.24        620.01        45.49 o                         
   6   8   2          4.26         36.44        23.21 o                         
   6   8   2          3.58         37.24        21.30 o                         
   6   8   2         17.92         54.39        98.05 o                         
   7   8   2        277.33        232.36        41.31 o                         
   8   8   2        747.89        956.81       124.06 o                         
   8   8   2        598.38        604.95        58.06 o                         
   8   8   2        712.70        918.37        80.35 o                         
   9   8   2        318.36        348.48        62.71 o                         
  10   8   2          0.01         50.34        36.47 o                         
  10   8   2         92.87        385.84       121.26 o                         
  10   8   2          0.01          1.69        26.91 o                         
  11   8   2          8.69         42.98        59.68 o                         
  12   8   2        171.57        159.07        55.46 o                         
  12   8   2        144.04         98.19        38.97 o                         
  12   8   2        260.13        260.47       125.39 o                         
  13   8   2        338.08        315.52       103.20 o                         
  14   8   2         85.58         58.27        19.11 o                         
 -16   9   2         48.59         97.84        58.68 o                         
 -15   9   2        151.99         47.64        16.84 o                         
 -15   9   2        217.96        152.46        55.54 o                         
 -14   9   2        805.43        459.45        47.39 o                         
 -14   9   2        827.29        970.08       102.39 o                         
 -13   9   2       1419.58       1263.08        77.76 o                         
 -12   9   2        579.22        542.73        62.19 o                         
 -12   9   2        698.74        891.14        99.13 o                         
 -11   9   2        498.86        549.45        46.86 o                         
 -10   9   2       5634.08       6334.04       366.35 o                         
 -10   9   2       4730.30       5149.42       336.47 o                         
 -10   9   2       7475.82      10146.38       697.95 o                         
  -9   9   2       9034.14       9219.06       335.27 o                         
  -8   9   2       5721.97       5819.09       275.00 o                         
  -8   9   2       5775.96       5791.03       254.20 o                         
  -8   9   2       4804.09       4792.22       312.62 o                         
  -7   9   2        196.23        198.66        57.30 o                         
  -6   9   2       2337.94       2576.00       107.39 o                         
  -6   9   2       1962.90       2268.40       111.95 o                         
  -5   9   2      19810.61      20458.23       630.40 o                         
  -4   9   2      10570.54      10186.26       285.58 o                         
  -4   9   2       8874.89       8175.99       482.38 o                         
  -3   9   2        293.01        346.92        29.21 o                         
  -2   9   2       5251.54       5974.33       211.70 o                         
  -2   9   2       4409.13       4138.27       160.22 o                         
  -1   9   2       1143.88       1629.37        71.30 o                         
   0   9   2        186.30        294.58        17.76 o                         
   0   9   2        221.89        277.42        26.10 o                         
   1   9   2        363.18        523.34        33.78 o                         
   2   9   2       1585.26       1460.34        56.50 o                         
   2   9   2       1330.96       1177.52        51.76 o                         
   3   9   2        153.14        183.32        29.36 o                         
   4   9   2        796.40        745.95        39.18 o                         
   4   9   2        668.65        596.77        36.27 o                         
   5   9   2       1111.70       1230.97        73.46 o                         
   6   9   2         55.66         64.85        23.42 o                         
   6   9   2         46.73        -13.27        23.10 o                         
   7   9   2       1401.55       1646.95       112.19 o                         
   8   9   2        362.91        347.54        51.80 o                         
   8   9   2        533.51        716.98       120.27 o                         
   8   9   2        432.24        371.82        52.09 o                         
   9   9   2         25.72        105.84        62.62 o                         
  10   9   2        187.08         91.14       118.93 o                         
  10   9   2        157.07        105.85        60.97 o                         
  10   9   2        213.94        385.33       260.51 o                         
  11   9   2        592.85        609.75        87.81 o                         
  12   9   2         28.84         52.17       117.07 o                         
  12   9   2         15.67         34.97        23.04 o                         
  13   9   2         25.17         72.51        93.03 o                         
  14   9   2         44.59        -13.93        13.93 o                         
 -15  10   2        815.03        798.10        81.06 o                         
 -14  10   2       1542.68       1725.95       141.77 o                         
 -13  10   2       1147.27       1042.28        69.42 o                         
 -12  10   2        876.58        651.89       268.79 o                         
 -12  10   2        332.04        179.11        35.01 o                         
 -11  10   2        327.05        292.89        40.61 o                         
 -10  10   2       3326.25       3343.09       219.45 o                         
 -10  10   2       3408.48       4118.59       240.86 o                         
  -9  10   2       4009.93       4455.59       229.28 o                         
  -8  10   2       1653.71       1580.10        95.34 o                         
  -8  10   2       1546.38       1620.33       115.47 o                         
  -8  10   2       1298.32       1242.90       106.37 o                         
  -7  10   2        229.67        267.49        35.89 o                         
  -6  10   2        392.93        339.73        55.25 o                         
  -6  10   2        468.00        403.13        41.58 o                         
  -6  10   2        555.67        215.51        97.66 o                         
  -5  10   2        716.43        724.58        49.78 o                         
  -4  10   2        141.91        180.77        20.98 o                         
  -4  10   2        119.14         68.91        33.76 o                         
  -3  10   2        804.47        764.29        41.30 o                         
  -2  10   2        121.40        146.94        26.20 o                         
  -2  10   2        101.92         97.19        16.77 o                         
  -1  10   2        522.29        424.92        34.73 o                         
   0  10   2        342.09        338.98        20.00 o                         
   0  10   2        407.45        435.90        34.01 o                         
   1  10   2       2467.10       2678.81        88.67 o                         
   2  10   2        274.36        269.59        33.99 o                         
   2  10   2        326.78        283.04        29.43 o                         
   3  10   2         12.97        -22.22        23.68 o                         
   4  10   2       1021.89        909.84        49.96 o                         
   4  10   2        857.97        716.08        35.46 o                         
   5  10   2       1806.90       2064.06        73.53 o                         
   6  10   2         89.02         20.05        42.51 o                         
   6  10   2        106.02         58.51        24.40 o                         
   7  10   2       1859.91       1949.19        77.07 o                         
   8  10   2         81.50          6.56        46.82 o                         
   8  10   2        908.43       1091.37       133.24 o                         
   8  10   2         68.42         37.81        61.26 o                         
   9  10   2         29.05         -9.04        73.32 o                         
  10  10   2        805.08       1156.29       168.46 o                         
  10  10   2        490.35        599.87        59.98 o                         
  10  10   2        584.03        452.66       152.56 o                         
  11  10   2       1408.82       1835.17       187.84 o                         
  12  10   2        274.02        253.75        34.19 o                         
  13  10   2         41.05         51.30        87.61 o                         
  13  10   2         16.48         29.07        28.10 o                         
 -16  11   2         40.06          4.33        43.54 o                         
 -15  11   2        899.44        986.09        89.46 o                         
 -14  11   2       1527.66       1765.29       142.31 o                         
 -13  11   2        767.07        726.79        63.46 o                         
 -12  11   2        245.96        203.33       286.83 o                         
 -12  11   2        242.02        130.01        28.23 o                         
 -11  11   2         74.66         66.41        36.43 o                         
 -10  11   2        668.13        768.80        61.16 o                         
 -10  11   2        807.66       1159.92        98.19 o                         
 -10  11   2        560.96        535.60        72.92 o                         
  -9  11   2       1343.87       1407.54        85.38 o                         
  -8  11   2       1342.28       1250.75        75.81 o                         
  -8  11   2       1359.80       1198.48       122.63 o                         
  -8  11   2       1126.96       1079.36        99.76 o                         
  -7  11   2        762.37        787.96        50.15 o                         
  -6  11   2        202.99        235.43        32.08 o
[truncated: 3,822,067 more chars]
