# Supplementary material for: An octa­nuclear nickel(II) pyrazolate cluster with a cubic Ni8 core and its methyl- and n-octyl-functionalized derivatives
Source: Acta Crystallogr E Crystallogr Commun. 2023 Nov 30;79(Pt 12):1199–206. doi: 10.1107/S2056989023010101 (PMC10833398; doi:10.1107/S2056989023010101)
Supplement: Supplementary file 5 [file e-79-01199-3sup8.cml]

<?xml version="1.0" encoding="UTF-8" ?>
<!DOCTYPE CDXML SYSTEM "http://www.cambridgesoft.com/xml/cdxml.dtd" >
<CDXML
 CreationProgram="ChemDraw 19.0.0.22"
 Name="Structure 3.cdxml"
 BoundingBox="34.91 14.08 645.74 526.83"
 WindowPosition="0 0"
 WindowSize="-2147483648 -1073741824"
 WindowIsZoomed="yes"
 FractionalWidths="yes"
 InterpretChemically="yes"
 ShowAtomQuery="yes"
 ShowAtomStereo="no"
 ShowAtomEnhancedStereo="yes"
 ShowAtomNumber="no"
 ShowResidueID="no"
 ShowBondQuery="yes"
 ShowBondRxn="yes"
 ShowBondStereo="no"
 ShowTerminalCarbonLabels="no"
 ShowNonTerminalCarbonLabels="no"
 HideImplicitHydrogens="no"
 Magnification="833"
 LabelFont="3"
 LabelSize="24"
 LabelFace="96"
 CaptionFont="4"
 CaptionSize="24"
 HashSpacing="2.48"
 MarginWidth="1.84"
 LineWidth="0.92"
 BoldWidth="3.68"
 BondLength="27.58"
 BondSpacing="12"
 ChainAngle="120"
 LabelJustification="Auto"
 CaptionJustification="Left"
 AminoAcidTermini="HOH"
 ShowSequenceTermini="yes"
 ShowSequenceBonds="yes"
 ShowSequenceUnlinkedBranches="no"
 ResidueWrapCount="40"
 ResidueBlockCount="10"
 ResidueZigZag="yes"
 NumberResidueBlocks="no"
 PrintMargins="36 36 36 36"
 MacPrintInfo="00030000025802580000000013241900FF9CFF9C138819640365052803FC00020000025802580000000013241900000100000064000000010001010100000001270F000100010000000000000000000000000002001901900000000000600000000000000000000100000000000000000000000000000000"
 ChemPropName=""
 ChemPropFormula="Chemical Formula: "
 ChemPropExactMass="Exact Mass: "
 ChemPropMolWt="Molecular Weight: "
 ChemPropMOverZ="m/z: "
 ChemPropAnalysis="Elemental Analysis: "
 ChemPropBoilingPt="Boiling Point: "
 ChemPropMeltingPt="Melting Point: "
 ChemPropCritTemp="Critical Temp: "
 ChemPropCritPres="Critical Pres: "
 ChemPropCritVol="Critical Vol: "
 ChemPropGibbs="Gibbs Energy: "
 ChemPropLogP="Log P: "
 ChemPropMR="MR: "
 ChemPropHenry="Henry&apos;s Law: "
 ChemPropEForm="Heat of Form: "
 ChemProptPSA="tPSA: "
 ChemPropCLogP="CLogP: "
 ChemPropCMR="CMR: "
 ChemPropLogS="LogS: "
 ChemPropPKa="pKa: "
 ChemPropID=""
 ChemPropFragmentLabel=""
 color="0"
 bgcolor="1"
 RxnAutonumberStart="1"
 RxnAutonumberConditions="no"
 RxnAutonumberStyle="Roman"
 RxnAutonumberFormat="(#)"
><colortable>
<color r="1" g="1" b="1"/>
<color r="0" g="0" b="0"/>
<color r="1" g="0" b="0"/>
<color r="1" g="1" b="0"/>
<color r="0" g="1" b="0"/>
<color r="0" g="1" b="1"/>
<color r="0" g="0" b="1"/>
<color r="1" g="0" b="1"/>
<color r="0.3765" g="0.3765" b="0.3765"/>
<color r="0.2157" g="0.7804" b="0.2157"/>
<color r="0.7451" g="0.7451" b="0.7451"/>
<color r="0.8902" g="0.8902" b="0.8902"/>
<color r="1" g="0.7098" b="0.7098"/>
<color r="1" g="0.9098" b="0.9098"/>
</colortable><fonttable>
<font id="3" charset="iso-8859-1" name="Arial"/>
<font id="4" charset="iso-8859-1" name="Times New Roman"/>
</fonttable><page
 id="1781"
 BoundingBox="0 0 720 540"
 HeaderPosition="36"
 FooterPosition="36"
 PrintTrimMarks="yes"
 HeightPages="1"
 WidthPages="1"
><group
 id="940"
 BoundingBox="34.91 14.08 645.74 526.83"
 Z="430"
><fragment
 id="963"
 BoundingBox="34.91 14.08 645.74 526.83"
 Z="437"
><n
 id="1407"
 p="297.34 245.32"
 Z="395"
 color="14"
 Warning="An atom in this label has an invalid valence."
 Element="8"
 NumHydrogens="0"
 NeedsClean="yes"
 AS="u"
><t
 p="286.44 256.34"
 BoundingBox="286.44 230.99 308.24 263.19"
 color="14"
 CaptionSize="22.05"
 CaptionFace="65535"
 LabelJustification="Left"
 LabelLineHeight="auto"
 LineHeight="auto"
 LabelAlignment="Below"
><s font="3" size="28" color="14" face="1">O</s></t></n><n
 id="202"
 p="452.55 292.97"
 Z="402"
 color="11"
 Element="28"
 NumHydrogens="0"
 NeedsClean="yes"
 AS="N"
><t
 p="452.55 302.42"
 BoundingBox="440.54 282.47 464.56 302.42"
 color="11"
 CaptionSize="22.05"
 CaptionFace="65535"
 LabelJustification="Center"
 Justification="Center"
 LabelAlignment="Center"
><s font="3" size="24" color="11" face="97">Ni</s></t></n><n
 id="1196"
 p="254.62 387.53"
 Z="407"
 color="12"
 Warning="This atom is very close to another atom or bond."
 AS="N"
/><n
 id="1195"
 p="215.99 417.47"
 Z="408"
 color="12"
 AS="N"
/><n
 id="1264"
 p="246.48 70.42"
 Z="412"
 color="12"
 AS="N"
/><n
 id="1263"
 p="256.37 120.34"
 Z="414"
 color="12"
 Element="7"
 NumHydrogens="0"
 NeedsClean="yes"
 AS="N"
><t
 p="247.69 129.79"
 BoundingBox="247.69 109.84 265.04 129.79"
 color="12"
 CaptionSize="22.05"
 CaptionFace="65535"
 LabelJustification="Left"
><s font="3" size="24" color="12" face="96">N</s></t></n><n
 id="1090"
 p="222.07 215.07"
 Z="417"
 color="12"
 AS="N"
/><n
 id="1091"
 p="237.69 175.33"
 Z="418"
 color="12"
 Warning="This atom is very close to another atom or bond."
 AS="N"
/><n
 id="1089"
 p="238.09 257.54"
 Z="420"
 color="12"
 AS="N"
/><n
 id="1169"
 p="396.72 348.82"
 Z="422"
 color="13"
 Warning="An atom in this label has an invalid valence."
 Element="7"
 NumHydrogens="0"
 NeedsClean="yes"
 AS="N"
><t
 p="388.04 358.27"
 BoundingBox="388.04 338.32 405.39 358.27"
 color="13"
 CaptionSize="22.05"
 CaptionFace="65535"
 LabelJustification="Left"
><s font="3" size="24" color="13" face="96">N</s></t></n><n
 id="1173"
 p="419.16 383.04"
 Z="424"
 color="12"
 Warning="This atom is very close to another atom or bond."
 AS="N"
/><n
 id="1172"
 p="386.11 395.77"
 Z="426"
 color="12"
 AS="N"
/><n
 id="1171"
 p="343.26 369.43"
 Z="428"
 color="12"
 Warning="This atom is very close to another atom or bond."
 AS="N"
/><n
 id="204"
 p="452.55 169.69"
 Z="431"
 color="11"
 Element="28"
 NumHydrogens="0"
 NeedsClean="yes"
 AS="N"
><t
 p="452.55 180.71"
 BoundingBox="438.54 157.44 466.56 180.71"
 color="11"
 CaptionSize="22.05"
 CaptionFace="65535"
 LabelJustification="Center"
 Justification="Center"
 LabelAlignment="Center"
><s font="3" size="28" color="11" face="97">Ni</s></t></n><n
 id="192"
 p="248.84 334.79"
 Z="432"
 color="11"
 Element="28"
 NumHydrogens="0"
 NeedsClean="yes"
 AS="N"
><t
 p="248.84 345.81"
 BoundingBox="234.83 322.54 262.85 345.81"
 color="11"
 CaptionSize="22.05"
 CaptionFace="65535"
 LabelJustification="Center"
 Justification="Center"
 LabelAlignment="Center"
><s font="3" size="28" color="11" face="97">Ni</s></t></n><n
 id="198"
 p="329.28 169.69"
 Z="433"
 color="11"
 Element="28"
 NumHydrogens="0"
 NeedsClean="yes"
 AS="N"
><t
 p="329.28 179.14"
 BoundingBox="317.27 159.19 341.29 179.14"
 color="11"
 CaptionSize="22.05"
 CaptionFace="65535"
 LabelJustification="Center"
 Justification="Center"
 LabelAlignment="Center"
><s font="3" size="24" color="11" face="97">Ni</s></t></n><n
 id="200"
 p="329.28 292.97"
 Z="434"
 color="11"
 Element="28"
 NumHydrogens="0"
 NeedsClean="yes"
 AS="N"
><t
 p="329.28 302.42"
 BoundingBox="317.27 282.47 341.29 302.42"
 color="11"
 CaptionSize="22.05"
 CaptionFace="65535"
 LabelJustification="Center"
 Justification="Center"
 LabelAlignment="Center"
><s font="3" size="24" color="11" face="97">Ni</s></t></n><n
 id="190"
 p="248.84 211.66"
 Z="435"
 color="11"
 Element="28"
 NumHydrogens="0"
 NeedsClean="yes"
 AS="N"
><t
 p="248.84 222.68"
 BoundingBox="234.83 199.41 262.85 222.68"
 color="11"
 CaptionSize="22.05"
 CaptionFace="65535"
 LabelJustification="Center"
 Justification="Center"
 LabelAlignment="Center"
><s font="3" size="28" color="11" face="97">Ni</s></t></n><n
 id="196"
 p="371.97 211.66"
 Z="436"
 color="11"
 Element="28"
 NumHydrogens="0"
 NeedsClean="yes"
 AS="N"
><t
 p="371.97 222.68"
 BoundingBox="357.96 199.41 385.98 222.68"
 color="11"
 CaptionSize="22.05"
 CaptionFace="65535"
 LabelJustification="Center"
 Justification="Center"
 LabelAlignment="Center"
><s font="3" size="28" color="11" face="97">Ni</s></t></n><n
 id="1015"
 p="511.87 199.82"
 Z="448"
 Warning="An atom in this label has an invalid valence."
 Element="7"
 NumHydrogens="0"
 NeedsClean="yes"
 AS="N"
><t
 p="503.19 209.27"
 BoundingBox="503.19 189.32 520.54 209.27"
 CaptionSize="22.05"
 CaptionFace="65535"
 LabelJustification="Left"
><s font="3" size="24" color="0" face="96">N</s></t></n><n
 id="1017"
 p="515.41 250.58"
 Z="449"
 Element="7"
 NumHydrogens="0"
 NeedsClean="yes"
 AS="N"
><t
 p="506.73 260.03"
 BoundingBox="506.73 240.08 524.08 260.03"
 CaptionSize="22.05"
 CaptionFace="65535"
 LabelJustification="Left"
><s font="3" size="24" color="0" face="96">N</s></t></n><n
 id="1019"
 p="564.79 262.90"
 Z="450"
 AS="N"
/><n
 id="1021"
 p="591.76 219.74"
 Z="451"
 AS="N"
/><n
 id="1023"
 p="559.05 180.76"
 Z="452"
 AS="N"
/><n
 id="1040"
 p="134.41 231.82"
 Z="463"
 AS="N"
/><n
 id="1039"
 p="106.44 274.33"
 Z="464"
 AS="N"
/><n
 id="1038"
 p="138.23 314.08"
 Z="465"
 AS="N"
/><n
 id="1037"
 p="185.85 296.13"
 Z="466"
 Warning="An atom in this label has an invalid valence."
 Element="7"
 NumHydrogens="0"
 NeedsClean="yes"
 AS="N"
><t
 p="177.17 305.58"
 BoundingBox="177.17 285.63 194.52 305.58"
 CaptionSize="22.05"
 CaptionFace="65535"
 LabelJustification="Left"
><s font="3" size="24" color="0" face="96">N</s></t></n><n
 id="1036"
 p="183.49 245.29"
 Z="467"
 Element="7"
 NumHydrogens="0"
 NeedsClean="yes"
 AS="N"
><t
 p="174.81 254.74"
 BoundingBox="174.81 234.79 192.16 254.74"
 CaptionSize="22.05"
 CaptionFace="65535"
 LabelJustification="Left"
><s font="3" size="24" color="0" face="96">N</s></t></n><n
 id="1065"
 p="432.92 318.93"
 Z="472"
 Warning="An atom in this label has an invalid valence."
 Element="7"
 NumHydrogens="0"
 NeedsClean="yes"
 AS="N"
><t
 p="424.24 328.38"
 BoundingBox="424.24 308.43 441.59 328.38"
 CaptionSize="22.05"
 CaptionFace="65535"
 LabelJustification="Left"
><s font="3" size="24" color="0" face="96">N</s></t></n><n
 id="1066"
 p="457.40 341.75"
 Z="473"
 AS="N"
/><n
 id="1067"
 p="472.13 305.81"
 Z="474"
 AS="N"
/><n
 id="1068"
 p="456.75 260.76"
 Z="475"
 AS="N"
/><n
 id="1088"
 p="263.60 244.05"
 Z="486"
 color="13"
 Warning="An atom in this label has an invalid valence."
 Element="7"
 NumHydrogens="0"
 NeedsClean="yes"
 AS="N"
><t
 p="254.92 253.50"
 BoundingBox="254.92 233.55 272.27 253.50"
 color="13"
 CaptionSize="22.05"
 CaptionFace="65535"
 LabelJustification="Left"
><s font="3" size="24" color="13" face="96">N</s></t></n><n
 id="1087"
 p="263.35 193.25"
 Z="487"
 color="13"
 Element="7"
 NumHydrogens="0"
 NeedsClean="yes"
 AS="N"
><t
 p="254.67 202.70"
 BoundingBox="254.67 182.75 272.02 202.70"
 color="13"
 CaptionSize="22.05"
 CaptionFace="65535"
 LabelJustification="Left"
><s font="3" size="24" color="13" face="96">N</s></t></n><n
 id="1106"
 p="306.64 408.93"
 Z="489"
 Warning="An atom in this label has an invalid valence."
 Element="7"
 NumHydrogens="0"
 NeedsClean="yes"
 AS="N"
><t
 p="297.96 418.38"
 BoundingBox="297.96 398.43 315.31 418.38"
 CaptionSize="22.05"
 CaptionFace="65535"
 LabelJustification="Left"
><s font="3" size="24" color="0" face="96">N</s></t></n><n
 id="1107"
 p="259.52 402.07"
 Z="490"
 Element="7"
 NumHydrogens="0"
 NeedsClean="yes"
 AS="N"
><t
 p="250.84 411.52"
 BoundingBox="250.84 391.57 268.19 411.52"
 CaptionSize="22.05"
 CaptionFace="65535"
 LabelJustification="Left"
><s font="3" size="24" color="0" face="96">N</s></t></n><n
 id="1108"
 p="234.65 446.31"
 Z="491"
 AS="N"
/><n
 id="1109"
 p="266.42 480.52"
 Z="492"
 AS="N"
/><n
 id="1110"
 p="310.91 457.42"
 Z="493"
 AS="N"
/><n
 id="1125"
 p="419.50 112.90"
 Z="501"
 color="13"
 Element="7"
 NumHydrogens="0"
 NeedsClean="yes"
 AS="N"
><t
 p="410.82 122.35"
 BoundingBox="410.82 102.40 428.17 122.35"
 color="13"
 CaptionSize="22.05"
 CaptionFace="65535"
 LabelJustification="Left"
><s font="3" size="24" color="13" face="96">N</s></t></n><n
 id="1126"
 p="370.30 113.99"
 Z="502"
 color="13"
 Warning="An atom in this label has an invalid valence."
 Element="7"
 NumHydrogens="0"
 NeedsClean="yes"
 AS="N"
><t
 p="361.62 123.44"
 BoundingBox="361.62 103.49 378.97 123.44"
 color="13"
 CaptionSize="22.05"
 CaptionFace="65535"
 LabelJustification="Left"
><s font="3" size="24" color="13" face="96">N</s></t></n><n
 id="1127"
 p="362.25 77.25"
 Z="503"
 color="12"
 AS="N"
/><n
 id="1128"
 p="406.48 53.45"
 Z="504"
 color="12"
 AS="N"
/><n
 id="1129"
 p="441.86 75.48"
 Z="505"
 color="12"
 AS="N"
/><n
 id="1150"
 p="467.95 376.83"
 Z="513"
 Warning="An atom in this label has an invalid valence."
 Element="7"
 NumHydrogens="0"
 NeedsClean="yes"
 AS="N"
><t
 p="459.27 386.28"
 BoundingBox="459.27 366.33 476.62 386.28"
 CaptionSize="22.05"
 CaptionFace="65535"
 LabelJustification="Left"
 LabelAlignment="Left"
><s font="3" size="24" color="0" face="96">N</s></t></n><n
 id="1151"
 p="431.88 394.51"
 Z="514"
 Element="7"
 NumHydrogens="0"
 NeedsClean="yes"
 AS="N"
><t
 p="423.20 403.96"
 BoundingBox="423.20 384.01 440.55 403.96"
 CaptionSize="22.05"
 CaptionFace="65535"
 LabelJustification="Left"
><s font="3" size="24" color="0" face="96">N</s></t></n><n
 id="1152"
 p="445.65 441.10"
 Z="515"
 AS="N"
/><n
 id="1153"
 p="490.23 452.21"
 Z="516"
 AS="N"
/><n
 id="1154"
 p="504.02 412.49"
 Z="517"
 AS="N"
/><n
 id="1170"
 p="349.81 340.41"
 Z="524"
 color="13"
 Element="7"
 NumHydrogens="0"
 NeedsClean="yes"
 AS="N"
><t
 p="341.13 349.86"
 BoundingBox="341.13 329.91 358.48 349.86"
 color="13"
 CaptionSize="22.05"
 CaptionFace="65535"
 LabelJustification="Left"
><s font="3" size="24" color="13" face="96">N</s></t></n><n
 id="1192"
 p="262.45 353.40"
 Z="525"
 color="12"
 Element="7"
 NumHydrogens="0"
 NeedsClean="yes"
 AS="N"
><t
 p="253.77 362.85"
 BoundingBox="253.77 342.90 271.12 362.85"
 color="12"
 CaptionSize="22.05"
 CaptionFace="65535"
 LabelJustification="Left"
><s font="3" size="24" color="12" face="96">N</s></t></n><n
 id="1193"
 p="228.66 362.24"
 Z="526"
 color="12"
 Warning="An atom in this label has an invalid valence."
 Element="7"
 NumHydrogens="0"
 NeedsClean="yes"
 AS="N"
><t
 p="219.98 371.69"
 BoundingBox="219.98 351.74 237.33 371.69"
 color="12"
 CaptionSize="22.05"
 CaptionFace="65535"
 LabelJustification="Left"
><s font="3" size="24" color="12" face="96">N</s></t></n><n
 id="1194"
 p="199.95 401.83"
 Z="527"
 color="12"
 AS="N"
/><n
 id="1224"
 p="262.20 129.71"
 Z="532"
 Element="7"
 NumHydrogens="0"
 NeedsClean="yes"
 AS="N"
><t
 p="253.52 139.16"
 BoundingBox="253.52 119.21 270.87 139.16"
 CaptionSize="22.05"
 CaptionFace="65535"
 LabelJustification="Left"
><s font="3" size="24" color="0" face="96">N</s></t></n><n
 id="1225"
 p="308.49 133.59"
 Z="533"
 Warning="An atom in this label has an invalid valence."
 Element="7"
 NumHydrogens="0"
 NeedsClean="yes"
 AS="N"
><t
 p="299.81 143.04"
 BoundingBox="299.81 123.09 317.16 143.04"
 CaptionSize="22.05"
 CaptionFace="65535"
 LabelJustification="Left"
><s font="3" size="24" color="0" face="96">N</s></t></n><n
 id="1226"
 p="315.07 93.96"
 Z="534"
 AS="N"
/><n
 id="1227"
 p="272.85 65.60"
 Z="535"
 AS="N"
/><n
 id="1228"
 p="240.17 87.69"
 Z="536"
 AS="N"
/><n
 id="1243"
 p="454.62 132.42"
 Z="543"
 Element="7"
 NumHydrogens="0"
 NeedsClean="yes"
 AS="N"
><t
 p="445.94 141.87"
 BoundingBox="445.94 121.92 463.29 141.87"
 CaptionSize="22.05"
 CaptionFace="65535"
 LabelJustification="Left"
><s font="3" size="24" color="0" face="96">N</s></t></n><n
 id="1244"
 p="483.57 128.47"
 Z="544"
 Warning="An atom in this label has an invalid valence."
 Element="7"
 NumHydrogens="0"
 NeedsClean="yes"
 AS="N"
><t
 p="474.89 137.92"
 BoundingBox="474.89 117.97 492.24 137.92"
 CaptionSize="22.05"
 CaptionFace="65535"
 LabelJustification="Left"
><s font="3" size="24" color="0" face="96">N</s></t></n><n
 id="1245"
 p="516.94 90.80"
 Z="545"
 AS="N"
/><n
 id="1246"
 p="508.62 71.47"
 Z="546"
 AS="N"
/><n
 id="1247"
 p="470.10 97.19"
 Z="547"
 AS="N"
/><n
 id="1262"
 p="228.91 141.84"
 Z="554"
 color="12"
 Warning="An atom in this label has an invalid valence."
 Element="7"
 NumHydrogens="0"
 NeedsClean="yes"
 AS="N"
><t
 p="220.23 151.29"
 BoundingBox="220.23 131.34 237.58 151.29"
 color="12"
 CaptionSize="22.05"
 CaptionFace="65535"
 LabelJustification="Left"
><s font="3" size="24" color="12" face="96">N</s></t></n><n
 id="1265"
 p="212.91 61.07"
 Z="555"
 color="12"
 AS="N"
/><n
 id="1266"
 p="202.05 105.21"
 Z="556"
 color="12"
 AS="N"
/><n
 id="1328"
 p="426.77 241.07"
 Z="563"
 color="4"
 Warning="An atom in this label has an invalid valence."
 Element="8"
 NumHydrogens="0"
 NeedsClean="yes"
 AS="u"
><t
 p="415.87 252.09"
 BoundingBox="415.87 226.74 437.67 258.94"
 color="4"
 CaptionSize="22.05"
 CaptionFace="65535"
 LabelJustification="Left"
 LabelLineHeight="auto"
 LineHeight="auto"
 LabelAlignment="Left"
><s font="3" size="28" color="4" face="1">O</s></t></n><n
 id="1347"
 p="351.45 179.54"
 Z="566"
 color="4"
 Warning="An atom in this label has an invalid valence."
 Element="8"
 NumHydrogens="0"
 NeedsClean="yes"
 AS="u"
><t
 p="340.55 190.56"
 BoundingBox="340.55 165.21 362.35 197.41"
 color="4"
 CaptionSize="22.05"
 CaptionFace="65535"
 LabelJustification="Left"
 LabelLineHeight="auto"
 LineHeight="auto"
 LabelAlignment="Left"
><s font="3" size="28" color="4" face="1">O</s></t></n><n
 id="194"
 p="371.97 334.79"
 Z="575"
 color="11"
 Element="28"
 NumHydrogens="0"
 NeedsClean="yes"
 AS="N"
><t
 p="371.97 345.81"
 BoundingBox="357.96 322.54 385.98 345.81"
 color="11"
 CaptionSize="22.05"
 CaptionFace="65535"
 LabelJustification="Center"
 Justification="Center"
 LabelAlignment="Center"
><s font="3" size="28" color="11" face="97">Ni</s></t></n><n
 id="1387"
 p="383.81 238.95"
 Z="576"
 color="15"
 Warning="An atom in this label has an invalid valence."
 Element="8"
 NumHydrogens="0"
 NeedsClean="yes"
 AS="u"
><t
 p="372.91 249.97"
 BoundingBox="372.91 224.62 394.71 256.82"
 color="15"
 CaptionSize="22.05"
 CaptionFace="65535"
 LabelJustification="Left"
 LabelLineHeight="auto"
 LineHeight="auto"
 LabelAlignment="Left"
><s font="3" size="28" color="15" face="1">O</s></t></n><n
 id="1281"
 p="308.04 269.52"
 Z="579"
 color="4"
 Warning="An atom in this label has an invalid valence."
 Element="8"
 NumHydrogens="0"
 NeedsClean="yes"
 AS="u"
><t
 p="297.14 280.54"
 BoundingBox="297.14 255.19 318.94 287.39"
 color="4"
 CaptionSize="22.05"
 CaptionFace="65535"
 LabelJustification="Left"
 LabelLineHeight="auto"
 LineHeight="auto"
 LabelAlignment="Left"
><s font="3" size="28" color="4" face="1">O</s></t></n><n
 id="1428"
 p="50.67 279.58"
 Z="583"
 AS="N"
/><n
 id="1430"
 p="645.57 214.83"
 Z="585"
 AS="N"
/><n
 id="1432"
 p="516.01 491.99"
 Z="587"
 AS="N"
/><n
 id="1434"
 p="256.70 526.45"
 Z="589"
 AS="N"
/><n
 id="1436"
 p="417.79 14.59"
 Z="591"
 color="13"
 AS="N"
/><n
 id="1438"
 p="527.37 42.72"
 Z="593"
 AS="N"
/><n
 id="1440"
 p="266.48 23.07"
 Z="595"
 AS="N"
/><n
 id="1442"
 p="195.54 23.46"
 Z="597"
 color="12"
 AS="N"
/><n
 id="1444"
 p="189.90 212.58"
 Z="599"
 color="13"
 AS="N"
/><n
 id="1446"
 p="199.91 446.43"
 Z="601"
 color="12"
 AS="N"
/><n
 id="1448"
 p="392.34 430.11"
 Z="603"
 color="13"
 AS="N"
/><n
 id="1450"
 p="507.06 315.85"
 Z="605"
 AS="N"
/><n
 id="1064"
 p="432.52 268.87"
 Z="607"
 Element="7"
 NumHydrogens="0"
 NeedsClean="yes"
 AS="N"
><t
 p="423.84 278.32"
 BoundingBox="423.84 258.37 441.19 278.32"
 CaptionSize="22.05"
 CaptionFace="65535"
 LabelJustification="Left"
><s font="3" size="24" color="0" face="96">N</s></t></n><n
 id="1366"
 p="352.51 322.76"
 Z="608"
 color="14"
 Warning="An atom in this label has an invalid valence."
 Element="8"
 NumHydrogens="0"
 NeedsClean="yes"
 AS="u"
><t
 p="341.61 333.78"
 BoundingBox="341.61 308.43 363.41 340.63"
 color="14"
 CaptionSize="22.05"
 CaptionFace="65535"
 LabelJustification="Left"
 LabelLineHeight="auto"
 LineHeight="auto"
 LabelAlignment="Left"
><s font="3" size="28" color="14" face="1">O</s></t></n><n
 id="1689"
 p="36.88 303.46"
 Z="763"
 AS="N"
/><n
 id="1691"
 p="44.02 330.11"
 Z="765"
 AS="N"
/><n
 id="1693"
 p="70.66 337.24"
 Z="767"
 AS="N"
/><b
 id="1345"
 Z="389"
 color="10"
 B="202"
 E="1328"
 Display="WedgeBegin"
 BS="N"
 CrossingBonds="1072 1073 1077"
/><b
 id="1085"
 Z="390"
 color="11"
 B="200"
 E="202"
 Display="Dash"
 BS="N"
 CrossingBonds="994 1069 1294 1341 1395"
/><b
 id="1379"
 Z="391"
 color="12"
 B="202"
 E="1366"
 Display="WedgeBegin"
 BS="N"
 CrossingBonds="994 1069 1294 1341"
/><b
 id="1411"
 Z="392"
 color="12"
 B="198"
 E="1407"
 Display="WedgeBegin"
 BS="N"
 CrossingBonds="968 1352"
/><b
 id="1104"
 Z="393"
 color="13"
 B="1088"
 E="200"
 Display="WedgeEnd"
 BS="N"
 CrossingBonds="1286 1290 1294 1419"
/><b
 id="1419"
 Z="394"
 color="12"
 B="192"
 E="1407"
 Display="WedgeBegin"
 BS="N"
 CrossingBonds="1104 1286 1290"
/><b
 id="1405"
 Z="396"
 color="13"
 B="202"
 E="1387"
 Display="WedgeBegin"
 BS="N"
 CrossingBonds="1069 1077 1341"
/><b
 id="1391"
 Z="397"
 color="13"
 B="198"
 E="1387"
 Display="WedgeBegin"
 BS="N"
 CrossingBonds="968 994 1077 1298 1352 1360"
/><b
 id="1395"
 Z="398"
 color="13"
 B="200"
 E="1387"
 Display="WedgeBegin"
 BS="N"
 CrossingBonds="994 1085 1294"
 BeginAttach="1"
/><b
 id="1401"
 Z="399"
 color="13"
 B="204"
 E="1387"
 Display="WedgeBegin"
 BS="N"
 CrossingBonds="1077 1333"
/><b
 id="1182"
 Z="400"
 color="13"
 B="200"
 E="1170"
 Display="WedgeBegin"
 BS="N"
 CrossingBonds="976 1294 1371"
/><b
 id="1341"
 Z="401"
 color="10"
 B="194"
 E="1328"
 Display="WedgeBegin"
 BS="N"
 CrossingBonds="1077 1085 1379 1405"
/><b
 id="984"
 Z="403"
 color="11"
 B="198"
 E="204"
 Display="Dash"
 BS="N"
 CrossingBonds="1241 1256"
/><b
 id="1190"
 Z="404"
 B="202"
 E="1150"
 Display="WedgeBegin"
 BS="N"
 CrossingBonds="1070 1071 1072"
/><b
 id="1186"
 Z="405"
 color="13"
 B="1169"
 E="202"
 Display="WedgeEnd"
 BS="N"
 CrossingBonds="1069 1081"
/><b
 id="1200"
 Z="406"
 color="12"
 B="1195"
 E="1196"
 Order="2"
 Display="Bold"
 BS="N"
 BondCircularOrdering="1199 1447 0 1201"
 CrossingBonds="1119"
/><b
 id="1201"
 Z="409"
 color="12"
 B="1196"
 E="1192"
 Display="Bold"
 BS="N"
 CrossingBonds="1119"
/><b
 id="1197"
 Z="410"
 color="12"
 B="1192"
 E="1193"
 Display="Bold"
 BS="N"
 CrossingBonds="1119"
/><b
 id="1268"
 Z="411"
 color="12"
 B="1263"
 E="1264"
 Display="Bold"
 BS="N"
 CrossingBonds="1232 1233"
/><b
 id="1267"
 Z="413"
 color="12"
 B="1262"
 E="1263"
 Display="Bold"
 BS="N"
/><b
 id="1275"
 Z="415"
 color="12"
 B="1263"
 E="198"
 Display="WedgeEnd"
 BS="N"
 CrossingBonds="1229 1241"
/><b
 id="1095"
 Z="416"
 color="13"
 B="1090"
 E="1091"
 Order="2"
 Display="Bold"
 BS="N"
 BondCircularOrdering="1445 1094 1096 0"
 CrossingBonds="1049 1279"
/><b
 id="1094"
 Z="419"
 color="13"
 B="1089"
 E="1090"
 Display="Bold"
 BS="N"
 CrossingBonds="1049"
/><b
 id="1174"
 Z="421"
 color="13"
 B="1169"
 E="1170"
 Display="Bold"
 BS="N"
 CrossingBonds="1123 1163"
/><b
 id="1178"
 Z="423"
 color="13"
 B="1173"
 E="1169"
 Order="2"
 Display="Bold"
 BS="N"
 BondCircularOrdering="1177 0 1186 1174"
 CrossingBonds="1163"
/><b
 id="1177"
 Z="425"
 color="13"
 B="1172"
 E="1173"
 Display="Bold"
 BS="N"
 CrossingBonds="1163"
/><b
 id="1176"
 Z="427"
 color="13"
 B="1171"
 E="1172"
 Order="2"
 Display="Bold"
 BS="N"
 BondCircularOrdering="1175 0 1449 1177"
 CrossingBonds="1123"
/><b
 id="1175"
 Z="429"
 color="13"
 B="1170"
 E="1171"
 Display="Bold"
 BS="N"
 CrossingBonds="1123"
/><b
 id="968"
 Z="438"
 color="11"
 B="190"
 E="196"
 Display="Dash"
 BS="N"
 CrossingBonds="1006 1092 1391 1411"
/><b
 id="972"
 Z="439"
 color="11"
 B="190"
 E="192"
 Display="Dash"
 BS="N"
 CrossingBonds="1093"
/><b
 id="976"
 Z="440"
 color="11"
 B="192"
 E="194"
 Display="Dash"
 BS="N"
 CrossingBonds="1182 1205 1290"
/><b
 id="980"
 Z="441"
 color="11"
 B="190"
 E="198"
 Display="Dash"
 BS="N"
 CrossingBonds="1092"
/><b
 id="990"
 Z="442"
 color="11"
 B="204"
 E="196"
 Display="Dash"
 BS="N"
/><b
 id="994"
 Z="443"
 color="11"
 B="196"
 E="194"
 Display="Dash"
 BS="N"
 CrossingBonds="1085 1379 1391 1395"
/><b
 id="998"
 Z="444"
 color="11"
 B="194"
 E="202"
 Display="Dash"
 BS="N"
 CrossingBonds="1069"
/><b
 id="1002"
 Z="445"
 color="11"
 B="202"
 E="204"
 Display="Dash"
 BS="N"
 CrossingBonds="1072 1073"
/><b
 id="1006"
 Z="446"
 color="11"
 B="198"
 E="200"
 Display="Dash"
 BS="N"
 CrossingBonds="968 1294 1298 1352"
/><b
 id="1010"
 Z="447"
 color="11"
 B="192"
 E="200"
 Display="Dash"
 BS="N"
 CrossingBonds="1290"
/><b
 id="1025"
 Z="453"
 B="1015"
 E="1017"
 Display="Bold"
 BS="N"
/><b
 id="1026"
 Z="454"
 B="1017"
 E="1019"
 Display="Bold"
 BS="N"
/><b
 id="1027"
 Z="455"
 B="1019"
 E="1021"
 Order="2"
 Display="Bold"
 BS="N"
 BondCircularOrdering="1026 0 1431 1028"
/><b
 id="1028"
 Z="456"
 B="1021"
 E="1023"
 Display="Bold"
 BS="N"
/><b
 id="1029"
 Z="457"
 B="1023"
 E="1015"
 Order="2"
 Display="Bold"
 BS="N"
 BondCircularOrdering="1028 0 1058 1025"
/><b
 id="1045"
 Z="458"
 B="1040"
 E="1036"
 Display="Bold"
 BS="N"
/><b
 id="1044"
 Z="459"
 B="1039"
 E="1040"
 Order="2"
 Display="Bold"
 BS="N"
 BondCircularOrdering="1429 1043 1045 0"
/><b
 id="1043"
 Z="460"
 B="1038"
 E="1039"
 Display="Bold"
 BS="N"
/><b
 id="1042"
 Z="461"
 B="1037"
 E="1038"
 Order="2"
 Display="Bold"
 BS="N"
 BondCircularOrdering="1053 1041 1043 0"
/><b
 id="1041"
 Z="462"
 B="1036"
 E="1037"
 Display="Bold"
 BS="N"
/><b
 id="1049"
 Z="468"
 B="1036"
 E="190"
 Display="WedgeEnd"
 BS="N"
 CrossingBonds="1094 1095 1445"
/><b
 id="1053"
 Z="469"
 B="1037"
 E="192"
 Display="WedgeEnd"
 BS="N"
/><b
 id="1058"
 Z="470"
 B="204"
 E="1015"
 Display="WedgeBegin"
 BS="N"
/><b
 id="1062"
 Z="471"
 B="202"
 E="1017"
 Display="WedgeBegin"
 BS="N"
 CrossingBonds="1072"
/><b
 id="1070"
 Z="476"
 B="1065"
 E="1066"
 Order="2"
 Display="Bold"
 BS="N"
 BondCircularOrdering="1069 1081 0 1071"
 CrossingBonds="1190"
/><b
 id="1071"
 Z="477"
 B="1066"
 E="1067"
 Display="Bold"
 BS="N"
 CrossingBonds="1190"
/><b
 id="1072"
 Z="478"
 B="1067"
 E="1068"
 Order="2"
 Display="Bold"
 BS="N"
 BondCircularOrdering="1071 1451 0 1073"
 CrossingBonds="1002 1062 1190 1345"
/><b
 id="1073"
 Z="479"
 B="1068"
 E="1064"
 Display="Bold"
 BS="N"
 CrossingBonds="1002 1345"
/><b
 id="1077"
 Z="480"
 B="196"
 E="1064"
 Display="WedgeBegin"
 BS="N"
 CrossingBonds="1341 1345 1391 1401 1405"
/><b
 id="1081"
 Z="481"
 B="194"
 E="1065"
 Display="WedgeBegin"
 BS="N"
 CrossingBonds="1186"
/><b
 id="1069"
 Z="482"
 B="1064"
 E="1065"
 Display="Bold"
 BS="N"
 CrossingBonds="998 1085 1186 1379 1405"
/><b
 id="1096"
 Z="483"
 color="13"
 B="1091"
 E="1087"
 Display="Bold"
 BS="N"
 CrossingBonds="1237 1279"
/><b
 id="1093"
 Z="484"
 color="13"
 B="1088"
 E="1089"
 Order="2"
 Display="Bold"
 BS="N"
 BondCircularOrdering="1104 1092 1094 0"
 CrossingBonds="972"
/><b
 id="1092"
 Z="485"
 color="13"
 B="1087"
 E="1088"
 Display="Bold"
 BS="N"
 CrossingBonds="968 980 1286 1352 1415"
/><b
 id="1100"
 Z="488"
 color="13"
 B="1087"
 E="198"
 Display="WedgeEnd"
 BS="N"
/><b
 id="1111"
 Z="494"
 B="1106"
 E="1107"
 Display="Bold"
 BS="N"
/><b
 id="1112"
 Z="495"
 B="1107"
 E="1108"
 Display="Bold"
 BS="N"
/><b
 id="1113"
 Z="496"
 B="1108"
 E="1109"
 Order="2"
 Display="Bold"
 BS="N"
 BondCircularOrdering="1112 0 1435 1114"
/><b
 id="1114"
 Z="497"
 B="1109"
 E="1110"
 Display="Bold"
 BS="N"
/><b
 id="1115"
 Z="498"
 B="1110"
 E="1106"
 Order="2"
 Display="Bold"
 BS="N"
 BondCircularOrdering="1114 0 1123 1111"
/><b
 id="1119"
 Z="499"
 B="192"
 E="1107"
 Display="WedgeBegin"
 BS="N"
 CrossingBonds="1197 1200 1201"
/><b
 id="1123"
 Z="500"
 B="194"
 E="1106"
 Display="WedgeBegin"
 BS="N"
 CrossingBonds="1174 1175 1176"
/><b
 id="1130"
 Z="506"
 color="13"
 B="1125"
 E="1126"
 Display="Bold"
 BS="N"
/><b
 id="1131"
 Z="507"
 color="13"
 B="1126"
 E="1127"
 Order="2"
 Display="Bold"
 BS="N"
 BondCircularOrdering="1138 1130 1132 0"
/><b
 id="1132"
 Z="508"
 color="13"
 B="1127"
 E="1128"
 Display="Bold"
 BS="N"
/><b
 id="1133"
 Z="509"
 color="13"
 B="1128"
 E="1129"
 Order="2"
 Display="Bold"
 BS="N"
 BondCircularOrdering="1437 1132 1134 0"
/><b
 id="1134"
 Z="510"
 color="13"
 B="1129"
 E="1125"
 Display="Bold"
 BS="N"
/><b
 id="1138"
 Z="511"
 color="13"
 B="198"
 E="1126"
 Display="WedgeBegin"
 BS="N"
 CrossingBonds="1241"
/><b
 id="1142"
 Z="512"
 color="13"
 B="1125"
 E="204"
 Display="WedgeEnd"
 BS="N"
 CrossingBonds="1256"
/><b
 id="1155"
 Z="518"
 B="1150"
 E="1151"
 Display="Bold"
 BS="N"
/><b
 id="1156"
 Z="519"
 B="1151"
 E="1152"
 Display="Bold"
 BS="N"
/><b
 id="1157"
 Z="520"
 B="1152"
 E="1153"
 Order="2"
 Display="Bold"
 BS="N"
 BondCircularOrdering="1156 0 1433 1158"
/><b
 id="1158"
 Z="521"
 B="1153"
 E="1154"
 Display="Bold"
 BS="N"
/><b
 id="1159"
 Z="522"
 B="1154"
 E="1150"
 Order="2"
 Display="Bold"
 BS="N"
 BondCircularOrdering="1158 0 1155 1190"
/><b
 id="1163"
 Z="523"
 B="1151"
 E="194"
 Display="WedgeEnd"
 BS="N"
 CrossingBonds="1174 1177 1178"
/><b
 id="1198"
 Z="528"
 color="12"
 B="1193"
 E="1194"
 Order="2"
 Display="Bold"
 BS="N"
 BondCircularOrdering="1197 1209 0 1199"
/><b
 id="1199"
 Z="529"
 color="12"
 B="1194"
 E="1195"
 Display="Bold"
 BS="N"
/><b
 id="1205"
 Z="530"
 color="12"
 B="1192"
 E="200"
 Display="WedgeEnd"
 BS="N"
 CrossingBonds="976 1371"
/><b
 id="1209"
 Z="531"
 color="12"
 B="1193"
 E="192"
 Display="WedgeEnd"
 BS="N"
/><b
 id="1229"
 Z="537"
 B="1224"
 E="1225"
 Display="Bold"
 BS="N"
 CrossingBonds="1275"
/><b
 id="1230"
 Z="538"
 B="1225"
 E="1226"
 Order="2"
 Display="Bold"
 BS="N"
 BondCircularOrdering="1229 1241 0 1231"
/><b
 id="1231"
 Z="539"
 B="1226"
 E="1227"
 Display="Bold"
 BS="N"
/><b
 id="1232"
 Z="540"
 B="1227"
 E="1228"
 Order="2"
 Display="Bold"
 BS="N"
 BondCircularOrdering="1231 1441 0 1233"
 CrossingBonds="1268 1269"
/><b
 id="1233"
 Z="541"
 B="1228"
 E="1224"
 Display="Bold"
 BS="N"
 CrossingBonds="1268"
/><b
 id="1237"
 Z="542"
 B="1224"
 E="190"
 Display="WedgeEnd"
 BS="N"
 CrossingBonds="1096"
/><b
 id="1248"
 Z="548"
 B="1243"
 E="1244"
 Display="Bold"
 BS="N"
/><b
 id="1249"
 Z="549"
 B="1244"
 E="1245"
 Order="2"
 Display="Bold"
 BS="N"
 BondCircularOrdering="1248 1260 0 1250"
 CrossingBonds="1251"
/><b
 id="1250"
 Z="550"
 B="1245"
 E="1246"
 Display="Bold"
 BS="N"
/><b
 id="1251"
 Z="551"
 B="1246"
 E="1247"
 Order="2"
 Display="Bold"
 BS="N"
 BondCircularOrdering="1250 1439 0 1252"
 CrossingBonds="1249"
/><b
 id="1252"
 Z="552"
 B="1247"
 E="1243"
 Display="Bold"
 BS="N"
/><b
 id="1260"
 Z="553"
 B="1244"
 E="204"
 Display="WedgeEnd"
 BS="N"
/><b
 id="1269"
 Z="557"
 color="12"
 B="1264"
 E="1265"
 Order="2"
 Display="Bold"
 BS="N"
 BondCircularOrdering="1268 0 1443 1270"
 CrossingBonds="1232"
/><b
 id="1270"
 Z="558"
 color="12"
 B="1265"
 E="1266"
 Display="Bold"
 BS="N"
/><b
 id="1271"
 Z="559"
 color="12"
 B="1266"
 E="1262"
 Order="2"
 Display="Bold"
 BS="N"
 BondCircularOrdering="1270 0 1279 1267"
/><b
 id="1279"
 Z="560"
 color="12"
 B="1262"
 E="190"
 Display="WedgeEnd"
 BS="N"
 CrossingBonds="1095 1096"
/><b
 id="1286"
 Z="561"
 B="190"
 E="1281"
 Display="WedgeBegin"
 BS="N"
 CrossingBonds="1092 1104 1419 1423"
/><b
 id="1290"
 Z="562"
 B="192"
 E="1281"
 Display="WedgeBegin"
 BS="N"
 CrossingBonds="976 1010 1104 1371 1419"
 BeginAttach="1"
/><b
 id="1333"
 Z="564"
 B="196"
 E="1328"
 Display="WedgeBegin"
 BS="N"
 CrossingBonds="1401"
/><b
 id="1337"
 Z="565"
 B="204"
 E="1328"
 Display="WedgeBegin"
 BS="N"
/><b
 id="1352"
 Z="567"
 B="190"
 E="1347"
 Display="WedgeBegin"
 BS="N"
 CrossingBonds="1006 1092 1241 1391 1411"
/><b
 id="1356"
 Z="568"
 B="198"
 E="1347"
 Display="WedgeBegin"
 BS="N"
/><b
 id="1360"
 Z="569"
 B="196"
 E="1347"
 Display="WedgeBegin"
 BS="N"
 CrossingBonds="1391"
/><b
 id="1364"
 Z="570"
 B="204"
 E="1347"
 Display="WedgeBegin"
 BS="N"
 CrossingBonds="1256"
/><b
 id="1241"
 Z="571"
 B="1225"
 E="196"
 Display="WedgeEnd"
 BS="N"
 CrossingBonds="984 1138 1275 1352"
/><b
 id="1371"
 Z="572"
 color="12"
 B="192"
 E="1366"
 Display="WedgeBegin"
 BS="N"
 CrossingBonds="1182 1205 1290"
/><b
 id="1375"
 Z="573"
 color="12"
 B="200"
 E="1366"
 Display="WedgeBegin"
 BS="N"
 CrossingBonds="1294"
/><b
 id="1383"
 Z="574"
 color="12"
 B="194"
 E="1366"
 Display="WedgeBegin"
 BS="N"
/><b
 id="1256"
 Z="577"
 B="1243"
 E="196"
 Display="WedgeEnd"
 BS="N"
 CrossingBonds="984 1142 1364"
/><b
 id="1423"
 Z="578"
 color="12"
 B="200"
 E="1407"
 Display="WedgeBegin"
 BS="N"
 CrossingBonds="1286 1294 1298"
/><b
 id="1294"
 Z="580"
 B="194"
 E="1281"
 Display="WedgeBegin"
 BS="N"
 CrossingBonds="1006 1085 1104 1182 1375 1379 1395 1423"
/><b
 id="1298"
 Z="581"
 B="196"
 E="1281"
 Display="WedgeBegin"
 BS="N"
 CrossingBonds="1006 1391 1423"
/><b
 id="1415"
 Z="582"
 color="12"
 B="190"
 E="1407"
 Display="WedgeBegin"
 BS="N"
 CrossingBonds="1092"
/><b
 id="1429"
 Z="584"
 B="1039"
 E="1428"
 Display="Bold"
 BS="N"
/><b
 id="1431"
 Z="586"
 B="1021"
 E="1430"
 Display="Bold"
 BS="N"
/><b
 id="1433"
 Z="588"
 B="1153"
 E="1432"
 Display="Bold"
 BS="N"
/><b
 id="1435"
 Z="590"
 B="1109"
 E="1434"
 Display="Bold"
 BS="N"
/><b
 id="1437"
 Z="592"
 color="13"
 B="1128"
 E="1436"
 Display="Bold"
 BS="N"
/><b
 id="1439"
 Z="594"
 B="1246"
 E="1438"
 Display="Bold"
 BS="N"
/><b
 id="1441"
 Z="596"
 B="1227"
 E="1440"
 Display="Bold"
 BS="N"
/><b
 id="1443"
 Z="598"
 color="12"
 B="1265"
 E="1442"
 Display="Bold"
 BS="N"
/><b
 id="1445"
 Z="600"
 color="13"
 B="1090"
 E="1444"
 Display="Bold"
 BS="N"
 CrossingBonds="1049"
/><b
 id="1447"
 Z="602"
 color="12"
 B="1195"
 E="1446"
 Display="Bold"
 BS="N"
/><b
 id="1449"
 Z="604"
 color="13"
 B="1172"
 E="1448"
 Display="Bold"
 BS="N"
/><b
 id="1451"
 Z="606"
 B="1067"
 E="1450"
 Display="Bold"
 BS="N"
/><b
 id="1690"
 Z="764"
 B="1428"
 E="1689"
 Display="Bold"
 BS="N"
/><b
 id="1692"
 Z="766"
 B="1689"
 E="1691"
 Display="Bold"
 BS="N"
/><b
 id="1694"
 Z="768"
 B="1691"
 E="1693"
 Display="Bold"
 BS="N"
/></fragment></group></page></CDXML>
